# Supplementary material for: Mechanical Design and Control System Development of a Rehabilitation Robotic System for Walking With Arm Swing
Source: Front Rehabil Sci. 2021 Nov 18;2:720182. doi: 10.3389/fresc.2021.720182 (PMC9397737; doi:10.3389/fresc.2021.720182)
Supplement: Supplementary file 2 [file Data_Sheet_1.ZIP]

Archive with 4 entries (3 files):
- data/
- data/System_low_parameter.csv
- data/System_participant_high_parameter.csv
- data/System_participant_low_parameter.csv
