# Supplementary material for: Mechanical Design and Control System Development of a Rehabilitation Robotic System for Walking With Arm Swing
Source: Front Rehabil Sci. 2021 Nov 18;2:720182. doi: 10.3389/fresc.2021.720182 (PMC9397737; doi:10.3389/fresc.2021.720182)
Supplement: Supplementary file 2 [file Data_Sheet_1.ZIP › data/System_low_parameter.csv]

Name	PatientMonitoring
File	C:\Users\IRPT\Desktop\Bachelor-Thesis_FS2020\Auswertung\Ende\PID-Optimiert_35-5StepMin.csv
Starttime of export	132367645078640000	Dienstag	16. Juni 2020	09:01:47.864
Endtime of export	132367645500540000	Dienstag	16. Juni 2020	09:02:30.054
Name	vilr_TargetTorque	Name	vlr_ActualTorque	Name	vilr_TargetTorque (1)	Name	vlr_ActualTorque (1)	Name	vilr_TargetTorque (2)	Name	vlr_ActualTorque (2)	Name	vilr_TargetTorque (3)	Name	vlr_ActualTorque (3)	Name	vilr_TargetTorque (4)	Name	vlr_ActualTorque (4)	Name	vilr_TargetTorque (5)	Name	vlr_ActualTorque (5)	Name	vilr_TargetTorque (6)	Name	vlr_ActualTorque (6)	Name	vilr_TargetTorque (7)	Name	vlr_ActualTorque (7)	Name	vilr_TargetTorque (8)	Name	vlr_ActualTorque (8)	Name	vilr_TargetTorque (9)	Name	vlr_ActualTorque (9)	Name	vqa_lr_TargetAngle[1]	Name	vqa_lr_TargetAngle[2]	Name	vqa_lr_TargetAngle[3]	Name	vqa_lr_TargetAngle[4]	Name	vqa_lr_TargetAngle[5]
SymbolComment		SymbolComment		SymbolComment		SymbolComment		SymbolComment		SymbolComment		SymbolComment		SymbolComment		SymbolComment		SymbolComment		SymbolComment		SymbolComment		SymbolComment		SymbolComment		SymbolComment		SymbolComment		SymbolComment		SymbolComment		SymbolComment		SymbolComment		SymbolComment	[ ] Soll-Winkel der Gelenke	SymbolComment	[ ] Soll-Winkel der Gelenke	SymbolComment	[ ] Soll-Winkel der Gelenke	SymbolComment	[ ] Soll-Winkel der Gelenke	SymbolComment	[ ] Soll-Winkel der Gelenke
Data-Type	REAL64	Data-Type	REAL64	Data-Type	REAL64	Data-Type	REAL64	Data-Type	REAL64	Data-Type	REAL64	Data-Type	REAL64	Data-Type	REAL64	Data-Type	REAL64	Data-Type	REAL64	Data-Type	REAL64	Data-Type	REAL64	Data-Type	REAL64	Data-Type	REAL64	Data-Type	REAL64	Data-Type	REAL64	Data-Type	REAL64	Data-Type	REAL64	Data-Type	REAL64	Data-Type	REAL64	Data-Type	REAL64	Data-Type	REAL64	Data-Type	REAL64	Data-Type	REAL64	Data-Type	REAL64
SampleTime	10	SampleTime	10	SampleTime	10	SampleTime	10	SampleTime	10	SampleTime	10	SampleTime	10	SampleTime	10	SampleTime	10	SampleTime	10	SampleTime	10	SampleTime	10	SampleTime	10	SampleTime	10	SampleTime	10	SampleTime	10	SampleTime	10	SampleTime	10	SampleTime	10	SampleTime	10	SampleTime	10	SampleTime	10	SampleTime	10	SampleTime	10	SampleTime	10
VariableSize	8	VariableSize	8	VariableSize	8	VariableSize	8	VariableSize	8	VariableSize	8	VariableSize	8	VariableSize	8	VariableSize	8	VariableSize	8	VariableSize	8	VariableSize	8	VariableSize	8	VariableSize	8	VariableSize	8	VariableSize	8	VariableSize	8	VariableSize	8	VariableSize	8	VariableSize	8	VariableSize	8	VariableSize	8	VariableSize	8	VariableSize	8	VariableSize	8
SymbolBased	True	SymbolBased	True	SymbolBased	True	SymbolBased	True	SymbolBased	True	SymbolBased	True	SymbolBased	True	SymbolBased	True	SymbolBased	True	SymbolBased	True	SymbolBased	True	SymbolBased	True	SymbolBased	True	SymbolBased	True	SymbolBased	True	SymbolBased	True	SymbolBased	True	SymbolBased	True	SymbolBased	True	SymbolBased	True	SymbolBased	True	SymbolBased	True	SymbolBased	True	SymbolBased	True	SymbolBased	True
IndexGroup	16448	IndexGroup	16448	IndexGroup	16448	IndexGroup	16448	IndexGroup	16448	IndexGroup	16448	IndexGroup	16448	IndexGroup	16448	IndexGroup	16448	IndexGroup	16448	IndexGroup	16448	IndexGroup	16448	IndexGroup	16448	IndexGroup	16448	IndexGroup	16448	IndexGroup	16448	IndexGroup	16448	IndexGroup	16448	IndexGroup	16448	IndexGroup	16448	IndexGroup	16448	IndexGroup	16448	IndexGroup	16448	IndexGroup	16448	IndexGroup	16448
IndexOffset	1204008	IndexOffset	1204096	IndexOffset	1214264	IndexOffset	1214352	IndexOffset	1224520	IndexOffset	1224608	IndexOffset	1234776	IndexOffset	1234864	IndexOffset	1245032	IndexOffset	1245120	IndexOffset	1255288	IndexOffset	1255376	IndexOffset	1265544	IndexOffset	1265632	IndexOffset	1275800	IndexOffset	1275888	IndexOffset	1286056	IndexOffset	1286144	IndexOffset	1296312	IndexOffset	1296400	IndexOffset	1327216	IndexOffset	1327224	IndexOffset	1327232	IndexOffset	1327240	IndexOffset	1327248
SymbolName	Main.MovementControl.AxisArray[1].Axis.vilr_TargetTorque	SymbolName	Main.MovementControl.AxisArray[1].Axis.vlr_ActualTorque	SymbolName	Main.MovementControl.AxisArray[2].Axis.vilr_TargetTorque	SymbolName	Main.MovementControl.AxisArray[2].Axis.vlr_ActualTorque	SymbolName	Main.MovementControl.AxisArray[3].Axis.vilr_TargetTorque	SymbolName	Main.MovementControl.AxisArray[3].Axis.vlr_ActualTorque	SymbolName	Main.MovementControl.AxisArray[4].Axis.vilr_TargetTorque	SymbolName	Main.MovementControl.AxisArray[4].Axis.vlr_ActualTorque	SymbolName	Main.MovementControl.AxisArray[5].Axis.vilr_TargetTorque	SymbolName	Main.MovementControl.AxisArray[5].Axis.vlr_ActualTorque	SymbolName	Main.MovementControl.AxisArray[6].Axis.vilr_TargetTorque	SymbolName	Main.MovementControl.AxisArray[6].Axis.vlr_ActualTorque	SymbolName	Main.MovementControl.AxisArray[7].Axis.vilr_TargetTorque	SymbolName	Main.MovementControl.AxisArray[7].Axis.vlr_ActualTorque	SymbolName	Main.MovementControl.AxisArray[8].Axis.vilr_TargetTorque	SymbolName	Main.MovementControl.AxisArray[8].Axis.vlr_ActualTorque	SymbolName	Main.MovementControl.AxisArray[9].Axis.vilr_TargetTorque	SymbolName	Main.MovementControl.AxisArray[9].Axis.vlr_ActualTorque	SymbolName	Main.MovementControl.AxisArray[10].Axis.vilr_TargetTorque	SymbolName	Main.MovementControl.AxisArray[10].Axis.vlr_ActualTorque	SymbolName	Main.MovementControl.PositionCalculator.vqa_lr_TargetAngle[1]	SymbolName	Main.MovementControl.PositionCalculator.vqa_lr_TargetAngle[2]	SymbolName	Main.MovementControl.PositionCalculator.vqa_lr_TargetAngle[3]	SymbolName	Main.MovementControl.PositionCalculator.vqa_lr_TargetAngle[4]	SymbolName	Main.MovementControl.PositionCalculator.vqa_lr_TargetAngle[5]
NetID	5.64.38.224.1.1	NetID	5.64.38.224.1.1	NetID	5.64.38.224.1.1	NetID	5.64.38.224.1.1	NetID	5.64.38.224.1.1	NetID	5.64.38.224.1.1	NetID	5.64.38.224.1.1	NetID	5.64.38.224.1.1	NetID	5.64.38.224.1.1	NetID	5.64.38.224.1.1	NetID	5.64.38.224.1.1	NetID	5.64.38.224.1.1	NetID	5.64.38.224.1.1	NetID	5.64.38.224.1.1	NetID	5.64.38.224.1.1	NetID	5.64.38.224.1.1	NetID	5.64.38.224.1.1	NetID	5.64.38.224.1.1	NetID	5.64.38.224.1.1	NetID	5.64.38.224.1.1	NetID	5.64.38.224.1.1	NetID	5.64.38.224.1.1	NetID	5.64.38.224.1.1	NetID	5.64.38.224.1.1	NetID	5.64.38.224.1.1
Port	851	Port	851	Port	851	Port	851	Port	851	Port	851	Port	851	Port	851	Port	851	Port	851	Port	851	Port	851	Port	851	Port	851	Port	851	Port	851	Port	851	Port	851	Port	851	Port	851	Port	851	Port	851	Port	851	Port	851	Port	851
Offset	0	Offset	0	Offset	0	Offset	0	Offset	0	Offset	0	Offset	0	Offset	0	Offset	0	Offset	0	Offset	0	Offset	0	Offset	0	Offset	0	Offset	0	Offset	0	Offset	0	Offset	0	Offset	0	Offset	0	Offset	0	Offset	0	Offset	0	Offset	0	Offset	0
ScaleFactor	1	ScaleFactor	1	ScaleFactor	1	ScaleFactor	1	ScaleFactor	1	ScaleFactor	1	ScaleFactor	1	ScaleFactor	1	ScaleFactor	1	ScaleFactor	1	ScaleFactor	1	ScaleFactor	1	ScaleFactor	1	ScaleFactor	1	ScaleFactor	1	ScaleFactor	1	ScaleFactor	1	ScaleFactor	1	ScaleFactor	1	ScaleFactor	1	ScaleFactor	1	ScaleFactor	1	ScaleFactor	1	ScaleFactor	1	ScaleFactor	1
BitMask	0xffffffffffffffff	BitMask	0xffffffffffffffff	BitMask	0xffffffffffffffff	BitMask	0xffffffffffffffff	BitMask	0xffffffffffffffff	BitMask	0xffffffffffffffff	BitMask	0xffffffffffffffff	BitMask	0xffffffffffffffff	BitMask	0xffffffffffffffff	BitMask	0xffffffffffffffff	BitMask	0xffffffffffffffff	BitMask	0xffffffffffffffff	BitMask	0xffffffffffffffff	BitMask	0xffffffffffffffff	BitMask	0xffffffffffffffff	BitMask	0xffffffffffffffff	BitMask	0xffffffffffffffff	BitMask	0xffffffffffffffff	BitMask	0xffffffffffffffff	BitMask	0xffffffffffffffff	BitMask	0xffffffffffffffff	BitMask	0xffffffffffffffff	BitMask	0xffffffffffffffff	BitMask	0xffffffffffffffff	BitMask	0xffffffffffffffff
Unit	(None)	Unit	(None)	Unit	(None)	Unit	(None)	Unit	(None)	Unit	(None)	Unit	(None)	Unit	(None)	Unit	(None)	Unit	(None)	Unit	(None)	Unit	(None)	Unit	(None)	Unit	(None)	Unit	(None)	Unit	(None)	Unit	(None)	Unit	(None)	Unit	(None)	Unit	(None)	Unit	(None)	Unit	(None)	Unit	(None)	Unit	(None)	Unit	(None)
Unit ScaleFactor	1	Unit ScaleFactor	1	Unit ScaleFactor	1	Unit ScaleFactor	1	Unit ScaleFactor	1	Unit ScaleFactor	1	Unit ScaleFactor	1	Unit ScaleFactor	1	Unit ScaleFactor	1	Unit ScaleFactor	1	Unit ScaleFactor	1	Unit ScaleFactor	1	Unit ScaleFactor	1	Unit ScaleFactor	1	Unit ScaleFactor	1	Unit ScaleFactor	1	Unit ScaleFactor	1	Unit ScaleFactor	1	Unit ScaleFactor	1	Unit ScaleFactor	1	Unit ScaleFactor	1	Unit ScaleFactor	1	Unit ScaleFactor	1	Unit ScaleFactor	1	Unit ScaleFactor	1
Unit Offset	0	Unit Offset	0	Unit Offset	0	Unit Offset	0	Unit Offset	0	Unit Offset	0	Unit Offset	0	Unit Offset	0	Unit Offset	0	Unit Offset	0	Unit Offset	0	Unit Offset	0	Unit Offset	0	Unit Offset	0	Unit Offset	0	Unit Offset	0	Unit Offset	0	Unit Offset	0	Unit Offset	0	Unit Offset	0	Unit Offset	0	Unit Offset	0	Unit Offset	0	Unit Offset	0	Unit Offset	0
0	-49.879668391794141	0	-53.2223984375	0	6.0939028708457954	0	7.9001997680664067	0	58.89873825224015	0	57.803114501953125	0	-11.984586665917087	0	-4.5010621948242191	0	-5.0426056039739837	0	5.0933072204589847	0	-15.678157051542225	0	-15.398370666503906	0	-8.5859299991095668	0	-20.728575897216796	0	-0.89848924905548344	0	-4.7379602050781253	0	-0.49824243101852517	0	2.0136330871582033	0	-9.0153456784576136	0	-9.3574714050292975	0	-11.068931419149207	0	27.757329441585288	0	9.0214312196451463	0	7.2312784010959952	0	3.7962756931520643
10	-52.599575930270177	10	-50.72759851074219	10	5.9820636866615651	10	6.2369998168945315	10	57.890857800171069	10	57.210869476318358	10	-10.205099463710656	10	-8.6467773742675789	10	-6.546830447651983	10	2.4874291076660158	10	-16.135848020276082	10	-16.819758728027345	10	-5.8297231595375081	10	-16.938207733154297	10	0.25021451150138141	10	-5.9224502563476564	10	-1.3382075986391797	10	0.947592041015625	10	-10.6602624601868	10	-7.6991853332519531	10	-11.238942104375873	10	27.664788167491952	10	9.2317839061191442	10	7.3201924770786615	10	4.0236213927727311
20	-56.4746330366568	20	-52.390798461914059	20	6.7600792338190274	20	7.0685997924804687	20	55.764206172508644	20	57.68466549682617	20	-9.1383134797714582	20	-11.015757476806641	20	-8.9474610980959675	20	-0.4737960205078125	20	-16.383097855003204	20	-15.872166687011719	20	-3.8207717297580075	20	-14.924574645996094	20	2.8040181466052996	20	-5.448654235839844	20	-1.8307255146355352	20	1.1844900512695313	20	-12.905121509215469	20	-8.0545323486328133	20	-11.408952789602539	20	27.572246893398617	20	9.442136592593144	20	7.4091065530613278	20	4.2509670923933971
30	-55.231621125270536	30	-53.2223984375	30	4.3736077706260978	30	8.7317997436523438	30	57.113228979898778	30	58.395359527587892	30	2.2110332048910504	30	-15.753717681884766	30	-4.5106856740717847	30	-5.9224502563476564	30	-15.423697440794797	30	-16.109064697265627	30	-0.0086959491539744249	30	-12.792492553710938	30	3.91456026991883	30	-0.11844900512695313	30	-3.0592407738990026	30	2.0136330871582033	30	-13.696267817351213	30	-9.0021243896484382	30	-11.566405143308968	30	27.47365940346517	30	9.6781359329022969	30	7.5532185530663742	30	4.5094499002919877
40	-60.651876836179	40	-52.390798461914059	40	3.3227954197727883	40	7.0685997924804687	40	57.324099164632813	40	58.75070654296875	40	8.12854137716766	40	-11.608002502441407	40	-2.4429659471660341	40	-6.1593482666015626	40	-15.183487905662503	40	-15.516819671630859	40	1.8926011407728325	40	-7.9360833435058593	40	5.4825034740250853	40	-0.82914303588867189	40	-3.7808941823452713	40	0.35534701538085939	40	-16.792020011608386	40	-9.1205733947753913	40	-11.720493658215636	40	27.373452391431837	40	9.9210049126309645	40	7.7121157112903749	40	4.7762730050499878
50	-67.4485718713851	50	-52.390798461914059	50	4.9914459799648014	50	6.2369998168945315	50	59.154135009206122	50	58.869155548095705	50	11.180926505933313	50	-11.963349517822266	50	-1.5986913520058013	50	-6.8700422973632813	50	-15.202989071886819	50	-16.582860717773439	50	2.1294945770200968	50	-4.7379602050781253	50	7.4715424994479331	50	0.4737960205078125	50	-4.4554380795763677	50	-0.71069403076171878	50	-18.343807697532064	50	-10.660410461425782	50	-11.874582173122303	50	27.2732453793985	50	10.163873892359632	50	7.8710128695143755	50	5.0430961098079887
60	-69.08103770104961	60	-58.211998291015625	60	3.6277628665088635	60	7.9001997680664067	60	63.905307992887991	60	56.263277435302733	60	20.866955597430564	60	-8.5283283691406258	60	2.2911153646134079	60	-7.9360833435058593	60	-15.33450752130177	60	-16.464411712646484	60	4.7650483415674785	60	-2.4874291076660158	60	7.9120709217098071	60	3.6719191589355469	60	-5.8364380085809806	60	-2.3689801025390627	60	-14.919392215290053	60	-13.740084594726563	60	-12.014077655222019	60	27.167120453078386	60	10.433893673404157	60	8.07163188174652	60	5.3259892255929664
70	-73.173921392379341	70	-58.211998291015625	70	6.1831806436556924	70	4.5737998657226564	70	64.5300955497975	70	57.803114501953125	70	24.508597395806667	70	2.724327117919922	70	4.9894078282061125	70	-4.6195111999511722	70	-15.200543377151874	70	-15.279921661376953	70	5.3157396265223511	70	-0.71069403076171878	70	7.8698353290203418	70	3.7903681640625	70	-6.9109118192040064	70	-3.0796741333007813	70	-13.547001525085207	70	-12.674043548583985	70	-12.14922951920202	70	27.059234058798385	70	10.711994894004157	70	8.2846694092698527	70	5.6136655822576333
80	-77.024823068088608	80	-59.8751982421875	80	10.698208155295141	80	5.4053998413085935	80	62.879508354654376	80	57.210869476318358	80	23.147138124844954	80	8.0545323486328133	80	6.0972876400706442	80	-0.4737960205078125	80	-14.638144029085112	80	-15.872166687011719	80	4.849406546941367	80	2.8427761230468751	80	8.6926584613029423	80	3.6719191589355469	80	-7.6783190839385718	80	-3.6719191589355469	80	-13.292867809104365	80	-16.70130972290039	80	-12.284381383182019	80	26.951347664518387	80	10.990096114604155	80	8.4977069367931879	80	5.9013419389222994
90	-71.648111646780222	90	-66.527998046875	90	14.226109924973915	90	6.2369998168945315	90	64.555909943792969	90	60.053645599365232	90	23.257793774592738	90	9.83126742553711	90	6.190182745228193	90	-3.1981231384277344	90	-13.663938024390632	90	-14.924574645996094	90	5.6884192574999517	90	2.1320820922851564	90	7.2064894204793024	90	9.3574714050292975	90	-9.0183395659350722	90	-4.2641641845703129	90	-8.7611337683445	90	-18.241146789550783	90	-12.402763715481687	90	26.8374455051716	90	11.296838392338056	90	8.7399995910531	90	6.1858135920629023
100	-68.9254202329935	100	-65.696398071289067	100	20.099571418937145	100	5.4053998413085935	100	63.032120507237543	100	65.02850381469726	100	18.719511908075219	100	21.676167938232421	100	6.325938637513052	100	2.9612251281738282	100	-12.964410363507728	100	-14.924574645996094	100	4.2421187094036839	100	4.14571517944336	100	6.4167340847803533	100	8.1729813537597664	100	-9.4998362723880341	100	-6.2777972717285158	100	-6.598750228559175	100	-14.924574645996094	100	-12.515630934421687	100	26.721564899024937	100	11.613000055171391	100	8.9919135837844344	100	6.4692312919055679
110	-68.581563729360525	110	-72.349197875976557	110	27.858672955894939	110	7.0685997924804687	110	59.352563585332767	110	64.791605804443364	110	9.1372560484165177	110	23.452903015136719	110	5.1165024557951888	110	5.0933072204589847	110	-13.238598001525954	110	-15.990615692138672	110	1.0899564516579474	110	5.3302052307128909	110	5.0808190976627667	110	6.514695281982422	110	-9.2620785997240951	110	-6.7515932922363282	110	-5.78775888189277	110	-12.318696533203125	110	-12.628498153361687	110	26.605684292878273	110	11.929161718004725	110	9.243827576515768	110	6.7526489917482344
120	-57.20838324631616	120	-76.507197753906254	120	33.116236306358005	120	12.058199645996094	120	60.26817383600175	120	62.777972717285159	120	1.4643186497117338	120	22.031514953613282	120	0.061107300210636151	120	7.4622873229980469	120	-13.039144030261323	120	-13.503186584472656	120	-0.59782248379127623	120	4.382613189697266	120	1.9418760026111528	120	9.0021243896484382	120	-9.29956598593667	120	-10.068165435791016	120	1.0419154798297843	120	-11.3711044921875	120	-12.7223427695013	120	26.483432662831476	120	12.275351071872002	120	9.5140399044941386	120	7.0127269926470932
130	-51.882440420194641	130	-72.349197875976557	130	38.864666639204728	130	14.552999572753906	130	57.657132182278268	130	64.080911773681635	130	-8.0185085034544237	130	22.149963958740233	130	-3.9561415728446478	130	5.8040012512207033	130	-13.088981346112245	130	-13.147839569091797	130	-3.1327124214424202	130	4.9748582153320315	130	-0.7585866467048703	130	6.2777972717285158	130	-9.3542128508081	130	-8.5283283691406258	130	4.67025467127897	130	-10.186614440917969	130	-12.8093079786013	130	26.358876991264808	130	12.632399755098669	130	9.7908697126161375	130	7.2643643352984268
140	-50.647569744947766	140	-70.685997924804681	140	44.997797011924675	140	20.374199401855467	140	54.293083525382677	140	63.962462768554687	140	-18.943965912443165	140	17.76735076904297	140	-6.8614527555323708	140	5.2117562255859378	140	-12.890083669045591	140	-13.147839569091797	140	-6.2602236599460426	140	4.0272661743164067	140	-3.586460468009161	140	7.1069403076171875	140	-8.245609687053733	140	-9.9497164306640631	140	5.8220650961721194	140	-5.3302052307128909	140	-12.896273187701299	140	26.234321319698143	140	12.989448438325335	140	10.067699520738136	140	7.5160016779497605
150	-39.9802485034286	150	-68.191197998046874	150	45.791152655366254	150	29.521799133300782	150	59.090935508763209	150	60.290543609619142	150	-27.304547803599675	150	7.580736328125	150	-16.203866440043363	150	4.0272661743164067	150	-12.191803574368461	150	-13.740084594726563	150	-7.3607441098024253	150	1.5398370666503907	150	-6.3377158468342873	150	6.0408992614746095	150	-7.623881707201086	150	-8.765226379394532	150	15.13602157205025	150	-5.68555224609375	150	-12.961964142960856	150	26.102791783757997	150	13.377716171312652	150	10.353497161337657	150	7.7269711645629124
160	-36.671808246231336	160	-59.043598266601563	160	46.261853581346756	160	32.016599060058596	160	61.203527513148224	160	61.001237640380857	160	-33.938823179913278	160	1.3029390563964844	160	-22.318327159255972	160	0.59224502563476566	160	-11.711886390777071	160	-12.674043548583985	160	-9.97105454357446	160	-1.7767350769042969	160	-9.0228268638196	160	2.4874291076660158	160	-6.7563120409009656	160	-9.47592041015625	160	20.375056335990148	160	1.89518408203125	160	-13.019229059480855	160	25.968500127377993	160	13.778348752659319	160	10.642846668170991	160	7.9218334385329126
170	-39.660593896411115	170	-54.053998413085935	170	45.675932434078618	170	37.837798889160155	170	60.022540747224689	170	57.0924204711914	170	-38.029065186104212	170	-10.660410461425782	170	-24.908246858427251	170	-3.6719191589355469	170	-11.396793460177168	170	-14.924574645996094	170	-13.504648673342544	170	-3.1981231384277344	170	-10.465121460845483	170	-0.82914303588867189	170	-5.8800143987918787	170	-9.3574714050292975	170	22.263041497456872	170	5.5671032409667971	170	-13.076493976000855	170	25.834208470997993	170	14.178981334005986	170	10.932196175004323	170	8.1166957125029136
180	-33.00249672374683	180	-51.559198486328128	180	40.254712285278359	180	43.658998718261721	180	66.245175367734674	180	53.894297332763671	180	-39.359553580652722	180	-20.136330871582032	180	-35.41320810730916	180	-4.7379602050781253	180	-10.592115869966605	180	-12.318696533203125	180	-14.967109658917465	180	-5.9224502563476564	180	-11.859648926647211	180	-3.3165721435546875	180	-5.26572790706922	180	-8.1729813537597664	180	31.931631020637713	180	5.5671032409667971	180	-13.11031800614702	180	25.692159319631163	180	14.611761270000008	180	11.222663422044347	180	8.259298798215795
190	-33.5930908544706	190	-39.500998840332031	190	34.467829631139452	190	42.827398742675783	190	71.418307068933487	190	56.618624450683591	190	-36.86296792414123	190	-24.400495056152344	190	-39.816797780587407	190	-17.293554748535158	190	-9.9837894761087931	190	-11.963349517822266	190	-16.11734683371521	190	-7.3438383178710938	190	-12.072566567638329	190	-7.4622873229980469	190	-4.3927357092643859	190	-7.3438383178710938	190	35.296627391191819	190	13.858533599853516	190	-13.134009088293688	190	25.546756784264495	190	15.058437756993341	190	11.513613842084348	190	8.3793114567297931
200	-39.429952262933668	200	-38.669398864746093	200	29.709461302352622	200	46.153798645019535	200	72.553287701656757	200	61.119686645507812	200	-32.2018836304844	200	-34.824007507324218	200	-39.481276753163968	200	-22.38686196899414	200	-9.5518264322420343	200	-12.200247528076172	200	-17.425995109195057	200	-10.186614440917969	200	-11.361753920631426	200	-8.6467773742675789	200	-3.7954115498769632	200	-5.9224502563476564	200	32.383101791348324	200	19.070289825439453	200	-13.157700170440354	200	25.401354248897832	200	15.505114243986672	200	11.804564262124348	200	8.4993241152437928
210	-33.732497608569751	210	-40.332598815917969	210	21.356497889137138	210	45.3221986694336	210	78.446456253563227	210	58.51380853271484	210	-27.226563858922574	210	-39.561967712402343	210	-45.722978946588739	210	-27.717067199707031	210	-8.7280599445468	210	-11.015757476806641	210	-16.264119450169979	210	-13.26628857421875	210	-10.417358493646024	210	-10.423512451171876	210	-3.6270709930605065	210	-5.68555224609375	210	38.747537022078404	210	22.38686196899414	210	-13.155940143266461	210	25.247372493877641	210	15.984581163287393	210	12.090067242070896	210	8.5625343741632118
220	-32.01713180960931	220	-33.679799011230472	220	15.621553619665729	220	37.006198913574217	220	81.5612859212339	220	66.923687896728509	220	-20.796490447343956	220	-38.377477661132815	220	-45.860194708229116	220	-36.956089599609378	220	-8.0089000607190819	220	-9.5943694152832038	220	-14.566659841358572	220	-16.227513702392578	220	-8.87689538351015	220	-12.318696533203125	220	-3.2921227592128908	220	-4.9748582153320315	220	38.114276676958923	220	29.730700286865236	220	-13.142207552833128	220	25.089354952097644	220	16.479473167607395	220	12.373007668837563	220	8.5990239776538768
230	-35.071622867227816	230	-34.51139898681641	230	14.448476103972574	230	37.837798889160155	230	79.559014400490938	230	72.609240142822259	230	-14.119266733439275	230	-35.179354522705076	230	-39.508192816987417	230	-38.732824676513673	230	-7.7143554364281108	230	-10.541961456298829	230	-14.068937729544999	230	-14.213880615234375	230	-6.6890582528696134	230	-11.015757476806641	230	-3.5701482167187208	230	-3.4350211486816407	230	30.644019974911494	230	32.928823425292968	230	-13.128474962399794	230	24.931337410317642	230	16.974365171927396	230	12.655948095604229	230	8.6355135811445436
240	-23.922762731778182	240	-39.500998840332031	240	10.960785887662006	240	28.690199157714844	240	81.005762712267384	240	72.846138153076168	240	-10.543489711040406	240	-31.270537353515625	240	-40.061025459889557	240	-35.653150543212888	240	-6.8528492230545091	240	-11.015757476806641	240	-11.522988875057358	240	-17.056656738281252	240	-5.3075725670897338	240	-10.778859466552735	240	-4.4186153118839151	240	-3.6719191589355469	240	33.410102380658842	240	31.033639343261719	240	-13.087504819479179	240	24.764067612097431	240	17.502410229888142	240	12.928049402423984	240	8.6172512891093085
250	-16.567261623786859	250	-33.679799011230472	250	12.524226798392579	250	22.868999328613281	250	78.608486213591718	250	77.3472003479004	250	-7.9820204147774358	250	-29.612251281738281	250	-35.594372122442337	250	-43.4707848815918	250	-6.3087413224930877	250	-9.47592041015625	250	-9.6736218171433848	250	-15.635268676757812	250	-2.989119503026588	250	-10.186614440917969	250	-5.0803262035052263	250	-4.14571517944336	250	30.590837681364711	250	37.548334625244138	250	-13.032626139119179	250	24.592073257397431	250	18.047384506728143	250	13.194615839483983	250	8.5710305823393078
260	-14.097721007586859	260	-32.848199035644534	260	20.092107955537841	260	16.216199523925781	260	71.999601214676687	260	80.07152746582031	260	-6.9057139950060868	260	-24.282046051025389	260	-26.767112150699717	260	-44.181478912353512	260	-5.5154401849235413	260	-7.4622873229980469	260	-8.4253416994570571	260	-14.924574645996094	260	-1.0340766808835573	260	-9.3574714050292975	260	-5.4865458820596835	260	-4.0272661743164067	260	20.093073821808733	260	35.53470153808594	260	-12.977747458759179	260	24.420078902697433	260	18.592358783568141	260	13.461182276543983	260	8.5248098755693071
270	2.5957013689436934	270	-35.342998962402341	270	25.211854855756677	270	16.216199523925781	270	69.19450537445762	270	79.005486419677737	270	-11.714275619386072	270	-16.582860717773439	270	-26.693743170372173	270	-38.851273681640627	270	-4.1847873950713321	270	-9.47592041015625	270	-5.6268680656253309	270	-14.924574645996094	270	0.44038579850284165	270	-7.580736328125	270	-6.6282747205382222	270	-3.5534701538085938	270	22.02329506152255	270	30.559843322753906	270	-12.894133663731845	270	24.238493213597209	270	19.170610788408911	270	13.712679365336966	270	8.4308527965315321
280	14.225906743342961	280	-23.700599304199219	280	35.591116375811055	280	13.721399597167968	280	63.531633327722119	280	80.900670501708987	280	-17.420872950784307	280	-13.384737579345703	280	-25.124562625121278	280	-40.035763732910155	280	-3.1575564676611734	280	-6.6331442871093751	280	-3.4034779535554378	280	-11.015757476806641	280	2.49475364028748	280	-4.5010621948242191	280	-7.7615243403026213	280	-4.382613189697266	280	19.042265293373504	280	32.455027404785156	280	-12.794625758405179	280	24.05160231765721	280	19.767269536548916	280	13.9558412208703	280	8.3104915365848679
290	17.571135364398891	290	-17.047799499511719	290	48.392043007665265	290	14.552999572753906	290	55.808000254806984	290	79.479282440185543	290	-24.4577474472608	290	-7.6991853332519531	290	-19.049644966912105	290	-36.600742584228513	290	-2.3893511220612673	290	-6.9884913024902344	290	-1.7370722690859921	290	-11.608002502441407	290	3.5351130351625519	290	-1.7767350769042969	290	-8.3987268634989469	290	-5.8040012512207033	290	8.797854400297263	290	30.086047302246094	290	-12.695117853078513	290	23.86471142171721	290	20.363928284688917	290	14.199003076403631	290	8.190130276638202
300	34.853482674751163	300	-15.384599548339844	300	56.819822687589706	300	21.205799377441405	300	54.779025664476393	300	73.675281188964846	300	-35.229478307767764	300	-7.580736328125	300	-19.971684190123007	300	-24.755842071533202	300	-1.2366758828520652	300	-5.68555224609375	300	0.63535528134927688	300	-8.6467773742675789	300	4.493320467262647	300	-2.2505310974121095	300	-8.9552884792866116	300	-4.9748582153320315	300	12.411726597884607	300	19.070289825439453	300	-12.565720716364465	300	23.668361848490317	300	20.993796533389709	300	14.4240536644832	300	8.0320543587273
310	45.474911812929463	310	1.2473999633789064	310	66.188982368853345	310	27.026999206542968	310	53.603916706537404	310	69.648015014648436	310	-44.696490641021782	310	-10.541961456298829	310	-20.729333067568163	310	-27.835516204833983	310	-0.25435259624147832	310	-4.7379602050781253	310	2.5824596047436827	310	-6.6331442871093751	310	6.3840682188743214	310	-0.59224502563476566	310	-8.8843402209905555	310	-6.8700422973632813	310	13.281163040725446	310	21.676167938232421	310	-12.418447704931133	310	23.466355317143648	310	21.64352641264971	310	14.6382724334432	310	7.8514224074373011
320	43.933553259633349	320	12.058199645996094	320	75.563942695542408	320	38.669398864746093	320	51.768715184593859	320	63.962462768554687	320	-49.856869726107192	320	-20.136330871582032	320	-18.52444977193958	320	-24.637393066406251	320	0.2833353964675922	320	-1.89518408203125	320	3.4259413011906048	320	-4.2641641845703129	320	6.96482000625261	320	5.0933072204589847	320	-8.836009781943396	320	-7.580736328125	320	5.60167976428742	320	18.122697784423828	320	-12.271174693497798	320	23.264348785796983	320	22.293256291909707	320	14.8524912024032	320	7.6707904561473015
330	54.230239726773746	330	15.384599548339844	330	78.104466243843461	330	49.064398559570314	330	58.75322977969482	330	54.841889373779296	330	-56.335100502757605	330	-26.769475158691407	330	-21.706210415821232	330	-18.714942810058595	330	1.3574933226761843	330	-2.2505310974121095	330	4.8563025666378472	330	-3.0796741333007813	330	6.8048764109522386	330	3.4350211486816407	330	-8.7447236263310337	330	-8.4098793640136726	330	10.618969192422334	330	7.9360833435058593	330	-12.093260707703712	330	23.05352760730343	330	22.975962354490516	330	15.04670233244271	330	7.4636418128246493
340	58.095067198923005	340	33.679799011230472	340	79.04848778048995	340	57.380398315429687	340	66.843737916039174	340	58.040012512207028	340	-58.926374396745871	340	-35.53470153808594	340	-24.445240922798384	340	-22.742208984375	340	2.5923562840507586	340	-0.23689801025390625	340	5.3490055421291345	340	1.0660410461425782	340	6.0129484020587451	340	3.4350211486816407	340	-8.1910631561053613	340	-7.8176343383789062	340	15.505330496679965	340	10.778859466552735	340	-11.895561986810378	340	22.8370148520101	340	23.679960985770517	340	15.22799462278271	340	7.23937146438265
350	49.349984215393135	350	42.827398742675783	350	78.400752775339612	350	64.033198120117191	350	72.050942684496349	350	54.012746337890626	350	-55.4958410899458	350	-47.379602050781251	350	-24.717478248781113	350	-23.216005004882813	350	3.665505973159906	350	-0.4737960205078125	350	5.5052022083575025	350	3.4350211486816407	350	4.3547262962339657	350	5.9224502563476564	350	-7.2954870899272137	350	-6.7515932922363282	350	11.84947885315043	350	13.147839569091797	350	-11.697863265917047	350	22.620502096716766	350	24.383959617050518	350	15.40928691312271	350	7.0151011159406504
360	53.478422610673242	360	38.669398864746093	360	70.522635851058823	360	78.17039770507813	360	83.496848495179989	360	51.880664245605466	360	-52.171291832906732	360	-49.511684143066404	360	-27.529169293342193	360	-17.76735076904297	360	5.0808653038042628	360	0.23689801025390625	360	5.7133249995485684	360	3.0796741333007813	360	2.6380087841744446	360	6.514695281982422	360	-6.9143260928008772	360	-9.0021243896484382	360	15.735354701936513	360	8.1729813537597664	360	-11.469234472729596	360	22.396246916043236	360	25.120497841898008	360	15.569688008508846	360	6.7751335679182523
370	54.451085360507108	370	50.311798522949218	370	60.920417672693929	370	76.507197753906254	370	93.76098364685582	370	56.500175445556643	370	-44.49644996127045	370	-52.236011260986331	370	-29.584990072126285	370	-22.742208984375	370	6.2398948800156973	370	0.71069403076171878	370	5.69436393696175	370	6.2777972717285158	370	0.57200314158630228	370	7.1069403076171875	370	-5.89315591420743	370	-8.0545323486328133	370	21.03720070302705	370	10.778859466552735	370	-11.219070748662929	370	22.166601104729903	370	25.879691619944676	370	15.715543698535512	370	6.524236911656252
380	45.218198706217869	380	57.380398315429687	380	52.542712095797377	380	78.17039770507813	380	98.03526099350357	380	67.042136901855471	380	-31.827662053594636	380	-55.789481414794921	380	-30.431606233080721	380	-23.689801025390626	380	7.1226083546885555	380	2.6058781127929689	380	4.6084190199100838	380	5.68555224609375	380	-1.4721333278784829	380	4.6195111999511722	380	-4.9835077407146713	380	-8.8836753845214851	380	19.151551548832746	380	13.503186584472656	380	-10.968907024596264	380	21.93695529341657	380	26.638885397991345	380	15.861399388562179	380	6.2733402553942517
390	51.486470153093542	390	44.490598693847659	390	40.1341494193589	390	75.675597778320309	390	103.14977915917851	390	69.766464019775384	390	-21.605658374824902	390	-55.671032409667966	390	-30.65087541302562	390	-22.505310974121095	390	8.1811688248594727	390	4.0272661743164067	390	4.2935755089098535	390	3.5534701538085938	390	-3.3860837827989965	390	5.0933072204589847	390	-3.9407138355357141	390	-7.580736328125	390	19.570067045669198	390	12.674043548583985	390	-10.688051866598128	390	21.700899772503071	390	27.429837377585507	390	15.986295126934964	390	6.0160757342814177
400	55.783977617845778	400	46.153798645019535	400	30.015097136792761	400	72.349197875976557	400	103.73683418652867	400	84.217242645263667	400	-13.503518162824296	400	-53.183603302001956	400	-30.784639974478125	400	-28.664659240722656	400	8.9365455491807033	400	5.0933072204589847	400	3.0907895815919169	400	5.8040012512207033	400	-5.9320465767476289	400	2.1320820922851564	400	-3.2955344065782732	400	-6.8700422973632813	400	20.037127251088187	400	13.976982604980469	400	-10.384178133152796	400	21.460036969389737	400	28.244608008338837	400	16.095470901568298	400	5.7540353145307517
410	50.684143080513664	410	54.885598388671873	410	23.706779471270956	410	62.369998168945315	410	98.7850369801675	410	93.100918029785163	410	-8.5995785630151964	410	-44.299927917480467	410	-29.091854619491659	410	-29.138455261230469	410	9.0360306854169714	410	5.5671032409667971	410	0.98666655900747813	410	5.68555224609375	410	-8.4029512436102483	410	0.23689801025390625	410	-2.4983637623381654	410	-5.8040012512207033	410	16.84582173146725	410	19.780983856201171	410	-10.080304399707462	410	21.219174166276407	410	29.05937863909217	410	16.20464667620163	410	5.4919948947800847
420	59.611001792317296	420	46.153798645019535	420	18.268381737710975	420	50.311798522949218	420	95.758996860602892	420	100.20785833740234	420	-10.045653111389324	420	-32.691925415039066	420	-26.5369636465965	420	-30.678292327880861	420	8.1218685321148243	420	7.580736328125	420	-0.42091184298598705	420	6.1593482666015626	420	-10.443521578578569	420	-0.11844900512695313	420	-2.2212988594598855	420	-4.9748582153320315	420	10.153747622898983	420	19.307187835693359	420	-9.7465684884946544	420	20.973273707829605	420	29.90449579851299	420	16.293404533167745	420	5.2308085949627747
430	67.410349116799367	430	50.311798522949218	430	15.658034375455706	430	39.500998840332031	430	88.9024366139175	430	102.10304241943359	430	-14.21411007192148	430	-21.913065948486327	430	-23.768113942180591	430	-31.033639343261719	430	7.6672402163938	430	7.1069403076171875	430	-1.8294517379417421	430	3.0796741333007813	430	-12.11161147602132	430	-3.6719191589355469	430	-1.9343115297576468	430	-3.6719191589355469	430	5.0536817375861691	430	18.359595794677734	430	-9.388725655594655	430	20.723306487622938	430	30.774110882892991	430	16.36567956205441	430	4.9703118028734421
440	62.954378292214784	440	54.053998413085935	440	18.447221330562904	440	27.858599182128906	440	76.844403480087777	440	105.18271655273438	440	-16.242381815616014	440	-14.095431610107422	440	-20.10528192682445	440	-31.033639343261719	440	6.52410427149686	440	8.29143035888672	440	-3.6584329328234162	440	2.6058781127929689	440	-14.068539518154248	440	-4.6195111999511722	440	-2.1799729771452832	440	-3.0796741333007813	440	-1.2772515528766917	440	18.478044799804689	440	-9.0308828226946556	440	20.473339267416272	440	31.643725967272989	440	16.437954590941079	440	4.7098150107841086
450	72.58670233636073	450	51.559198486328128	450	21.706412458599189	450	25.363799255371095	450	71.132060412765341	450	97.838878234863287	450	-20.94747811229432	450	-8.6467773742675789	450	-16.338981099880577	450	-28.42776123046875	450	5.0316503319698747	450	6.8700422973632813	450	-4.6421480240031876	450	1.3029390563964844	450	-14.448469671023194	450	-6.9884913024902344	450	-2.5637415740889082	450	-2.3689801025390627	450	-13.713424240359448	450	17.293554748535158	450	-8.6446481254818632	450	20.219537267076163	450	32.541230548720435	450	16.490796480880533	450	4.45510929050827
460	79.485165186305125	460	56.548798339843749	460	26.45000715556764	460	19.542599426269533	460	63.465136765590415	460	94.640755096435541	460	-28.771069365932007	460	-8.6467773742675789	460	-12.662481495194465	460	-27.243271179199219	460	3.4005472014312765	460	8.4098793640136726	460	-5.187345593717648	460	-1.5398370666503907	460	-14.548114536123265	460	-10.068165435791016	460	-3.0150149025627755	460	-2.0136330871582033	460	-23.161754069726939	460	8.8836753845214851	460	-8.233757335577863	460	19.962405062936163	460	33.4629549565671	460	16.526762223840535	460	4.2054326589122706
470	73.366352426900562	470	66.527998046875	470	34.9231257658778	470	17.879399475097657	470	51.054200815378792	470	86.586222747802736	470	-33.478651828160153	470	-14.450778625488281	470	-9.9272194842574777	470	-23.452903015136719	470	1.5678931168071664	470	7.4622873229980469	470	-6.2098981268472784	470	-1.3029390563964844	470	-13.874688383575169	470	-13.740084594726563	470	-3.8328144004609292	470	-2.4874291076660158	470	-29.827291850441647	470	5.8040012512207033	470	-7.822866545673862	470	19.70527285879616	470	34.384679364413763	470	16.562727966800537	470	3.9557560273162706
480	77.463043540867744	480	59.043598266601563	480	42.419213279321681	480	18.710999450683595	480	45.675102770691105	480	76.991853332519526	480	-39.032833484206719	480	-16.345962707519533	480	-6.6673347185796388	480	-21.083922912597657	480	-0.14653612399333937	480	6.2777972717285158	480	-6.12260085871706	480	-3.3165721435546875	480	-12.207239050579382	480	-12.910941558837891	480	-5.0737698957305568	480	-1.1844900512695313	480	-43.22616716408178	480	-0.4737960205078125	480	-7.3857220413877709	480	19.445196130269409	480	35.330298350687791	480	16.58058508198668	480	3.7146770658391857
490	81.9501654935149	490	71.517597900390626	490	48.815227268001031	490	22.868999328613281	490	43.8413167580611	490	68.700422973632811	490	-42.385880394113329	490	-21.55771893310547	490	-4.0798395614753034	490	-16.70130972290039	490	-1.6546153757131954	490	0.947592041015625	490	-5.9131810280221195	490	-3.9088171691894531	490	-10.126558343896855	490	-15.398370666503906	490	-5.9506614585182653	490	-2.1320820922851564	490	-53.35885836775973	490	-13.740084594726563	490	-6.9240604497424378	490	19.182369651342743	490	36.298231340161124	490	16.581531416373348	490	3.4816270570018526
500	70.66815745653858	500	76.507197753906254	500	53.702866224773281	500	29.521799133300782	500	42.482900654669464	500	63.37021774291992	500	-41.013717099238107	500	-26.177230133056639	500	-4.4718665239362547	500	-14.332329620361328	500	-3.5432627706101449	500	4.2641641845703129	500	-5.3621438247443294	500	-4.9748582153320315	500	-7.4306441478396081	500	-13.147839569091797	500	-7.2309245175291359	500	-2.2505310974121095	500	-55.121905020236184	500	-23.689801025390626	500	-6.4623988580971057	500	18.919543172416077	500	37.266164329634456	500	16.582477750760013	500	3.2485770481645195
510	68.192582095528479	510	69.022797973632819	510	55.463410019210144	510	34.51139898681641	510	46.066180175822069	510	51.406868225097654	510	-39.090157403088739	510	-32.3365783996582	510	-3.4988823216537828	510	-9.2390223999023444	510	-4.45706623408368	510	1.6582860717773438	510	-4.3533588454772065	510	-5.3302052307128909	510	-4.6650172191624684	510	-13.62163558959961	510	-8.328842867521292	510	-4.8564092102050784	510	-63.153923093330214	510	-27.124822174072264	510	-5.97726082310707	510	18.65428222628934	510	38.252078340868323	510	16.566903097252851	510	3.0251918691514752
520	65.756321857097021	520	73.1807978515625	520	53.848950451370023	520	41.995798767089845	520	52.8666629340718	520	45.958213989257814	520	-35.19182795223827	520	-37.548334625244138	520	-4.0562768631837791	520	-7.2253893127441406	520	-5.2609537292518205	520	0	520	-2.1362419806053055	520	-6.8700422973632813	520	-1.5097268501227905	520	-10.897308471679688	520	-9.1658727112867346	520	-3.9088171691894531	520	-70.650604672720277	520	-40.628008758544922	520	-5.468551681695736	520	18.38657699656267	520	39.256045877981656	520	16.534740838966183	520	2.8115104910501421
530	52.060945085014218	530	84.82319750976562	530	51.275096469601053	530	46.153798645019535	530	59.050924390623436	530	42.523192840576172	530	-28.803823117971774	530	-42.167845825195315	530	-6.4325829966391348	530	-1.5398370666503907	530	-5.7991443511424379	530	-1.4213880615234376	530	-0.67668994916626346	530	-5.0933072204589847	530	-0.19307017675604854	530	-8.765226379394532	530	-10.165497040146327	530	-5.8040012512207033	530	-62.223050458606515	530	-51.643766235351563	530	-4.9598425402844022	530	18.118871766836	530	40.260013415094988	530	16.502578580679515	530	2.5978291129488085
540	45.866185707961606	540	72.349197875976557	540	44.966280320730405	540	52.390798461914059	540	66.21222496572102	540	44.536825927734377	540	-23.8091526819683	540	-39.32506970214844	540	-8.4203312252356959	540	-3.6719191589355469	540	-5.8616970571014981	540	-3.7903681640625	540	1.4861324465904282	540	-6.0408992614746095	540	-0.62874561446360566	540	-7.580736328125	540	-11.368508257194321	540	-7.3438383178710938	540	-63.627799231949254	540	-51.999113250732421	540	-4.4309883406191108	540	17.8488908046026	540	41.2740111353153	540	16.45569165985906	540	2.39363886126177
550	44.082132173085952	550	67.359598022460943	550	35.651096022662045	550	58.211998291015625	550	75.110749953163065	550	45.365968963623047	550	-17.315241489447217	550	-38.495926666259763	550	-11.088046367457904	550	-5.2117562255859378	550	-5.4463861903358435	550	-5.68555224609375	550	2.7581755279335702	550	-4.0272661743164067	550	-3.4112222457174592	550	-4.8564092102050784	550	-12.638176354107106	550	-8.765226379394532	550	-65.0410613758622	550	-58.276910522460938	550	-3.880387592714444	550	17.576453193889268	550	42.2988364172153	550	16.39290949663906	550	2.1996942606824366
560	34.090945489811872	560	64.864798095703122	560	26.686318794798488	560	51.559198486328128	560	82.758483269734313	560	50.103929168701171	560	-7.7031392181328293	560	-34.942456512451173	560	-15.790041057616008	560	-3.9088171691894531	560	-4.758622513293318	560	-3.9088171691894531	560	4.1355367457696133	560	-0.59224502563476566	560	-6.5662495537264594	560	-1.6582860717773438	560	-14.078265851159692	560	-8.8836753845214851	560	-48.43797312142307	560	-69.411117004394526	560	-3.329786844809778	560	17.304015583175936	560	43.3236616991153	560	16.33012733341906	560	2.0057496601031035
570	32.144666867004943	570	50.311798522949218	570	16.920088253778744	570	50.311798522949218	570	88.086373067260268	570	58.75070654296875	570	-0.82053896355233391	570	-27.953965209960938	570	-18.493397532891777	570	-5.68555224609375	570	-3.8791546067918858	570	-6.0408992614746095	570	5.1469006589897042	570	-0.947592041015625	570	-9.85429838324683	570	0.23689801025390625	570	-14.305876255568887	570	-10.778859466552735	570	-45.49015982108763	570	-59.461400573730472	570	-2.7627950825045824	570	17.029196162995859	570	44.348810782681973	570	16.254558243531978	570	1.8203728597507134
580	34.5064617321853	580	45.3221986694336	580	7.715062610890655	580	45.3221986694336	580	92.340903628591917	580	64.910054809570312	580	4.1379126702018034	580	-23.926699035644532	580	-21.0280845618581	580	-8.8836753845214851	580	-2.2086048703350869	580	-6.2777972717285158	580	5.442680025424405	580	1.5398370666503907	580	-12.793176706193973	580	-0.35534701538085939	580	-14.3743553018004	580	-11.015757476806641	580	-44.44521886586557	580	-60.4089926147461	580	-2.1767754904399155	580	16.75161177269586	580	45.374335757748639	580	16.164145199645311	580	1.6449421579220469
590	28.202767103908606	590	43.658998718261721	590	0.74961250501737808	590	34.51139898681641	590	96.724170987067453	590	75.688914276123043	590	8.6773080424681872	590	-18.714942810058595	590	-24.592502169859955	590	-11.72645150756836	590	-1.0315306186925	590	-7.1069403076171875	590	5.2947280625248858	590	1.1844900512695313	590	-14.894878104997535	590	-3.6719191589355469	590	-13.933955967162301	590	-12.910941558837891	590	-26.286679027178931	590	-62.659523712158204	590	-1.5907558983752488	590	16.47402738239586	590	46.399860732815306	590	16.073732155758645	590	1.4695114560933804
600	27.962034202641526	600	32.848199035644534	600	-4.872136517029702	600	24.532199279785157	600	96.272964220518276	600	83.6249976196289	600	8.9520901232105423	600	-7.2253893127441406	600	-26.194633066192253	600	-18.359595794677734	600	0.60091222544471634	600	-2.9612251281738282	600	5.2082254106543147	600	3.1981231384277344	600	-16.001220150454387	600	-7.9360833435058593	600	-13.13807396252346	600	-14.213880615234375	600	-21.1067397701089	600	-47.853398071289064	600	-0.99234922389683289	600	16.193818556689106	600	47.414963073841626	600	15.972534419424951	600	1.3013750406322922
610	32.413159828852471	610	30.35339910888672	610	-8.3954589403201467	610	17.047799499511719	610	93.510227825556456	610	92.745571014404291	610	5.8194658520799827	610	-0.947592041015625	610	-26.76053862052753	610	-18.59649380493164	610	2.7236903263080947	610	-3.5534701538085938	610	5.1335934569827018	610	4.14571517944336	610	-17.114328331540715	610	-8.29143035888672	610	-11.417307704997249	610	-13.029390563964844	610	-22.483359745867443	610	-45.129070953369144	610	-0.37847270893883311	610	15.910332155542436	610	48.417048912628296	610	15.857868017411619	610	1.1423482316749587
620	27.500314866369067	620	33.679799011230472	620	-8.4188724156491546	620	8.7317997436523438	620	94.383417815575825	620	90.613488922119146	620	2.6053788832426523	620	5.9224502563476564	620	-27.234601585388432	620	-21.676167938232421	620	4.55923109881109	620	-2.1320820922851564	620	4.92024935875998	620	6.6331442871093751	620	-16.061108567105165	620	-13.503186584472656	620	-10.229411176519339	620	-12.792492553710938	620	-11.445962631752234	620	-43.7076828918457	620	0.23540380601916655	620	15.626845754395768	620	49.419134751414965	620	15.743201615398288	620	0.98332142271762535
630	28.630625419255374	630	27.858599182128906	630	-6.9142489917728511	630	2.0789999389648437	630	92.954426864866662	630	97.483531219482416	630	-4.275664101302751	630	5.68555224609375	630	-26.659674909709402	630	-24.992740081787108	630	5.95643605060868	630	-1.1844900512695313	630	4.7511505254989377	630	5.3302052307128909	630	-14.807022751420062	630	-13.029390563964844	630	-8.61513049303646	630	-13.740084594726563	630	-13.841333809300448	630	-25.703434112548827	630	0.85760581919345791	630	15.340483276449	630	50.400030899054222	630	15.619742017304647	630	0.83024044745116687
640	31.039818345541434	640	27.858599182128906	640	-5.4801183454297053	640	-4.1579998779296874	640	88.050839515198192	640	94.5223060913086	640	-13.379526338554619	640	7.4622873229980469	640	-24.536129243871876	640	-26.414128143310545	640	7.6217197242178614	640	2.0136330871582033	640	4.73161442590153	640	3.7903681640625	640	-13.590506174047182	640	-18.241146789550783	640	-6.545373701204813	640	-12.081798522949219	640	-25.218161663006313	640	-20.017881866455078	640	1.4910001294974578	640	15.050254374502332	640	51.352440905294223	640	15.484461377311314	640	0.68515269200450024
650	28.240867393967207	650	32.016599060058596	650	-0.62431723811355155	650	-5.8211998291015625	650	87.581740532856713	650	92.745571014404291	650	-20.242505209849568	650	5.3302052307128909	650	-23.308420067090967	650	-26.887924163818358	650	8.127695981466303	650	1.6582860717773438	650	4.9345535180199409	650	4.5010621948242191	650	-14.131051489722516	650	-14.569227630615234	650	-5.8890290201851379	650	-10.897308471679688	650	-22.350590289939802	650	-22.742208984375	650	2.1243944398014576	650	14.760025472555665	650	52.304850911534224	650	15.349180737317981	650	0.54006493655783361
660	27.829425759732452	660	26.19539923095703	660	3.009034610332888	660	-8.3159997558593748	660	80.584531425419357	660	94.7592041015625	660	-27.647009830366475	660	2.9612251281738282	660	-20.326919622808294	660	-28.5462102355957	660	8.54098801402742	660	4.7379602050781253	660	5.4449688818745177	660	5.3302052307128909	660	-16.117933431298354	660	-18.9518408203125	660	-5.5204911770494007	660	-10.541961456298829	660	-30.551049341527232	660	-12.200247528076172	660	2.7621959765982851	660	14.466772276608888	660	53.2264002406531	660	15.20702783817773	660	0.39966047474733818
670	27.701884797549887	670	27.026999206542968	670	4.9428399375292908	670	-7.4843997802734377	670	69.989354206374941	670	88.599855834960934	670	-34.063562925245492	670	-2.4874291076660158	670	-16.929798999994183	670	-26.5325771484375	670	8.8121797553272785	670	4.6195111999511722	670	5.7804904978087741	670	6.3962462768554689	670	-17.934514642910294	670	-12.792492553710938	670	-5.1079027199072051	670	-8.4098793640136726	670	-44.84662966710701	670	-12.437145538330078	670	3.4063803931429519	670	14.169139068662222	670	54.10325479601309	670	15.054922011997729	670	0.2660387140646715
680	26.006285236975025	680	31.184999084472658	680	7.0629049019628631	680	-3.32639990234375	680	70.408699777861443	680	87.1784677734375	680	-36.073313377416738	680	-13.740084594726563	680	-13.980024392218951	680	-24.045148040771483	680	8.6772556706305082	680	7.6991853332519531	680	6.9187674292563965	680	5.5671032409667971	680	-19.461413104065294	680	-14.924574645996094	680	-5.1377369711399545	680	-7.580736328125	680	-45.825915126477739	680	-24.992740081787108	680	4.0505648096876188	680	13.871505860715555	680	54.980109351373088	680	14.902816185817729	680	0.13241695338200488
690	22.383511873030958	690	30.35339910888672	690	6.8403061022819678	690	-0.41579998779296873	690	67.61410097930181	690	87.296916778564452	690	-35.797022191333639	690	-20.373228881835939	690	-11.823889973061778	690	-23.097555999755858	690	8.4630126687730467	690	7.8176343383789062	690	7.256995255410132	690	5.9224502563476564	690	-19.459176159210287	690	-11.963349517822266	690	-5.27555645014095	690	-6.9884913024902344	690	-51.605958549024891	690	-21.083922912597657	690	4.6955708918923165	690	13.570873434755439	690	55.818479014464948	690	14.745641256037535	690	0.0023798633954753429
700	22.527081388834727	700	30.35339910888672	700	4.3100449849760025	700	1.2473999633789064	700	59.069484225090321	700	81.1375685119629	700	-32.827251777477855	700	-24.637393066406251	700	-9.5109765096371461	700	-19.070289825439453	700	7.5882976476733077	700	8.5283283691406258	700	8.4114090794812064	700	6.514695281982422	700	-17.893327635412216	700	-17.056656738281252	700	-4.9686556721821766	700	-4.9748582153320315	700	-61.821739957253428	700	-30.204496307373049	700	5.3418602972669831	700	13.26555666313544	700	56.596740830358286	700	14.580549118057535	700	-0.12205848833919132
710	19.141460562897755	710	28.690199157714844	710	3.1669767027545515	710	5.4053998413085935	710	60.948894650099135	710	70.832505065917971	710	-26.377420429935121	710	-33.876415466308593	710	-8.3725114014733535	710	-16.70130972290039	710	6.5156139550309788	710	11.015757476806641	710	9.0462922839640587	710	6.3962462768554689	710	-15.966422636434956	710	-16.70130972290039	710	-5.3738470784987165	710	-4.8564092102050784	710	-58.56876148153944	710	-43.115437866210939	710	5.98814970264165	710	12.960239891515441	710	57.375002646251616	710	14.415456980077535	710	-0.24649684007385797
720	16.691012223414916	720	25.363799255371095	720	-0.89091445744704068	720	6.2369998168945315	720	55.857536235305218	720	69.292667999267579	720	-17.797923605842421	720	-35.179354522705076	720	-7.6985231193494981	720	-13.147839569091797	720	5.2841805052095125	720	8.5283283691406258	720	9.5757001517967062	720	6.7515932922363282	720	-13.946132691189989	720	-19.425636840820314	720	-5.5672321541797558	720	-5.68555224609375	720	-55.974968913329306	720	-46.905806030273439	720	6.6321680988295588	720	12.652154773728663	720	58.109784349976536	720	14.246934179897398	720	-0.36825781482841724
730	12.98911262465592	730	22.037399353027343	730	-5.8081629471516116	730	7.0685997924804687	730	43.697822996940374	730	68.4635249633789	730	-8.45012886553796	730	-34.468660491943361	730	-7.4581599990978678	730	-12.200247528076172	730	4.12376698894672	730	7.2253893127441406	730	9.9089676773279631	730	7.3438383178710938	730	-12.694894389339419	730	-19.66253485107422	730	-5.9856469167955488	730	-5.8040012512207033	730	-55.453136421218048	730	-48.208745086669921	730	7.2723564687135589	730	12.339400877541998	730	58.771237432103206	730	14.072625614277397	730	-0.48550342948708392
740	10.598860455876036	740	21.205799377441405	740	-9.1392916653834444	740	3.7421998901367188	740	46.505567675187507	740	61.71193167114258	740	2.3633650006335607	740	-29.967598297119142	740	-9.0497240779854877	740	-9.47592041015625	740	2.7617645257768686	740	8.765226379394532	740	10.089508576558027	740	8.5283283691406258	740	-12.516509653397479	740	-19.188738830566408	740	-7.1283396912134442	740	-5.2117562255859378	740	-45.194608427198943	740	-59.342951568603517	740	7.9125448385975581	740	12.026646981355331	740	59.432690514229868	740	13.898317048657397	740	-0.60274904414575059
750	6.9161939133656283	750	19.542599426269533	750	-11.914114143146088	750	3.7421998901367188	750	47.813412304423508	750	62.777972717285159	750	12.884972125572787	750	-25.229638092041014	750	-10.8729766954085	750	-9.0021243896484382	750	1.3616915170641875	750	6.514695281982422	750	9.9401008738965846	750	8.765226379394532	750	-12.762756519216014	750	-14.569227630615234	750	-8.0777601010369082	750	-4.2641641845703129	750	-33.949072757423409	750	-56.381726440429688	750	8.5479728096440244	750	11.711550064048566	750	60.048409706541278	750	13.72200980474398	750	-0.71804218203633485
760	0.35719656064881633	760	15.384599548339844	760	-14.617258753074243	760	-0.41579998779296873	760	42.150119149585947	760	55.789481414794921	760	21.652250688860455	760	-17.056656738281252	760	-12.748580161324746	760	-8.4098793640136726	760	0.41574590992258464	760	5.2117562255859378	760	9.1177363335519956	760	8.0545323486328133	760	-13.577279299091902	760	-15.16147265625	760	-9.3030432057506118	760	-7.8176343383789062	760	-25.191152927114789	760	-54.960338378906251	760	9.17471846235669	760	11.3921797957219	760	60.580716520274606	760	13.542057244170646	760	-0.82977426854900127
770	0.31371703441317678	770	12.889799621582032	770	-13.40671743794239	770	-5.8211998291015625	770	48.2901170313977	770	45.602866973876957	770	28.948846798822466	770	-8.0545323486328133	770	-15.80632457014954	770	-8.0545323486328133	770	-0.7605009172167243	770	4.5010621948242191	770	8.29486579368151	770	9.1205733947753913	770	-14.087339205415642	770	-13.976982604980469	770	-10.228578283348874	770	-7.1069403076171875	770	-12.111769170943415	770	-53.183603302001956	770	9.8014641150693542	770	11.072809527395235	770	61.113023334007941	770	13.362104683597313	770	-0.9415063550616678
780	-4.6773953069535175	780	9.5633997192382818	780	-10.908402620447539	780	-7.4843997802734377	780	49.247263917777957	780	47.2611530456543	780	33.57685663384548	780	2.8427761230468751	780	-18.920684465867268	780	-10.423512451171876	780	-1.174638861517785	780	2.724327117919922	780	7.1038638454374023	780	10.423512451171876	780	-14.933425885380306	780	-13.26628857421875	780	-11.292677749101756	780	-6.9884913024902344	780	1.0139675085328008	780	-42.641641845703127	780	10.421612084642394	780	10.751672562839824	780	61.599771173885919	780	13.181342599430611	780	-1.0518484267602726
790	-9.7208291258122159	790	6.2369998168945315	790	-9.2745132402836372	790	-10.810799682617187	790	42.289999919090064	790	48.327194091796876	790	34.379218873659887	790	10.423512451171876	790	-21.385592805106413	790	-11.489553497314454	790	-1.726070431246356	790	1.6582860717773438	790	5.5154874224212564	790	9.1205733947753913	790	-14.735951348046513	790	-14.213880615234375	790	-12.436400347167322	790	-8.0545323486328133	790	12.029031332824481	790	-31.744333374023437	790	11.028722716275729	790	10.42704452190449	790	61.996492298965919	790	12.998980857863945	790	-1.1594437625989393
800	-10.06441002434614	800	0	800	-4.9026903366096963	800	-14.137199584960937	800	50.587145634976451	800	43.944580902099609	800	31.596939399469409	800	21.083922912597657	800	-24.625669164736891	800	-12.674043548583985	800	-1.6957952841557855	800	-0.4737960205078125	800	4.4277564430262437	800	9.9497164306640631	800	-13.59993594363171	800	-13.62163558959961	800	-13.413882956045772	800	-9.7128184204101569	800	21.285978221376432	800	-24.992740081787108	800	11.635833347909061	800	10.102416480969156	800	62.393213424045925	800	12.816619116297279	800	-1.2670390984376061
810	-11.043178938220883	810	-0.83159997558593746	810	-0.59763770886770651	810	-13.305599609375	810	57.106555335525684	810	49.867031158447269	810	25.499546132422783	810	24.755842071533202	810	-26.33090788307636	810	-14.332329620361328	810	-1.5143973559905533	810	-2.8427761230468751	810	3.3188181360313944	810	7.1069403076171875	810	-12.343936956451088	810	-14.213880615234375	810	-14.083482230775502	810	-10.186614440917969	810	27.295872011639062	810	-12.081798522949219	810	12.23514305186203	810	9.7766828263964367	810	62.746387873137216	810	12.634377059730618	810	-1.3736738139735611
820	-16.316051473973339	820	-3.32639990234375	820	3.1336824965801124	820	-9.1475997314453128	820	54.7593607723627	820	50.103929168701171	820	16.56655072966	820	31.862782379150392	820	-27.478137791436957	820	-20.017881866455078	820	-0.85251014309481121	820	-1.6582860717773438	820	2.0596891123390093	820	11.134206481933594	820	-11.754500350403841	820	-15.753717681884766	820	-14.509322088501062	820	-11.844900512695313	820	30.644936307226168	820	0.35534701538085939	820	12.817715322375362	820	9.4485770007917687	820	63.006129897170545	820	12.452391795663951	820	-1.4782474517715611
830	-13.954112860195238	830	-7.4843997802734377	830	6.8684966155573068	830	-7.4843997802734377	830	66.148397681600528	830	43.233886871337887	830	5.4212650911839324	830	31.981231384277343	830	-28.272177511682649	830	-22.031514953613282	830	-0.233219585834199	830	-1.1844900512695313	830	1.9711847973230281	830	6.514695281982422	830	-12.473787251582923	830	-14.213880615234375	830	-15.18564314762088	830	-12.200247528076172	830	30.090905247626168	830	13.029390563964844	830	13.400287592888695	830	9.1204711751871024	830	63.265871921203875	830	12.270406531597285	830	-1.5828210895695611
840	-13.058215293558755	840	-7.4843997802734377	840	8.4345950793597257	840	-5.8211998291015625	840	72.181625575298511	840	51.643766235351563	840	-7.0889267848670592	840	30.441394317626955	840	-27.903916876647035	840	-24.400495056152344	840	0.55252843882751534	840	-1.7767350769042969	840	2.0486811656764643	840	4.7379602050781253	840	-14.719026485662706	840	-12.318696533203125	840	-15.742809061695155	840	-13.503186584472656	840	25.519255134701385	840	21.320820922851563	840	13.974420506381609	840	8.7919363400410813	840	63.485251885541864	840	12.089220263143991	840	-1.6867570242541958
850	-18.224376124021575	850	-11.642399658203125	850	8.6681057219125357	850	-0.41579998779296873	850	68.05714584289575	850	56.973971466064455	850	-19.119431607196628	850	25.703434112548827	850	-26.647233266459185	850	-26.295679138183594	850	1.4348645914387603	850	-3.0796741333007813	850	2.1025337610011725	850	3.0796741333007813	850	-17.530345723388628	850	-12.437145538330078	850	-16.049065180536257	850	-14.569227630615234	850	18.685005590573777	850	25.466536102294921	850	14.528842706834942	850	8.4623995228790818	850	63.610363415161871	850	11.909900105250657	850	-1.7892035583788626
860	-12.049529645993582	860	-14.137199584960937	860	8.2198811530123628	860	3.7421998901367188	860	77.813840721009058	860	54.486542358398438	860	-29.890544586491579	860	16.464411712646484	860	-24.901521091809624	860	-27.36172018432617	860	2.65119625823246	860	-0.4737960205078125	860	3.6416799237718469	860	3.6719191589355469	860	-19.812769166379404	860	-12.200247528076172	860	-16.287606867091061	860	-14.332329620361328	860	7.81228185520071	860	29.730700286865236	860	15.083264907288275	860	8.13286270571708	860	63.73547494478187	860	11.730579947357324	860	-1.8916500925035291
870	-7.4991102880230009	870	-12.473999633789063	870	7.0109120842604788	870	5.4053998413085935	870	77.431246478336817	870	66.4498918762207	870	-36.246875976252511	870	6.514695281982422	870	-22.674357798642465	870	-25.229638092041014	870	3.890087038390746	870	0.4737960205078125	870	5.2108383350639231	870	1.89518408203125	870	-20.842352585684129	870	-10.778859466552735	870	-15.72017502363104	870	-14.924574645996094	870	-4.4522326245989783	870	27.243271179199219	870	15.629066453741151	870	7.8035224670350916	870	63.8239841930666	870	11.552519864130723	870	-1.9937033495481749
880	-10.156749344511749	880	-11.642399658203125	880	4.2798342248605659	880	7.0685997924804687	880	63.291138160340381	880	72.0169951171875	880	-38.080239498223641	880	-6.1593482666015626	880	-19.462889998041629	880	-28.190863220214844	880	5.0516265266021776	880	1.3029390563964844	880	7.2504630855402663	880	-0.947592041015625	880	-20.690605087840314	880	-14.332329620361328	880	-14.455700919100909	880	-16.345962707519533	880	-15.884980418454656	880	22.505310974121095	880	16.152885332494485	880	7.4746835034770918	880	63.819157623953259	880	11.377672971304056	880	-2.0947537500388416
890	0.5443374875237339	890	-14.968799560546875	890	0.6367418816999626	890	8.7317997436523438	890	63.417821063789148	890	68.226626953125	890	-33.834431819042479	890	-17.412003753662109	890	-16.559232829283477	890	-25.584985107421875	890	6.1402589713600264	890	1.1844900512695313	890	11.443457455183459	890	1.5398370666503907	890	-21.231102182739477	890	-17.530452758789064	890	-13.173573886148315	890	-14.924574645996094	890	-29.912891514322663	890	18.241146789550783	890	16.676704211247817	890	7.145844539919092	890	63.814331054839926	890	11.20282607847739	890	-2.1958041505295083
900	7.7424387804910211	900	-9.97919970703125	900	-2.6163051849422692	900	7.9001997680664067	900	58.00550175448393	900	77.584098358154293	900	-23.928991087276295	900	-28.901557250976563	900	-13.190830830485472	900	-23.689801025390626	900	7.4677492186629024	900	2.1320820922851564	900	15.497089226695449	900	3.7903681640625	900	-21.805289634893619	900	-20.136330871582032	900	-12.08736384617837	900	-15.872166687011719	900	-42.024194059151462	900	5.5671032409667971	900	17.192059602694005	900	6.8177242091744663	900	63.776803969664741	900	11.029520977050812	900	-2.2966528813234968
910	5.4311646438849337	910	-4.9895998535156254	910	-4.7526978533455067	910	7.0685997924804687	910	42.539424255676295	910	77.228751342773435	910	-11.722618123250435	910	-35.53470153808594	910	-10.206940187852753	910	-23.452903015136719	910	8.6604173319960864	910	3.9088171691894531	910	18.595471122814168	910	5.68555224609375	910	-23.699785311784758	910	-20.847024902343751	910	-10.485266275458363	910	-15.990615692138672	910	-49.150845123744787	910	-6.3962462768554689	910	17.683768915100671	910	6.4916116617098	910	63.64791513733141	910	10.860523476024143	910	-2.3969381685374964
920	14.927575227610053	920	-6.6527998046875	920	-8.78793198078084	920	4.5737998657226564	920	39.961647609009674	920	62.067278686523437	920	-1.05401903664095	920	-35.179354522705076	920	-8.5156593249899561	920	-18.833391815185546	920	9.6020317894204865	920	5.3302052307128909	920	21.533769277883561	920	9.2390223999023444	920	-25.902377185245548	920	-21.083922912597657	920	-9.9677042189801739	920	-13.740084594726563	920	-56.524804616371462	920	-15.990615692138672	920	18.175478227507337	920	6.165499114245133	920	63.519026304998079	920	10.691525974997477	920	-2.4972234557514965
930	18.981787953361486	930	2.0789999389648437	930	-11.452044982564239	930	1.2473999633789064	930	32.757576175928307	930	63.962462768554687	930	10.973046646442274	930	-31.507435363769531	930	-6.8740950078485543	930	-18.359595794677734	930	9.8276792881713249	930	6.7515932922363282	930	22.78805433012289	930	10.541961456298829	930	-28.46834670784515	930	-20.728575897216796	930	-9.38799132185821	930	-14.806125640869141	930	-58.711155541000124	930	-29.493802276611326	930	18.659105373380179	930	5.8404924098352	930	63.361223130249655	930	10.524217829930914	930	-2.5974706990548273
940	11.973284371697091	940	8.7317997436523438	940	-13.137161226149683	940	-3.32639990234375	940	15.381344281239812	940	58.869155548095705	940	21.864522580808632	940	-21.794616943359376	940	-6.4049726110584739	940	-11.963349517822266	940	9.52448532710541	940	7.6991853332519531	940	22.441987158503345	940	13.858533599853516	940	-30.038987344262033	940	-21.439269927978515	940	-8.5252123492161047	940	-12.081798522949219	940	-54.834652254646244	940	-39.32506970214844	940	19.117889794253514	940	5.5188848131752	940	63.114543903002982	940	10.362102377364247	940	-2.6976010041081606
950	16.48722737879309	950	7.0685997924804687	950	-15.425181041951323	950	-4.9895998535156254	950	12.345081164878586	950	42.523192840576172	950	29.364401029475403	950	-10.660410461425782	950	-7.737935854982271	950	-11.72645150756836	950	8.9943451501295257	950	9.5943694152832038	950	23.207553831152048	950	18.122697784423828	950	-31.213415837818605	950	-22.38686196899414	950	-8.0853031015704513	950	-10.541961456298829	950	-49.959422675387231	950	-47.2611530456543	950	19.576674215126847	950	5.1972772165152	950	62.867864675756316	950	10.19998692479758	950	-2.7977313091614939
960	16.085928505800027	960	15.384599548339844	960	-16.016988772500525	960	-8.3159997558593748	960	8.949419367926474	960	39.798865722656252	960	33.585737544549204	960	-1.3029390563964844	960	-9.7453349969530478	960	-8.8836753845214851	960	8.6586522917708919	960	9.7128184204101569	960	23.486273989753176	960	22.268412963867188	960	-29.967091264019622	960	-25.821883117675782	960	-7.8387138496675348	960	-11.963349517822266	960	-41.430171585235463	960	-54.604991363525393	960	20.027886327459683	960	4.8770161876699554	960	62.595833040461315	960	10.039614820637029	960	-2.8979787638008352
970	4.2952853159818005	970	19.542599426269533	970	-14.572115751171587	970	-11.642399658203125	970	-3.0073286935343972	970	34.350211486816406	970	34.451183302599524	970	8.765226379394532	970	-12.385966896561431	970	-5.9224502563476564	970	7.5161434440869	970	9.5943694152832038	970	23.259036459114249	970	22.38686196899414	970	-27.613610059367485	970	-26.887924163818358	970	-7.1016226613243543	970	-9.2390223999023444	970	-27.232874623513315	970	-57.92156350708008	970	20.453365993073017	970	4.5613311060886215	970	62.23764808932799	970	9.8851670154843614	970	-2.9986243196881683
980	4.0842431499360821	980	12.889799621582032	980	-14.019469846059733	980	-13.305599609375	980	-1.6609830733439495	980	16.938207733154297	980	30.371713806688948	980	22.742208984375	980	-16.142739621451021	980	-6.2777972717285158	980	6.91908641485675	980	9.9497164306640631	980	23.905876762101268	980	23.097555999755858	980	-26.35752899565335	980	-31.625884368896486	980	-7.2029979333881844	980	-9.83126742553711	980	-14.905887198379975	980	-54.131195343017581	980	20.878845658686352	980	4.2456460245072885	980	61.879463138194659	980	9.730719210331694	980	-3.0992698755755019
990	2.6735093937340793	990	17.879399475097657	990	-13.367190603547506	990	-14.968799560546875	990	-0.86594180176775382	990	12.674043548583985	990	24.128658424745453	990	28.783108245849608	990	-20.207629508816034	990	-8.6467773742675789	990	6.1094686785336094	990	10.423512451171876	990	24.341998899266265	990	22.505310974121095	990	-24.382464604679249	990	-31.270537353515625	990	-8.0268894538076285	990	-8.0545323486328133	990	-0.6457717028766794	990	-47.142704040527342	990	21.297325433739186	990	3.9314102963553914	990	61.499260408766425	990	9.5780077824538186	990	-3.2001844952015213
1000	-10.362550483413511	1000	15.384599548339844	1000	-7.9446223285260364	1000	-14.968799560546875	1000	-9.0730204884236869	1000	10.660410461425782	1000	15.623154209499113	1000	33.165721435546878	1000	-24.076660012887594	1000	-10.423512451171876	1000	5.6623494578804667	1000	9.3574714050292975	1000	23.658529171811207	1000	23.808250030517577	1000	-22.596580125655706	1000	-30.796741333007812	1000	-8.8268323600749081	1000	-7.580736328125	1000	14.554569483609058	1000	-39.08817169189453	1000	21.68935369927252	1000	3.6226514518353916	1000	61.035855882519755	1000	9.4318578571618179	1000	-3.3021158653015217
1010	-9.9509395513664245	1010	6.2369998168945315	1010	-3.9226686370107533	1010	-14.137199584960937	1010	-3.4973610133576507	1010	-0.82914303588867189	1010	4.4551780250880295	1010	32.573476409912111	1010	-27.608032950601881	1010	-13.384737579345703	1010	5.27086864449867	1010	8.6467773742675789	1010	24.678570922388214	1010	22.979106994628907	1010	-21.226395686853703	1010	-27.480169189453125	1010	-10.783945454940524	1010	-6.0408992614746095	1010	24.958657896094902	1010	-27.598618194580077	1010	22.08138196480585	1010	3.3138926073153918	1010	60.572451356273085	1010	9.285707931869819	1010	-3.4040472354015217
1020	-7.6307762191105333	1020	5.4053998413085935	1020	1.1871038745413705	1020	-13.305599609375	1020	1.6546821595686332	1020	-1.0660410461425782	1020	-7.6694538400641967	1020	26.5325771484375	1020	-30.27075824609269	1020	-16.227513702392578	1020	4.6603981160235719	1020	7.1069403076171875	1020	25.170253793500812	1020	23.689801025390626	1020	-20.337783088326958	1020	-27.36172018432617	1020	-11.905288832949932	1020	-7.3438383178710938	1020	32.862375662483977	1020	-15.990615692138672	1020	22.467003950305351	1020	3.0065686647088374	1020	60.090181315191614	1020	9.1412518996446188	1020	-3.5063914941215537
1030	-15.228786722618093	1030	3.7421998901367188	1030	8.2792190124662444	1030	-11.642399658203125	1030	-1.2324151258251028	1030	-0.59224502563476566	1030	-17.852009904761278	1030	23.926699035644532	1030	-31.955449675779626	1030	-20.254779876708984	1030	4.2056327385588332	1030	6.2777972717285158	1030	23.416412091673507	1030	24.045148040771483	1030	-18.4279905292772	1030	-23.926699035644532	1030	-12.236898227585591	1030	-9.0021243896484382	1030	40.568596975972739	1030	-1.1844900512695313	1030	22.825517256085348	1030	2.7053166228301708	1030	59.528080358711613	1030	9.0039637096592848	1030	-3.6104829236335534
1040	-8.4999252506528578	1040	-8.3159997558593748	1040	12.192792382163539	1040	-7.4843997802734377	1040	8.6751193160037587	1040	-6.514695281982422	1040	-25.689849597324404	1040	14.806125640869141	1040	-32.697992551733904	1040	-23.452903015136719	1040	4.1053684736377605	1040	6.8700422973632813	1040	22.451879027638274	1040	23.571352020263671	1040	-17.103270766503609	1040	-25.229638092041014	1040	-12.569887781056597	1040	-7.8176343383789062	1040	39.741856774167047	1040	15.043023651123047	1040	23.184030561865349	1040	2.4040645809515042	1040	58.965979402231611	1040	8.8666755196739526	1040	-3.7145743531455531
1050	0.26295922612057154	1050	-6.6527998046875	1050	14.742620574937654	1050	-3.32639990234375	1050	18.237784290318615	1050	-2.2505310974121095	1050	-31.034506160723446	1050	5.5671032409667971	1050	-31.739997651847879	1050	-27.480169189453125	1050	3.76757088985876	1050	4.5010621948242191	1050	20.46562414421799	1050	23.216005004882813	1050	-16.324643023660453	1050	-20.847024902343751	1050	-12.879779343059232	1050	-11.844900512695313	1050	35.245200399705006	1050	23.808250030517577	1050	23.536737750791513	1050	2.104148407402286	1050	58.388033697963579	1050	8.73101883138876	1050	-3.8191981358442653
1060	0.16867095225757467	1060	-4.1579998779296874	1060	19.130728240808889	1060	1.2473999633789064	1060	13.703790385975907	1060	2.1320820922851564	1060	-31.216628111592296	1060	-7.1069403076171875	1060	-30.347238681871975	1060	-30.086047302246094	1060	3.4404970293826409	1060	4.6195111999511722	1060	16.027597909971448	1060	25.584985107421875	1060	-14.927042594164114	1060	-19.425636840820314	1060	-13.205747732160079	1060	-12.081798522949219	1060	29.742131843309323	1060	31.152088348388673	1060	23.861697102198178	1060	1.8106164417989528	1060	57.734364838576909	1060	8.6031592035534263	1060	-3.9263660715629318
1070	13.796502782506401	1070	-11.642399658203125	1070	18.346366059845231	1070	8.7317997436523438	1070	20.315123019672541	1070	-1.0660410461425782	1070	-29.588552811156536	1070	-17.412003753662109	1070	-27.105552753388071	1070	-31.152088348388673	1070	3.4503264349944729	1070	4.382613189697266	1070	13.620323556442934	1070	22.38686196899414	1070	-14.788449002800626	1070	-19.070289825439453	1070	-13.504063405096368	1070	-14.213880615234375	1070	16.456805985103593	1070	36.719191589355468	1070	24.186656453604847	1070	1.5170844761956195	1070	57.080695979190246	1070	8.4752995757180916	1070	-4.0335340072815979
1080	25.330923923883315	1080	-6.6527998046875	1080	16.019165612073284	1080	12.058199645996094	1080	29.04255914124434	1080	8.6467773742675789	1080	-25.046552510341517	1080	-23.926699035644532	1080	-23.444978985146108	1080	-32.3365783996582	1080	3.8712810161663569	1080	3.9088171691894531	1080	11.681444663976949	1080	24.637393066406251	1080	-14.867667138988143	1080	-17.412003753662109	1080	-13.930743612212481	1080	-13.62163558959961	1080	2.4001482646921737	1080	36.837640594482423	1080	24.506415968317679	1080	1.2247345870264002	1080	56.414094842495672	1080	8.34899810078691	1080	-4.14131003797499
1090	24.444949793871338	1090	2.4947999267578127	1090	15.939772733913795	1090	12.889799621582032	1090	26.313136196408067	1090	18.359595794677734	1090	-17.78640018887522	1090	-30.441394317626955	1090	-19.825397096376054	1090	-31.744333374023437	1090	3.9799357027393611	1090	3.0796741333007813	1090	8.5664947084232832	1090	21.55771893310547	1090	-15.1114819491259	1090	-15.872166687011719	1090	-14.209545790729132	1090	-13.976982604980469	1090	-9.053795113066915	1090	31.033639343261719	1090	24.797812737431013	1090	0.938832387497067	1090	55.676954011402337	1090	8.2311956416955763	1090	-4.2524029503483236
1100	36.940007793799325	1100	2.4947999267578127	1100	12.547055111026072	1100	17.879399475097657	1100	31.073667788828487	1100	14.095431610107422	1100	-10.27916812070206	1100	-28.309312225341795	1100	-16.020469629557006	1100	-30.559843322753906	1100	4.6773873702183622	1100	1.5398370666503907	1100	7.1426094182961979	1100	17.412003753662109	1100	-18.045235335251679	1100	-16.109064697265627	1100	-14.635963012745485	1100	-14.569227630615234	1100	-26.420157240453573	1100	27.243271179199219	1100	25.089209506544346	1100	0.65293018796773383	1100	54.939813180309	1100	8.1133931826042414	1100	-4.3634958627216571
1110	48.130229548637743	1110	13.721399597167968	1110	8.1061937197286831	1110	17.047799499511719	1110	37.33599491813635	1110	20.373228881835939	1110	-1.6011459998207993	1110	-29.138455261230469	1110	-12.134066948779408	1110	-26.769475158691407	1110	5.2242373291832322	1110	3.0796741333007813	1110	6.5787037527956151	1110	14.687676635742188	1110	-20.221212037875937	1110	-14.332329620361328	1110	-14.932733763982116	1110	-14.332329620361328	1110	-39.850654681226125	1110	14.095431610107422	1110	25.376028794457181	1110	0.36803071117984332	1110	54.192527321321229	1110	7.9970662249584024	1110	-4.4752130650523929
1120	45.026127865546158	1120	26.19539923095703	1120	5.8306469941333123	1120	16.216199523925781	1120	32.769186872614284	1120	27.124822174072264	1120	7.159917650711062	1120	-24.282046051025389	1120	-9.5298266229030464	1120	-23.452903015136719	1120	5.2235099686599185	1120	5.2117562255859378	1120	4.4243149363016023	1120	11.015757476806641	1120	-21.352296114880879	1120	-15.753717681884766	1120	-15.085686810823518	1120	-13.976982604980469	1120	-44.5571525901387	1120	2.724327117919922	1120	25.633969561270515	1120	0.089457235215843367	1120	53.38123827165456	1120	7.8900479455484023	1120	-4.5908688025550592
1130	54.848716609434121	1130	25.363799255371095	1130	0.57111176219400761	1130	14.552999572753906	1130	34.916731772140253	1130	26.058781127929688	1130	13.47379313393953	1130	-16.582860717773439	1130	-7.1414904800992218	1130	-19.425636840820314	1130	5.8006974225870778	1130	4.2641641845703129	1130	4.5044295767479845	1130	9.3574714050292975	1130	-23.279849422016245	1130	-16.109064697265627	1130	-14.903531757229064	1130	-13.384737579345703	1130	-51.044536096702529	1130	-9.5943694152832038	1130	25.891910328083849	1130	-0.18911624074815658	1130	52.5699492219879	1130	7.7830296661384022	1130	-4.7065245400577256
1140	63.720722000629536	1140	40.332598815917969	1140	-4.7633605516706226	1140	13.721399597167968	1140	35.844118639453484	1140	29.849149291992187	1140	14.721133907965122	1140	-10.541961456298829	1140	-6.4082917319737387	1140	-15.872166687011719	1140	6.1732570977451573	1140	4.14571517944336	1140	5.5908283913771655	1140	8.765226379394532	1140	-25.419562876147022	1140	-16.345962707519533	1140	-14.49963946291712	1140	-15.753717681884766	1140	-52.809771709159705	1140	-25.703434112548827	1140	26.145919938663358	1140	-0.46687038056538688	1140	51.751121377700279	1140	7.677391722251242	1140	-4.8227592612771311
1150	57.169985274424953	1150	49.48019854736328	1150	-6.0484787086020972	1150	8.7317997436523438	1150	28.956087416595864	1150	38.614375671386718	1150	12.406415027771715	1150	-3.1981231384277344	1150	-7.6070849809217016	1150	-11.252655487060547	1150	5.8109383464470454	1150	5.8040012512207033	1150	5.4510083133044649	1150	6.6331442871093751	1150	-25.743450286710925	1150	-22.031514953613282	1150	-14.243019405349287	1150	-14.687676635742188	1150	-42.534982234557773	1150	-38.25902865600586	1150	26.370745711443355	1150	-0.73854199102272022	1150	50.876327566573615	1150	7.5820010149559094	1150	-4.9432922005964643
1160	63.340111151220313	1160	45.3221986694336	1160	-10.379633382571891	1160	5.4053998413085935	1160	31.10306833691979	1160	30.3229453125	1160	8.07114552472193	1160	4.6195111999511722	1160	-9.4597080530225064	1160	-11.015757476806641	1160	6.3251912205071648	1160	5.8040012512207033	1160	9.04231572574918	1160	4.8564092102050784	1160	-26.614546488147674	1160	-20.373228881835939	1160	-14.165139810872775	1160	-15.516819671630859	1160	-36.101553319232053	1160	-42.87853985595703	1160	26.595571484223356	1160	-1.0102136014800536	1160	50.001533755446943	1160	7.4866103076605759	1160	-5.0638251399157976
1170	69.681600415487225	1170	56.548798339843749	1170	-13.189387104053544	1170	-0.41579998779296873	1170	30.40946073902461	1170	34.942456512451173	1170	4.9430227394169011	1170	6.9884913024902344	1170	-10.984945578944654	1170	-6.2777972717285158	1170	6.6225415368343832	1170	5.3302052307128909	1170	13.033979804317177	1170	4.5010621948242191	1170	-28.454272340422939	1170	-24.282046051025389	1170	-13.639892939761364	1170	-14.806125640869141	1170	-28.169903387872459	1170	-49.2747861328125	1170	26.817137898669536	1170	-1.2812384851372909	1170	49.12154206965284	1170	7.39248636556543	1170	-5.1848405189018694
1180	60.080145548559912	1180	62.369998168945315	1180	-13.59981794707728	1180	-4.9895998535156254	1180	20.385747814352442	1180	34.231762481689451	1180	1.7754266252780762	1180	13.26628857421875	1180	-14.639419679283225	1180	-6.8700422973632813	1180	6.1920748912577039	1180	6.1593482666015626	1180	14.245160256736762	1180	6.1593482666015626	1180	-29.61510589567937	1180	-25.940332122802733	1180	-13.371795497564175	1180	-15.753717681884766	1180	-12.548585896518778	1180	-50.696174194335939	1180	27.009565649616203	1180	-1.5464816312026239	1180	48.19508138433951	1180	7.3096873043580972	1180	-5.31016890850787
1190	63.31651298522479	1190	59.043598266601563	1190	-15.651013757305529	1190	-4.9895998535156254	1190	18.499949286658222	1190	30.441394317626955	1190	-3.5635903131541733	1190	12.437145538330078	1190	-18.457371399974445	1190	-8.6467773742675789	1190	5.8880525422216223	1190	3.4350211486816407	1190	17.479263903281606	1190	4.6195111999511722	1190	-32.736545873463953	1190	-26.5325771484375	1190	-13.499039877103868	1190	-15.279921661376953	1190	-1.7830886300920739	1190	-40.98335577392578	1190	27.201993400562866	1190	-1.8117247772679572	1190	47.268620699026179	1190	7.2268882431507642	1190	-5.4354972981138694
1200	67.235699667467586	1200	64.864798095703122	1200	-16.772428470553283	1200	-10.810799682617187	1200	16.866775444677558	1200	31.625884368896486	1200	-7.508678677729252	1200	8.5283283691406258	1200	-21.80200073386473	1200	-9.83126742553711	1200	6.0359256796320437	1200	6.0408992614746095	1200	21.496775762077675	1200	8.8836753845214851	1200	-34.90236138157902	1200	-26.887924163818358	1200	-13.167523233661958	1200	-15.516819671630859	1200	8.4238157519551571	1200	-34.350211486816406	1200	27.391848350122398	1200	-2.0764763265272013	1200	46.338943298578933	1200	7.145215437538968	1200	-5.5611807598559331
1210	57.633603563275706	1210	67.359598022460943	1210	-15.031099104184269	1210	-12.473999633789063	1210	6.0395570206827607	1210	31.270537353515625	1210	-7.9331501161348692	1210	5.3302052307128909	1210	-25.407904629141598	1210	-10.778859466552735	1210	5.2310987885112326	1210	5.448654235839844	1210	21.676637868062109	1210	12.792492553710938	1210	-35.389505707561916	1210	-27.598618194580077	1210	-13.524332512260635	1210	-13.740084594726563	1210	23.79858036072622	1210	-29.612251281738281	1210	27.5530887281624	1210	-2.3357603600905348	1210	45.373489749332258	1210	7.076068791718968	1210	-5.6908133165739336
1220	61.834759558125164	1220	62.369998168945315	1220	-14.205660275551129	1220	-14.968799560546875	1220	2.6205530000353825	1220	18.241146789550783	1220	-9.3997883896777	1220	1.4213880615234376	1220	-27.498323620644406	1220	-14.095431610107422	1220	5.2973671878386952	1220	7.2253893127441406	1220	24.91202240091738	1220	15.043023651123047	1220	-35.980969214358083	1220	-29.849149291992187	1220	-13.285544727687867	1220	-13.384737579345703	1220	27.570943798663357	1220	-11.72645150756836	1220	27.714329106202403	1220	-2.5950443936538679	1220	44.40803620008559	1220	7.0069221458989688	1220	-5.8204458732919333
1230	66.471409257492425	1230	63.201598144531253	1230	-13.787057994988405	1230	-16.63199951171875	1230	1.9179055782214469	1230	17.056656738281252	1230	-10.002643083097578	1230	-3.5534701538085938	1230	-29.624287693328831	1230	-18.122697784423828	1230	5.6740755426118383	1230	4.7379602050781253	1230	27.782641401677758	1230	18.359595794677734	1230	-34.837939908615034	1230	-33.284170440673826	1230	-13.665973636267859	1230	-13.147839569091797	1230	30.953137001858114	1230	-3.5534701538085938	1230	27.8736757718153	1230	-2.8539715827157854	1230	43.4409005603852	1230	6.9387273003565229	1230	-5.9503005867673187
1240	57.926950835991491	1240	68.191197998046874	1240	-9.7266711730648137	1240	-15.800399536132813	1240	-3.5482791268678717	1240	17.530452758789064	1240	-8.2746980991819	1240	-8.8836753845214851	1240	-30.65921338791393	1240	-22.149963958740233	1240	4.841350350431064	1240	5.3302052307128909	1240	26.108058457891467	1240	20.610126892089845	1240	-32.706111293202419	1240	-35.53470153808594	1240	-13.939944039153728	1240	-13.26628857421875	1240	36.944690005204791	1240	4.7379602050781253	1240	28.005504428728631	1240	-3.1077133751177852	1240	42.4493220437852	1240	6.8843633025938562	1240	-6.0833835156226517
1250	62.417714973363424	1250	60.706798217773439	1250	-8.9264077633582417	1250	-14.137199584960937	1250	-7.1828628517229767	1250	5.3302052307128909	1250	-7.7576253758639879	1250	-6.2777972717285158	1250	-31.130581786449362	1250	-25.821883117675782	1250	5.0280279082431178	1250	5.0933072204589847	1250	26.533380219844769	1250	21.320820922851563	1250	-32.281881711917229	1250	-36.36384457397461	1250	-14.50083648831362	1250	-12.910941558837891	1250	32.17601171414772	1250	23.097555999755858	1250	28.137333085641966	1250	-3.3614551675197855	1250	41.457743527185208	1250	6.8299993048311887	1250	-6.2164664444779856
1260	68.484954781527335	1260	64.864798095703122	1260	-7.9039757004281874	1260	-14.137199584960937	1260	-10.710938621623715	1260	3.4350211486816407	1260	-6.8713828189457615	1260	-10.186614440917969	1260	-29.833231297248997	1260	-26.414128143310545	1260	5.3991561738642346	1260	5.68555224609375	1260	27.829729804280412	1260	24.874291076660157	1260	-32.320824210445025	1260	-35.53470153808594	1260	-15.871063417143114	1260	-13.029390563964844	1260	22.764362244346671	1260	24.282046051025389	1260	28.267908945588232	1260	-3.6149561466863744	1260	40.465522789098337	1260	6.7763731430820933	1260	-6.3496555945706863
1270	62.438756183765456	1270	68.191197998046874	1270	-4.4303343871565888	1270	-14.137199584960937	1270	-14.787964286071262	1270	1.5398370666503907	1270	-2.9440077138514549	1270	-9.47592041015625	1270	-28.438785140560405	1270	-29.138455261230469	1270	5.4440652270476519	1270	6.6331442871093751	1270	25.059643176600417	1270	27.598618194580077	1270	-31.100200916256426	1270	-33.876415466308593	1270	-16.851184266715762	1270	-14.213880615234375	1270	19.172018371761858	1270	29.730700286865236	1270	28.3726662941349	1270	-3.8634942791770412	1270	39.460066703851673	1270	6.73795281917276	1270	-6.4850338258153526
1280	68.4570741564977	1280	58.211998291015625	1280	-3.0870079763554763	1280	-9.97919970703125	1280	-15.449541348147452	1280	-2.9612251281738282	1280	-1.2570570491810602	1280	-7.1069403076171875	1280	-25.510189051167842	1280	-31.270537353515625	1280	5.5276784038597526	1280	5.3302052307128909	1280	25.033070380705787	1280	23.926699035644532	1280	-30.395476181107391	1280	-32.691925415039066	1280	-17.303051527735846	1280	-14.450778625488281	1280	7.0797534784189544	1280	35.653150543212888	1280	28.477423642681561	1280	-4.1120324116677081	1280	38.454610618605	1280	6.6995324952634263	1280	-6.6204120570600189
1290	75.716119909580783	1290	63.201598144531253	1290	-2.3266684468847743	1290	-9.97919970703125	1290	-13.153370927126961	1290	-6.9884913024902344	1290	0.35343363132831573	1290	-9.1205733947753913	1290	-21.916010592954986	1290	-28.5462102355957	1290	6.0049196469343968	1290	6.1593482666015626	1290	25.563909930363515	1290	27.124822174072264	1290	-30.195284828167004	1290	-31.862782379150392	1290	-17.758954820757992	1290	-13.976982604980469	1290	-5.6189952140846513	1290	31.744333374023437	1290	28.581497989654533	1290	-4.3604308840316337	1290	37.449068329011624	1290	6.661593420337014	1290	-6.7558156663566988
1300	70.657540053245938	1300	69.85439794921875	1300	0.41264949968229825	1300	-8.3159997558593748	1300	-10.916403998301833	1300	-10.423512451171876	1300	3.2416599099365415	1300	-7.3438383178710938	1300	-18.76528569735493	1300	-28.072414215087889	1300	6.0757475492401625	1300	5.2117562255859378	1300	22.523260502659369	1300	28.42776123046875	1300	-27.684175676959526	1300	-32.0996803894043	1300	-18.350737857776117	1300	-15.872166687011719	1300	-11.101944692369479	1300	22.505310974121095	1300	28.662008782347865	1300	-4.6040110820256333	1300	36.440551989458285	1300	6.640257435312348	1300	-6.892094818447366
1310	76.6144240295322	1310	64.033198120117191	1310	0.606201606900747	1310	-4.9895998535156254	1310	-7.66318168222398	1310	-16.464411712646484	1310	-0.58907764769964244	1310	-2.8427761230468751	1310	-15.450132132025585	1310	-27.124822174072264	1310	6.5651644979007173	1310	5.3302052307128909	1310	23.148342634079953	1310	26.5325771484375	1310	-26.25576192059183	1310	-31.625884368896486	1310	-18.826484974796106	1310	-15.872166687011719	1310	-21.386318498470391	1310	17.648901763916015	1310	28.7425195750412	1310	-4.8475912800196337	1310	35.432035649904954	1310	6.6189214502876812	1310	-7.0283739705380333
1320	82.123035301677376	1320	69.022797973632819	1320	-1.4758358899302237	1320	-4.1579998779296874	1320	-5.1399755515629417	1320	-15.635268676757812	1320	-7.5434834838068285	1320	-1.0660410461425782	1320	-12.915156532027543	1320	-25.821883117675782	1320	7.3533762699136318	1320	5.2117562255859378	1320	22.878292201544792	1320	25.348087097167969	1320	-25.211727643917165	1320	-30.796741333007812	1320	-19.303670549218282	1320	-16.70130972290039	1320	-30.273357985896471	1320	6.1593482666015626	1320	28.822818140734217	1320	-5.0911230201002287	1320	34.423577942451708	1320	6.5977681746832859	1320	-7.164646422412023
1330	77.3556739742229	1330	74.012397827148433	1330	-1.4596456424783666	1330	-2.4947999267578127	1330	-2.2738607396708232	1330	-12.200247528076172	1330	-6.6385209946008317	1330	0.82914303588867189	1330	-10.86156825116621	1330	-22.031514953613282	1330	6.6383744236561881	1330	6.514695281982422	1330	18.511469038428942	1330	26.769475158691407	1330	-23.340146807119766	1330	-30.678292327880861	1330	-19.921201617296571	1330	-18.004248779296876	1330	-32.432312805515551	1330	-4.8564092102050784	1330	28.882233569627552	1330	-5.329886501508895	1330	33.420889633638375	1330	6.5945935060066194	1330	-7.3002595729660227
1340	82.294622511711822	1340	71.517597900390626	1340	-4.9620531533257539	1340	-0.41579998779296873	1340	0.87270790549169464	1340	-10.660410461425782	1340	-6.5206527609914566	1340	3.3165721435546875	1340	-9.3606616193889085	1340	-17.885799774169922	1340	6.9770621183894477	1340	6.8700422973632813	1340	18.718786203643447	1340	21.083922912597657	1340	-22.503857115875483	1340	-27.480169189453125	1340	-20.420779178576488	1340	-16.345962707519533	1340	-35.235178796643183	1340	-10.068165435791016	1340	28.941648998520886	1340	-5.5686499829175613	1340	32.418201324825041	1340	6.5914188373299529	1340	-7.4358727235200224
1350	87.164926981402175	1350	76.507197753906254	1350	-8.80768100315661	1350	0	1350	3.9774238720819719	1350	-9.1205733947753913	1350	-7.1142800630962455	1350	-1.4213880615234376	1350	-8.72471034475481	1350	-14.687676635742188	1350	7.8351035063046126	1350	5.9224502563476564	1350	20.068681493857074	1350	23.808250030517577	1350	-22.338605371059614	1350	-25.229638092041014	1350	-20.848446228492957	1350	-16.938207733154297	1350	-35.345522466342246	1350	-18.122697784423828	1350	29.001064427414217	1350	-5.8074134643262285	1350	31.415513016011708	1350	6.5882441686532855	1350	-7.5714858740740221
1360	83.518245111549035	1360	83.991597534179689	1360	-11.770763024978571	1360	-2.4947999267578127	1360	9.5895636315217576	1360	-5.68555224609375	1360	-3.131315465642821	1360	-7.4622873229980469	1360	-7.9123764944881874	1360	-13.503186584472656	1360	7.3731087178260779	1360	7.1069403076171875	1360	14.235138567658968	1360	23.334454010009765	1360	-20.589066652492136	1360	-25.584985107421875	1360	-21.183257321813095	1360	-20.136330871582032	1360	-30.376487157644952	1360	-28.309312225341795	1360	29.042719123760619	1360	-6.041412514854823	1360	30.4256187342519	1360	6.6040819605095713	1360	-7.7047759304053205
1370	86.934510903690608	1370	79.001997680664061	1370	-16.549805600984385	1370	-1.6631999511718749	1370	12.562193125228591	1370	-0.35534701538085939	1370	0.16771114749811833	1370	-6.2777972717285158	1370	-9.3056305895730951	1370	-11.134206481933594	1370	7.5851696837999327	1370	6.8700422973632813	1370	14.606850469150221	1370	18.478044799804689	1370	-20.924480787521865	1370	-24.518944061279296	1370	-21.071196347326087	1370	-20.847024902343751	1370	-24.97842410665983	1370	-29.967598297119142	1370	29.084229716800621	1370	-6.27537290874349	1370	29.435828257985232	1370	6.6200740116802379	1370	-7.8380471381019872
1380	89.832148607439009	1380	82.328397583007813	1380	-22.101328410720043	1380	-4.9895998535156254	1380	12.158124671323593	1380	3.3165721435546875	1380	2.8313021709112904	1380	-6.2777972717285158	1380	-10.799179743506571	1380	-10.186614440917969	1380	7.496358813066486	1380	8.4098793640136726	1380	13.771322361940335	1380	18.59649380493164	1380	-22.249346358171827	1380	-23.216005004882813	1380	-20.287058763313176	1380	-20.017881866455078	1380	-17.308666556939848	1380	-33.047272430419923	1380	29.125740309840623	1380	-6.5093333026321565	1380	28.446037781718566	1380	6.6360660628509036	1380	-7.9713183457986547
1390	84.5669949557284	1390	87.317997436523441	1390	-24.92788288731569	1390	-9.1475997314453128	1390	13.357600649255021	1390	4.6195111999511722	1390	9.1166090299729081	1390	-6.7515932922363282	1390	-12.287191059361611	1390	-9.1205733947753913	1390	5.7946087453151307	1390	6.6331442871093751	1390	10.505054765335089	1390	19.899432861328126	1390	-22.828836206871685	1390	-25.348087097167969	1390	-19.286221873738725	1390	-19.307187835693359	1390	-8.2143609706148979	1390	-33.521068450927736	1390	29.1528405385604	1390	-6.7384820844114159	1390	27.474727186945518	1390	6.6716420801818712	1390	-8.1006312533912617
1400	85.594912904427	1400	83.159997558593744	1400	-29.443825836312534	1400	-11.642399658203125	1400	10.668172497710913	1400	10.660410461425782	1400	12.256041875744119	1400	-3.6719191589355469	1400	-14.758782084743292	1400	-9.83126742553711	1400	5.2523126654147845	1400	8.4098793640136726	1400	10.349274792123016	1400	14.687676635742188	1400	-24.94669937647754	1400	-21.202371917724609	1400	-18.261419402124375	1400	-20.847024902343751	1400	0.8385296856053106	1400	-29.25690426635742	1400	29.1795537120404	1400	-6.9675016286754161	1400	26.503912952625519	1400	6.7077441131325379	1400	-8.229837843005928
1410	86.7970057110269	1410	87.317997436523441	1410	-33.537417192598831	1410	-18.295199462890626	1410	5.0632717398817562	1410	12.674043548583985	1410	14.512680749043147	1410	1.3029390563964844	1410	-17.370815662751209	1410	-9.5943694152832038	1410	5.40212069868133	1410	7.6991853332519531	1410	11.402801839175073	1410	15.635268676757812	1410	-26.083076661464311	1410	-21.083922912597657	1410	-16.922343764102628	1410	-21.439269927978515	1410	9.5519720740700631	1410	-24.637393066406251	1410	29.206266885520396	1410	-7.1965211729394154	1410	25.533098718305521	1410	6.7438461460832047	1410	-8.3590444326205962
1420	82.028638362534878	1420	88.981197387695318	1420	-34.592484803474044	1420	-23.28479931640625	1420	3.56400845497177	1420	12.792492553710938	1420	19.050130534297111	1420	2.724327117919922	1420	-18.973029837030388	1420	-11.72645150756836	1420	4.2194186896611541	1420	8.1729813537597664	1420	7.4628303854536711	1420	14.569227630615234	1420	-25.818386402855381	1420	-23.097555999755858	1420	-15.057221284264193	1420	-20.610126892089845	1420	13.571036364604717	1420	-17.293554748535158	1420	29.220918523333541	1420	-7.4205116844700036	1420	24.586636821985902	1420	6.8000451836175184	1420	-8.4827243886851758
1430	82.411435488620768	1430	84.82319750976562	1430	-36.79998096881237	1430	-24.947999267578126	1430	-0.49447565131060944	1430	12.910941558837891	1430	19.86266120198087	1430	9.3574714050292975	1430	-20.903441552118665	1430	-12.674043548583985	1430	3.9070135668671924	1430	3.6719191589355469	1430	6.1040594937317714	1430	9.47592041015625	1430	-27.709766367585615	1430	-22.268412963867188	1430	-13.283409529404757	1430	-18.714942810058595	1430	17.165099650943063	1430	-8.4098793640136726	1430	29.23501152160021	1430	-7.6442692723793364	1430	23.641302823425903	1430	6.8571750297848517	1430	-8.6061483743538414
1440	82.668078037737487	1440	85.654797485351565	1440	-39.146614797613992	1440	-29.105999145507813	1440	-6.440776158224752	1440	9.83126742553711	1440	18.912624196756127	1440	13.147839569091797	1440	-22.827836444063312	1440	-14.332329620361328	1440	4.28262657487938	1440	5.448654235839844	1440	5.0201737492940843	1440	9.3574714050292975	1440	-29.95170112439196	1440	-25.111189086914063	1440	-11.889369787819259	1440	-17.530452758789064	1440	16.779266634234531	1440	0.947592041015625	1440	29.249104519866876	1440	-7.86802686028867	1440	22.695968824865904	1440	6.914304875952185	1440	-8.729572360022507
1450	78.2858487623611	1450	88.149597412109372	1450	-38.074942049667982	1450	-33.2639990234375	1450	-7.1670286794773137	1450	4.7379602050781253	1450	21.569046253534268	1450	13.029390563964844	1450	-23.5655294993313	1450	-17.412003753662109	1450	3.1185712255125253	1450	5.5671032409667971	1450	0.72436586868022346	1450	11.72645150756836	1450	-31.850145150211908	1450	-26.414128143310545	1450	-10.973278956522162	1450	-17.293554748535158	1450	12.302883215737468	1450	9.7128184204101569	1450	29.25313268548005	1450	-8.0863348646325832	1450	21.782475388493076	1450	6.99205684348918	1450	-8.8460154246137286
1460	77.34628270347	1460	82.328397583007813	1460	-38.486724783602625	1460	-34.927198974609375	1460	-11.454020354861642	1460	2.3689801025390627	1460	21.7252792902865	1460	19.307187835693359	1460	-24.104127603771666	1460	-18.714942810058595	1460	3.3148390989615706	1460	4.382613189697266	1460	-0.52929334695513219	1460	7.6991853332519531	1460	-34.894789319280683	1460	-25.821883117675782	1460	-10.206908218246692	1460	-13.503186584472656	1460	9.16835605167618	1460	12.081798522949219	1460	29.256491302140049	1460	-8.30428034303125	1460	20.871100101106411	1460	7.07118066888518	1460	-8.9619940931677284
1470	76.6393696057134	1470	82.328397583007813	1470	-39.713762836966929	1470	-36.590398925781251	1470	-15.563222531167543	1470	-0.11844900512695313	1470	22.58230936963502	1470	21.083922912597657	1470	-24.23341079628031	1470	-20.136330871582032	1470	3.2702713357310031	1470	5.5671032409667971	1470	-1.0165339199904047	1470	4.6195111999511722	1470	-36.75932226946145	1470	-28.309312225341795	1470	-9.4606018271266539	1470	-13.147839569091797	1470	4.9521995178038249	1470	16.345962707519533	1470	29.259849918800047	1470	-8.5222258214299167	1470	19.959724813719742	1470	7.15030449428118	1470	-9.0779727617217283
1480	71.766638030193121	1480	82.328397583007813	1480	-37.890757527322577	1480	-39.916798828125	1480	-11.822501250943562	1480	-6.8700422973632813	1480	26.193056462410084	1480	18.122697784423828	1480	-22.946163267464463	1480	-23.097555999755858	1480	3.5909486830853155	1480	3.6719191589355469	1480	-5.0766370368253568	1480	5.448654235839844	1480	-36.280914361027847	1480	-30.441394317626955	1480	-9.1371726634400119	1480	-13.029390563964844	1480	-4.7060385183468521	1480	14.095431610107422	1480	29.254931415439913	1480	-8.7340789335071509	1480	19.09026171534709	1480	7.2506499327075238	1480	-9.1856212717495929
1490	70.191351568005075	1490	77.338797729492185	1490	-37.755952179512619	1490	-39.916798828125	1490	-11.144340399172494	1490	-8.1729813537597664	1490	25.414013365453378	1490	21.913065948486327	1490	-22.289952471414836	1490	-23.689801025390626	1490	4.6357811108316582	1490	3.3165721435546875	1490	-4.7894165489508076	1490	0.947592041015625	1490	-35.816162715670671	1490	-31.033639343261719	1490	-9.2278408315613536	1490	-11.963349517822266	1490	-11.411050702000047	1490	10.423512451171876	1490	29.249288437679915	1490	-8.9453987968911512	1490	18.22446707990709	1490	7.3528528427335242	1490	-9.2925406650575937
1500	69.250976890835375	1500	78.17039770507813	1500	-39.268312133487	1500	-38.253598876953127	1500	-10.812353643686947	1500	-11.015757476806641	1500	25.811866208830509	1500	21.676167938232421	1500	-21.275438551860439	1500	-23.216005004882813	1500	5.16419567856488	1500	2.9612251281738282	1500	-3.9425385559141013	1500	-1.0660410461425782	1500	-36.325758319863368	1500	-33.876415466308593	1500	-9.6751910605012856	1500	-10.423512451171876	1500	-17.297353240335294	1500	6.9884913024902344	1500	29.243645459919914	1500	-9.1567186602751516	1500	17.358672444467089	1500	7.4550557527595238	1500	-9.3994600583655945
1510	64.721790487065348	1510	76.507197753906254	1510	-36.979817728581459	1510	-40.748398803710934	1510	-1.3534049920567521	1510	-13.858533599853516	1510	31.161752452071404	1510	22.149963958740233	1510	-18.105596911366355	1510	-23.097555999755858	1510	5.0549678726097369	1510	2.8427761230468751	1510	-6.43414503104793	1510	-1.89518408203125	1510	-35.367266670740648	1510	-35.179354522705076	1510	-10.450824419697904	1510	-11.963349517822266	1510	-26.751748030746697	1510	5.0933072204589847	1510	29.229296271173105	1510	-9.3610534044270359	1510	16.547479914627992	1510	7.5792279842578871	1510	-9.4967451489534351
1520	64.050903730007732	1520	72.349197875976557	1520	-38.589075375908607	1520	-39.916798828125	1520	1.8353125090173004	1520	-12.910941558837891	1520	33.666936993454918	1520	26.5325771484375	1520	-16.115957354120347	1520	-22.031514953613282	1520	4.8796899077562728	1520	2.9612251281738282	1520	-6.8615383969093209	1520	-3.9088171691894531	1520	-35.668556393004891	1520	-35.416252532958985	1520	-11.570632905444983	1520	-9.2390223999023444	1520	-31.630842489139496	1520	-4.9748582153320315	1520	29.213994840599774	1520	-9.5646241511630343	1520	15.742259490087992	1520	7.7058031102918871	1520	-9.592976487681435
1530	63.877169862681207	1530	71.517597900390626	1530	-41.022640334960975	1530	-37.421998901367189	1530	3.9647209825026071	1530	-9.47592041015625	1530	34.649890406991979	1530	27.243271179199219	1530	-14.748173414394294	1530	-23.097555999755858	1530	4.365524440253381	1530	5.5671032409667971	1530	-5.3556944205776915	1530	-3.7903681640625	1530	-36.346085612149807	1530	-35.653150543212888	1530	-13.061551939437724	1530	-9.2390223999023444	1530	-33.191442374851896	1530	-12.318696533203125	1530	29.19869341002644	1530	-9.7681948978990327	1530	14.937039065547992	1530	7.8323782363258863	1530	-9.6892078264094348
1540	60.581353220424418	1540	70.685997924804681	1540	-40.697208052992778	1540	-39.085198852539065	1540	16.479869487793163	1540	-10.186614440917969	1540	40.526307861566394	1540	25.940332122802733	1540	-11.50171826746174	1540	-21.083922912597657	1540	2.5666391218432594	1540	5.3302052307128909	1540	-6.2986374816168933	1540	-4.0272661743164067	1540	-34.699289798623667	1540	-35.653150543212888	1540	-13.548758231740861	1540	-9.3574714050292975	1540	-36.653023195932988	1540	-16.70130972290039	1540	29.174657931046294	1540	-9.9636264274728958	1540	14.200566011742486	1540	7.98186452154494	1540	-9.7743950147352479
1550	58.92856183778953	1550	65.696398071289067	1550	-43.74238405316374	1550	-36.590398925781251	1550	19.219280792830741	1550	-2.6058781127929689	1550	43.288855928198004	1550	30.915190338134767	1550	-9.9028038383967125	1550	-18.004248779296876	1550	2.3407104739232309	1550	5.5671032409667971	1550	-4.8701137927349354	1550	-3.9088171691894531	1550	-33.7277663033695	1550	-33.876415466308593	1550	-14.250810469421181	1550	-9.9497164306640631	1550	-34.496766260017381	1550	-24.992740081787108	1550	29.149468523119626	1550	-10.157982616282897	1550	13.473175754069153	1550	8.1343777936262747	1550	-9.85812306701725
1560	57.795038481091247	1560	64.033198120117191	1560	-47.511717634358959	1560	-39.916798828125	1560	19.208305996506855	1560	0.11844900512695313	1560	45.06959011982471	1560	33.994864471435548	1560	-9.2336148840364256	1560	-15.872166687011719	1560	2.3394247195960816	1560	5.5671032409667971	1560	-2.1358933838866818	1560	-7.4622873229980469	1560	-33.681684921727069	1560	-35.771599548339843	1560	-15.459860828446697	1560	-11.608002502441407	1560	-29.444521257497307	1560	-29.493802276611326	1560	29.124279115192962	1560	-10.352338805092899	1560	12.74578549639582	1560	8.2868910657076089	1560	-9.94185111929925
1570	52.226886123312816	1570	64.033198120117191	1570	-47.541468870023465	1570	-41.579998779296872	1570	29.841972380410592	1570	3.1981231384277344	1570	51.524264217822449	1570	32.573476409912111	1570	-7.3372605836791021	1570	-15.16147265625	1570	1.2151649941616682	1570	3.3165721435546875	1570	-2.7980318370185291	1570	-4.6195111999511722	1570	-31.520805001881385	1570	-35.060905517578128	1570	-16.380513437380007	1570	-13.26628857421875	1570	-25.000325473133586	1570	-32.3365783996582	1570	29.090130860799473	1570	-10.5371294962694	1570	12.100793386723908	1570	8.4634720704626911	1570	-10.012764996427695
1580	49.999237598782457	1580	60.706798217773439	1580	-50.314198415634046	1580	-40.748398803710934	1580	22.037629821601605	1580	16.227513702392578	1580	54.804894021265127	1580	40.15421273803711	1580	-7.5013679382412937	1580	-12.200247528076172	1580	0.81864613216907856	1580	2.6058781127929689	1580	-1.6815333591525157	1580	-6.6331442871093751	1580	-31.370737300426562	1580	-34.942456512451173	1580	-16.930920832961203	1580	-13.858533599853516	1580	-17.423330122793931	1580	-35.53470153808594	1580	29.054586693119472	1580	-10.720429749442733	1580	11.468640058250573	1580	8.64380316379669	1580	-10.081682246265027
1590	48.3997500531824	1590	59.043598266601563	1590	-55.851269130469213	1590	-44.906398681640624	1590	5.781282002135093	1590	17.293554748535158	1590	57.323346245088288	1590	42.404743835449217	1590	-8.2519227564168673	1590	-8.8836753845214851	1590	0.33066399901130694	1590	2.2505310974121095	1590	-0.10023987250898081	1590	-4.6195111999511722	1590	-31.013602846288045	1590	-33.284170440673826	1590	-17.490763570541134	1590	-14.095431610107422	1590	-10.769850016393988	1590	-33.876415466308593	1590	29.01904252543947	1590	-10.903730002616067	1590	10.836486729777239	1590	8.82413425713069	1590	-10.150599496102361
1600	43.152087329566022	1600	58.211998291015625	1600	-55.060861714641518	1600	-47.401198608398438	1600	7.4457181037470832	1600	17.885799774169922	1600	64.761725496468273	1600	45.839764984130859	1600	-7.9919304030478591	1600	-9.83126742553711	1600	-1.1608654477074509	1600	2.724327117919922	1600	-1.5850897214360469	1600	-2.6058781127929689	1600	-28.5689162995877	1600	-33.165721435546878	1600	-17.936620305519057	1600	-15.279921661376953	1600	-5.2900068435614269	1600	-28.783108245849608	1600	28.974602883165979	1600	-11.075772895415868	1600	10.297678981614217	1600	9.0298961164851388	1600	-10.204219938840758
1610	40.803602090818245	1610	50.311798522949218	1610	-58.227357616507049	1610	-47.401198608398438	1610	0.59339909063879581	1610	28.42776123046875	1610	67.435155736971012	1610	51.288419219970706	1610	-9.3479586690438765	1610	-9.47592041015625	1610	-1.8450534965788989	1610	0	1610	-0.84794439474605632	1610	-2.4874291076660158	1610	-28.486002833855231	1610	-31.270537353515625	1610	-18.456888330400723	1610	-16.464411712646484	1610	-0.14489229379802637	1610	-24.874291076660157	1610	28.928557406999314	1610	-11.245783580642534	1610	9.7757222170682176	1610	9.2402488029591368	1610	-10.255078962720759
1620	39.589606510773088	1620	49.48019854736328	1620	-62.926143536452415	1620	-51.143398498535156	1620	-10.682789771709839	1620	22.38686196899414	1620	67.610401430737113	1620	55.078787384033205	1620	-12.06714807521589	1620	-5.68555224609375	1620	-2.0593765913726969	1620	1.5398370666503907	1620	1.5244976332148266	1620	-0.11844900512695313	1620	-28.646352837150481	1620	-31.744333374023437	1620	-18.994303893280719	1620	-16.582860717773439	1620	2.3763243646858569	1620	-15.990615692138672	1620	28.882511930832646	1620	-11.4157942658692	1620	9.2537654525222184	1620	9.4506014894331365	1620	-10.305937986600762
1630	34.235167249653706	1630	48.648598571777342	1630	-60.610884935305705	1630	-56.132998352050784	1630	-4.5855674873633507	1630	6.9884913024902344	1630	72.489097177593692	1630	56.500175445556643	1630	-11.483845209255819	1630	-8.1729813537597664	1630	-3.7198146440190527	1630	1.0660410461425782	1630	1.9890045254258428	1630	-0.23689801025390625	1630	-26.334248135019884	1630	-30.204496307373049	1630	-19.375541462557919	1630	-17.76735076904297	1630	5.4811479353222676	1630	-9.83126742553711	1630	28.827963247092494	1630	-11.57260588837563	1630	8.8316731996073479	1630	9.6879093324889549	1630	-10.337900295387088
1640	31.152350964709704	1640	42.827398742675783	1640	-61.96057138112657	1640	-58.627798278808591	1640	-9.4518962466722218	1640	5.8040012512207033	1640	72.963205549223019	1640	63.251768737792972	1640	-14.122084180846457	1640	-7.8176343383789062	1640	-4.7127011810302477	1640	-0.947592041015625	1640	3.8081545441414004	1640	-2.0136330871582033	1640	-26.108868591719556	1640	-28.072414215087889	1640	-19.782795660476616	1640	-17.648901763916015	1640	5.7909515709239212	1640	-6.8700422973632813	1640	28.771660260819161	1640	-11.726694403282297	1640	8.430184061954014	1640	9.9307783122176225	1640	-10.36596401004042
1650	28.858970819699593	1650	41.164198791503907	1650	-65.393707094299941	1650	-58.627798278808591	1650	-22.643509356881605	1650	-0.59224502563476566	1650	70.203397643796421	1650	67.752830932617186	1650	-16.273760259627359	1650	-9.5943694152832038	1650	-5.6486290592665966	1650	-1.4213880615234376	1650	5.9785551767072143	1650	-0.59224502563476566	1650	-26.944161888578066	1650	-29.138455261230469	1650	-20.276826274529334	1650	-18.714942810058595	1650	3.1130013419391194	1650	-2.2505310974121095	1650	28.715357274545831	1650	-11.880782918188963	1650	8.02869492430068	1650	10.17364729194629	1650	-10.394027724693753
1660	23.056175801893644	1660	40.332598815917969	1660	-60.26506567688098	1660	-64.448998107910157	1660	8.7643890306100776	1660	-9.5943694152832038	1660	70.870592160754285	1660	66.094544860839846	1660	-13.481801589290221	1660	-11.608002502441407	1660	-7.1974295180998737	1660	-1.4213880615234376	1660	5.9668326314891029	1660	2.3689801025390627	1660	-25.149839302998551	1660	-29.138455261230469	1660	-20.644105293702069	1660	-19.307187835693359	1660	1.754679786387003	1660	2.3689801025390627	1660	28.651201849392351	1660	-12.019516362022015	1660	7.8856367457847663	1660	10.445084869404147	1660	-10.398081975513312
1670	19.914665125329861	1670	34.51139898681641	1670	-60.719510656006143	1670	-62.785798156738281	1670	18.700796290792393	1670	-5.8040012512207033	1670	67.181374826940058	1670	71.7800971069336	1670	-12.666851032418549	1670	-11.134206481933594	1670	-8.1573798738932979	1670	-3.5534701538085938	1670	7.5437998539614295	1670	2.0136330871582033	1670	-24.864544336909177	1670	-26.651026153564452	1670	-20.711120025606938	1670	-19.425636840820314	1670	0.049495310269636938	1670	4.0272661743164067	1670	28.585214837999018	1670	-12.154668226002015	1670	7.8028577487987656	1670	10.723186090004147	1670	-10.396536003999978
1680	18.009232663474478	1680	31.184999084472658	1680	-62.888632670699351	1680	-62.785798156738281	1680	20.421332422501116	1680	-9.2390223999023444	1680	61.722193881797018	1680	73.438383178710936	1680	-12.524324459294647	1680	-14.332329620361328	1680	-8.6904523397600641	1680	-5.3302052307128909	1680	8.7112100398156862	1680	5.448654235839844	1680	-25.463216178692363	1680	-26.295679138183594	1680	-20.3972718241542	1680	-19.188738830566408	1680	-2.6820874529588274	1680	4.7379602050781253	1680	28.519227826605682	1680	-12.289820089982015	1680	7.7200787518127658	1680	11.001287310604145	1680	-10.394990032486644
1690	18.09110980173152	1690	27.858599182128906	1690	-57.170987983085453	1690	-65.280598083496088	1690	21.689365773870083	1690	-23.097555999755858	1690	60.700014251411787	1690	70.358709045410151	1690	-7.0857686622493778	1690	-16.582860717773439	1690	-10.484707461695564	1690	-5.3302052307128909	1690	8.3330786835861144	1690	4.8564092102050784	1690	-23.396550202809067	1690	-27.36172018432617	1690	-19.159420378877613	1690	-19.544085845947265	1690	17.008285215942585	1690	2.724327117919922	1690	28.456354195332409	1690	-12.407305655881682	1690	7.6321173992800011	1690	11.309561195671378	1690	-10.362523705332729
1700	17.655356810805053	1700	26.19539923095703	1700	-57.666248228958111	1700	-60.290998229980467	1700	19.769177778392603	1700	7.6991853332519531	1700	57.608563181046648	1700	70.477158050537113	1700	-5.4081906547497729	1700	-13.26628857421875	1700	-11.306799201592455	1700	-8.0545323486328133	1700	7.949943729773155	1700	6.3962462768554689	1700	-22.416039799785153	1700	-25.111189086914063	1700	-18.465125591656953	1700	-18.359595794677734	1700	23.606550698275065	1700	1.5398370666503907	1700	28.394294467999075	1700	-12.520172874821682	1700	7.5428012685206687	1700	11.625722858504712	1700	-10.321974137999396
1710	17.745719928262545	1710	20.789999389648436	1710	-62.333408674478861	1710	-63.617398132324219	1710	10.533078377491467	1710	17.412003753662109	1710	53.845300901999273	1710	67.160585906982419	1710	-4.7925118080832609	1710	-12.674043548583985	1710	-11.97479730519877	1710	-7.8176343383789062	1710	7.4301559747980264	1710	7.8176343383789062	1710	-21.688628209919329	1710	-25.111189086914063	1710	-18.231863611931452	1710	-20.610126892089845	1710	25.248910399724458	1710	1.7767350769042969	1710	28.33223474066574	1710	-12.633040093761682	1710	7.4534851377613354	1710	11.941884521338047	1710	-10.281424570666063
1720	12.528223119005411	1720	18.295199462890626	1720	-57.4459675786898	1720	-64.448998107910157	1720	0.75553551404490982	1720	19.307187835693359	1720	56.935439943429955	1720	61.356584655761722	1720	2.3669534037722446	1720	-12.200247528076172	1720	-12.332561145181806	1720	-9.1205733947753913	1720	5.7059166967295063	1720	10.186614440917969	1720	-18.642031239443483	1720	-25.821883117675782	1720	-17.127234268037054	1720	-19.66253485107422	1720	17.216879599204884	1720	-4.0272661743164067	1720	28.259036039332194	1720	-12.725842375501296	1720	7.360174633798592	1720	12.289719228138656	1720	-10.2011970416753
1730	11.302726930217638	1730	18.295199462890626	1730	-59.453482012229131	1730	-58.627798278808591	1730	-8.14648287442845	1730	21.202371917724609	1730	58.572285486183553	1730	61.948829681396482	1730	5.8183327442123218	1730	-8.0545323486328133	1730	-12.016661421807378	1730	-11.015757476806641	1730	3.9061472951652441	1730	9.0021243896484382	1730	-16.916728330450326	1730	-22.860657989501952	1730	-16.625638906428748	1730	-20.373228881835939	1730	13.448663352712924	1730	16.227513702392578	1730	28.182596909198857	1730	-12.812807584601298	1730	7.26570213035859	1730	12.646767911365329	1730	-10.109426832930632
1740	11.020593192864681	1740	17.463599487304688	1740	-66.764797777660391	1740	-59.459398254394529	1740	-17.402004371799936	1740	19.307187835693359	1740	58.5145984364312	1740	57.329318481445313	1740	7.3189154905340121	1740	-6.6331442871093751	1740	-11.384134390110141	1740	-10.660410461425782	1740	2.1120346345751138	1740	6.9884913024902344	1740	-15.8097094043761	1740	-22.860657989501952	1740	-15.950308653070751	1740	-18.714942810058595	1740	7.5952818149187618	1740	22.623759979248046	1740	28.106157779065523	1740	-12.899772793701299	1740	7.1712296269185885	1740	13.003816594592001	1740	-10.017656624185964
1750	7.8265935281366694	1750	19.126799438476564	1750	-63.5715390162422	1750	-61.954198181152343	1750	-12.996627395972421	1750	11.134206481933594	1750	64.499879127526228	1750	55.315685394287108	1750	16.891090945993778	1750	-4.6195111999511722	1750	-10.68675947951661	1750	-12.318696533203125	1750	-0.75005039134142226	1750	8.29143035888672	1750	-12.501538248768988	1750	-21.794616943359376	1750	-14.906648749569925	1750	-18.59649380493164	1750	6.3315272807515655	1750	24.637393066406251	1750	28.023489404292064	1750	-12.964268566160856	1750	7.1510642177307222	1750	13.393838206779325	1750	-9.8758749264109724
1760	6.2375328978413869	1760	12.473999633789063	1760	-66.017880171588445	1760	-58.627798278808591	1760	-14.624133941343839	1760	1.1844900512695313	1760	68.3200530439111	1760	57.68466549682617	1760	21.673994370657223	1760	2.1320820922851564	1760	-9.1356690063548029	1760	-12.318696533203125	1760	-3.2007367768220636	1760	3.6719191589355469	1760	-10.925827400898314	1760	-19.070289825439453	1760	-14.464193415489513	1760	-16.70130972290039	1760	1.386637899436626	1760	16.345962707519533	1760	27.938816405578734	1760	-13.021533482680857	1760	7.154811463872055	1760	13.794470788125997	1760	-9.7179991058376363
1770	6.4429259218414359	1770	11.642399658203125	1770	-71.821072601429364	1770	-59.459398254394529	1770	-18.022961339945404	1770	-8.5283283691406258	1770	69.5944234208449	1770	59.698298583984375	1770	22.01343042498085	1770	5.2117562255859378	1770	-7.3230489936578635	1770	-11.72645150756836	1770	-5.1327077131339029	1770	5.0933072204589847	1770	-9.69845567968951	1770	-17.648901763916015	1770	-14.128414171858752	1770	-16.938207733154297	1770	-4.8706967573518973	1770	12.910941558837891	1770	27.8541434068654	1770	-13.078798399200858	1770	7.1585587100133887	1770	14.195103369472671	1770	-9.5601232852643
1780	3.6006720621920607	1780	13.305599609375	1780	-64.288268657371688	1780	-67.775398010253909	1780	-7.6345336487392155	1780	-17.293554748535158	1780	74.425459760307831	1780	58.632257537841795	1780	30.918269852181947	1780	7.580736328125	1780	-6.0044979551174293	1780	-11.72645150756836	1780	-6.6416614893013808	1780	1.3029390563964844	1780	-5.1228488729905877	1780	-16.582860717773439	1780	-13.403958692751653	1780	-15.279921661376953	1780	-4.2339065431119867	1780	6.6331442871093751	1780	27.763660232971947	1780	-13.111271369613688	1780	7.2251957480106661	1780	14.629736178933367	1780	-9.3410407025390541
1790	2.9033899770280236	1790	9.97919970703125	1790	-60.853365091827108	1790	-62.785798156738281	1790	0.72235461744020046	1790	-11.3711044921875	1790	76.423452569030161	1790	65.146952819824222	1790	33.60703025761218	1790	16.70130972290039	1790	-4.6500977540717514	1790	-9.5943694152832038	1790	-8.0106189609403184	1790	-1.0660410461425782	1790	-2.2591691352952878	1790	-12.081798522949219	1790	-12.926648750648447	1790	-15.279921661376953	1790	-5.8673735452207616	1790	6.1593482666015626	1790	27.671118958878612	1790	-13.134962451760355	1790	7.3141098239933342	1790	15.076412665926707	1790	-9.1002772503883822
1800	4.0932699309640164	1800	6.6527998046875	1800	-61.027090907070388	1800	-65.280598083496088	1800	4.7327789942363747	1800	-13.62163558959961	1800	73.74983945175434	1800	67.634381927490239	1800	29.828549300625266	1800	20.136330871582032	1800	-2.6414113459140864	1800	-8.8836753845214851	1800	-8.5874737246475856	1800	-4.0272661743164067	1800	-0.3227623483729829	1800	-11.489553497314454	1800	-12.717710533721206	1800	-15.043023651123047	1800	-8.6167765170930029	1800	1.0660410461425782	1800	27.578577684785277	1800	-13.158653533907023	1800	7.4030238999760023	1800	15.523089152920047	1800	-8.8595137982377121
1810	3.9570626904732364	1810	7.4843997802734377	1810	-45.591801885347678	1810	-71.101797912597661	1810	15.567229743502388	1810	-16.109064697265627	1810	75.419409787756251	1810	68.700422973632811	1810	36.571841443338727	1810	21.083922912597657	1810	-1.6678839676027835	1810	-6.9884913024902344	1810	-8.70680233276509	1810	-4.0272661743164067	1810	3.3117302956658676	1810	-7.9360833435058593	1810	-12.476459139229858	1810	-15.990615692138672	1810	-6.2304114732435965	1810	-5.0933072204589847	1810	27.480514611531827	1810	-13.155387523933127	1810	7.5423483249383914	1810	16.004496334487445	1810	-8.5467113624282032
1820	5.9995001217522237	1820	4.5737998657226564	1820	-35.390145295541068	1820	-64.448998107910157	1820	22.699083243179622	1820	-8.0545323486328133	1820	72.305571488093548	1820	74.385975219726561	1820	35.347245920770192	1820	31.981231384277343	1820	-0.79478241423718288	1820	-6.3962462768554689	1820	-7.842635041591465	1820	-7.580736328125	1820	5.8295308178491609	1820	-5.8040012512207033	1820	-12.279094396719891	1820	-12.674043548583985	1820	-4.8169643601132437	1820	-3.3165721435546875	1820	27.38030759949849	1820	-13.141654933499792	1820	7.7012454831623938	1820	16.499388338807456	1820	-8.2059384832448643
1830	11.306286275166819	1830	4.5737998657226564	1830	-31.065399065024138	1830	-61.122598205566405	1830	24.188968371945542	1830	0.35534701538085939	1830	65.490241931635992	1830	74.504424224853523	1830	27.556118683008179	1830	32.0996803894043	1830	0.014908365302197524	1830	-4.5010621948242191	1830	-7.0331461252365735	1830	-6.8700422973632813	1830	6.8100068433825882	1830	-2.6058781127929689	1830	-12.692153258821712	1830	-13.503186584472656	1830	-4.20985494352454	1830	-5.5671032409667971	1830	27.280100587465153	1830	-13.127922343066459	1830	7.8601426413863971	1830	16.994280343127464	1830	-7.8651656040615263
1840	14.149685356216786	1840	5.8211998291015625	1840	-12.232521907910126	1840	-60.290998229980467	1840	28.915765164171837	1840	4.8564092102050784	1840	62.362688162557191	1840	72.135444122314453	1840	31.077152839215913	1840	28.42776123046875	1840	-0.12372386300285143	1840	-3.0796741333007813	1840	-5.325111399793899	1840	-9.0021243896484382	1840	7.9263949565874938	1840	0.947592041015625	1840	-12.6326524509643	1840	-12.792492553710938	1840	-1.106336839323685	1840	-8.8836753845214851	1840	27.17450101123837	1840	-13.085296421879171	1840	8.0570578858998854	1840	17.524340784288228	1840	-7.44357731884445
1850	20.724627794752379	1850	5.8211998291015625	1850	-2.0183074605994094	1850	-44.906398681640624	1850	29.727720157445962	1850	14.806125640869141	1850	57.199999087308882	1850	74.62287322998047	1850	27.77692310380564	1850	37.311436614990235	1850	-0.13522798808697445	1850	-3.3165721435546875	1850	-3.2213513598547423	1850	-10.778859466552735	1850	8.1500981682566689	1850	2.0136330871582033	1850	-12.396635689838522	1850	-11.844900512695313	1850	1.3173465529924049	1850	-7.3438383178710938	1850	27.066614616958368	1850	-13.03041774151917	1850	8.2700954134232223	1850	18.069315061128236	1850	-6.987717743965109
1860	28.671858696222188	1860	7.4843997802734377	1860	-0.30385159016229579	1860	-35.758798950195313	1860	23.343939457912661	1860	22.860657989501952	1860	49.419239088394804	1860	73.438383178710936	1860	17.055944958535125	1860	35.416252532958985	1860	-0.74638432284469758	1860	-1.0660410461425782	1860	-2.0824357698545675	1860	-7.580736328125	1860	6.25100839224681	1860	5.68555224609375	1860	-12.178118322032976	1860	-12.910941558837891	1860	3.0530165434284666	1860	-2.9612251281738282	1860	26.958728222678367	1860	-12.975539061159168	1860	8.48313294094656	1860	18.614289337968245	1860	-6.5318581690857682
1870	33.465808876950831	1870	11.642399658203125	1870	12.8853430573893	1870	-32.432399047851561	1870	18.411320455787852	1870	22.505310974121095	1870	49.932411599605473	1870	65.857646850585937	1870	20.460459909796089	1870	26.651026153564452	1870	-2.0052912224269193	1870	-1.3029390563964844	1870	0.37761543810890652	1870	-6.7515932922363282	1870	6.3349389368233062	1870	6.2777972717285158	1870	-11.557295043018749	1870	-12.674043548583985	1870	3.4994451608833015	1870	-3.9088171691894531	1870	26.845372951064913	1870	-12.890129321465158	1870	8.7227660382304855	1870	19.194621200809035	1870	-5.9905044409245356
1880	39.676645467185111	1880	14.137199584960937	1880	15.744661467379135	1880	-13.305599609375	1880	10.715800673052236	1880	28.072414215087889	1880	49.056484432868572	1880	61.001237640380857	1880	18.003039215472576	1880	29.967598297119142	1880	-3.2236965905488546	1880	0.11844900512695313	1880	2.0852222114362369	1880	-5.68555224609375	1880	4.9949475597842223	1880	9.2390223999023444	1880	-11.589329598805991	1880	-12.555594543457032	1880	4.5291237388369874	1880	-1.0660410461425782	1880	26.729492344918246	1880	-12.790621416138491	1880	8.9746800309618227	1880	19.791279948949047	1880	-5.4096725302211937
1890	45.685323275330433	1890	21.621599365234374	1890	11.436076529112505	1890	-3.7421998901367188	1890	-0.33129893660657395	1890	29.375353271484375	1890	46.899257609954148	1890	59.342951568603517	1890	8.8188961795393954	1890	26.887924163818358	1890	-4.2113513827367655	1890	1.0660410461425782	1890	3.43389633845407	1890	-2.4874291076660158	1890	1.62515137346616	1890	6.6331442871093751	1890	-11.284784552567903	1890	-12.437145538330078	1890	4.505513449975993	1890	1.3029390563964844	1890	26.613611738771578	1890	-12.691113510811823	1890	9.22659402369316	1890	20.387938697089059	1890	-4.8288406195178517
1900	46.568855309423967	1900	29.937599121093751	1900	23.560559653571637	1900	-2.0789999389648437	1900	-8.0537424434092877	1900	22.860657989501952	1900	52.671251884482757	1900	51.051521209716796	1900	12.533530366751098	1900	16.109064697265627	1900	-6.1070674356019339	1900	-0.947592041015625	1900	4.14107862423412	1900	-4.14571517944336	1900	-0.55972187316431388	1900	5.9224502563476564	1900	-10.272305630918545	1900	-13.503186584472656	1900	0.2444042966456903	1900	1.89518408203125	1900	26.491953573964778	1900	-12.559794237031095	1900	9.4951018492102079	1900	21.019942604989872	1900	-4.1639908210359255
1910	46.867599165625116	1910	31.600799072265627	1910	26.692874569373689	1910	10.394999694824218	1910	-15.958653537703501	1910	17.412003753662109	1910	57.558757781399592	1910	52.354460266113279	1910	13.096817367778559	1910	20.49167788696289	1910	-7.6160624611316408	1910	-1.89518408203125	1910	4.3427625096837712	1910	0.71069403076171878	1910	-3.7896950485214731	1910	3.9088171691894531	1910	-9.2634762424664672	1910	-12.200247528076172	1910	-2.9192957212389645	1910	3.9088171691894531	1910	26.36739790239811	1910	-12.412521225597759	1910	9.7719316573322121	1910	21.669672484249883	1910	-3.4570051634292476
1920	46.548187165464	1920	38.253598876953127	1920	21.410414321161674	1920	13.721399597167968	1920	-22.754646660978363	1920	10.068165435791016	1920	59.643757152312844	1920	48.800990112304689	1920	7.5378698056263875	1920	20.017881866455078	1920	-8.7076034505742328	1920	-3.1981231384277344	1920	4.3975656363476849	1920	3.6719191589355469	1920	-8.51318842988146	1920	5.9224502563476564	1920	-9.2882147819700016	1920	-10.660410461425782	1920	-5.6571961896408327	1920	4.8564092102050784	1920	26.242842230831439	1920	-12.265248214164423	1920	10.048761465454215	1920	22.319402363509891	1920	-2.7500195058225696
1930	39.880132511189572	1930	44.074798706054686	1930	31.407319282173582	1930	10.394999694824218	1930	-26.592666879074795	1930	-0.4737960205078125	1930	68.5122864737037	1930	48.564092102050779	1930	13.549187759595576	1930	7.4622873229980469	1930	-9.8254216968736685	1930	-3.6719191589355469	1930	4.4926803529789288	1930	4.5010621948242191	1930	-11.701202131217293	1930	1.0660410461425782	1930	-9.134150208702259	1930	-12.437145538330078	1930	-14.113101514242105	1930	4.14571517944336	1930	26.111978738117955	1930	-12.085305024770319	1930	10.333702627671077	1930	23.004292279290731	1930	-1.9682782824901333
1940	32.740520764832155	1940	46.5695986328125	1940	35.731886490249551	1940	22.037399353027343	1940	-26.591968317530185	1940	-6.2777972717285158	1940	74.999622126330721	1940	52.946705291748046	1940	15.902130130534678	1940	12.318696533203125	1940	-11.028454683441069	1940	-6.1593482666015626	1940	4.4312841079518037	1940	3.6719191589355469	1940	-14.539708292923535	1940	-1.1844900512695313	1940	-8.9181411634428773	1940	-9.3574714050292975	1940	-20.729470776054292	1940	0	1940	25.977687081737951	1940	-11.887606303876982	1940	10.623052134504414	1940	23.708290910570742	1940	-1.1459090343094536
1950	26.937650465024294	1950	48.232798583984376	1950	30.899515371126206	1950	24.532199279785157	1950	-24.725179073720621	1950	-18.122697784423828	1950	75.505376001931026	1950	58.395359527587892	1950	12.650854379862553	1950	12.318696533203125	1950	-10.952226699556036	1950	-8.5283283691406258	1950	3.933776287841213	1950	2.6058781127929689	1950	-17.075813583405179	1950	-3.7903681640625	1950	-8.8742592304484411	1950	-10.068165435791016	1950	-23.640261010939913	1950	-3.5534701538085938	1950	25.843395425357951	1950	-11.689907582983647	1950	10.912401641337752	1950	24.412289541850754	1950	-0.32353978612877388
1960	17.121917289151209	1960	46.5695986328125	1960	43.1090482435685	1960	20.374199401855467	1960	-19.613927149544921	1960	-24.163597045898438	1960	79.940591610713767	1960	59.698298583984375	1960	18.459373743472984	1960	6.6331442871093751	1960	-10.997456544254263	1960	-8.6467773742675789	1960	3.2983882428104234	1960	4.382613189697266	1960	-17.862154799088103	1960	-7.2253893127441406	1960	-8.1932231473386761	1960	-8.6467773742675789	1960	-32.935317766705978	1960	-4.2641641845703129	1960	25.702106374364444	1960	-11.459167522062842	1960	11.202759369164449	1960	25.151048899364941	1960	0.55588914691795754
1970	8.6247691280352434	1970	38.253598876953127	1970	50.133335428648834	1970	32.432399047851561	1970	-13.391071303167195	1970	-29.493802276611326	1970	80.630375331910571	1970	68.581973968505864	1970	20.279241490521478	1970	13.976982604980469	1970	-11.232236586271789	1970	-9.47592041015625	1970	2.0965276872220291	1970	6.9884913024902344	1970	-18.013092600581793	1970	-12.792492553710938	1970	-7.6097512694667646	1970	-9.9497164306640631	1970	-38.641714496460054	1970	-14.095431610107422	1970	25.556703838997777	1970	-11.209003797996171	1970	11.493709789204454	1970	25.91024267741162	1970	1.468861153493972
1980	4.5185194433149434	1980	32.432399047851561	1980	46.666550469274604	1980	34.095598999023437	1980	-7.18143790236752	1980	-26.295679138183594	1980	75.418045535701239	1980	75.452016265869148	1980	16.691583407756053	1980	14.806125640869141	1980	-10.5810689503204	1980	-12.674043548583985	1980	0.50579523561426365	1980	4.382613189697266	1980	-18.505613643918096	1980	-13.147839569091797	1980	-7.2209845299867617	1980	-10.897308471679688	1980	-38.320144361894577	1980	-20.373228881835939	1980	25.41130130363111	1980	-10.958840073929503	1980	11.784660209244457	1980	26.6694364554583	1980	2.3818331600699865
1990	-0.59285296904008078	1990	26.61119921875	1990	59.496224790290306	1990	30.769199096679689	1990	-2.4672156767676148	1990	-23.334454010009765	1990	72.743081163475125	1990	74.149077209472651	1990	18.225544038462782	1990	13.976982604980469	1990	-9.7799835244950728	1990	-8.8836753845214851	1990	-1.3435569524374924	1990	2.8427761230468751	1990	-17.2036662034699	1990	-16.109064697265627	1990	-6.4503887440971059	1990	-9.47592041015625	1990	-43.787139348428923	1990	-21.55771893310547	1990	25.258182547037581	1990	-10.675823547344674	1990	12.070711156537673	1990	27.462624928119162	1990	3.3265537043641302
2000	-1.1902990728856189	2000	17.463599487304688	2000	67.214336730016072	2000	43.243198730468748	2000	1.1936199848495495	2000	-20.49167788696289	2000	67.72963876863308	2000	77.8209963684082	2000	16.865585287460132	2000	18.478044799804689	2000	-9.038132376259469	2000	-11.252655487060547	2000	-2.6254572902054636	2000	3.4350211486816407	2000	-16.436037617868102	2000	-15.635268676757812	2000	-5.7555726264251614	2000	-10.186614440917969	2000	-45.784562085741143	2000	-29.967598297119142	2000	25.100165005257576	2000	-10.371949813899336	2000	12.353651583304345	2000	28.277395558872509	2000	4.2914303926688113
2010	3.8145895131177276	2010	9.97919970703125	2010	63.384417446922043	2010	50.72759851074219	2010	2.9182767344685363	2010	-13.147839569091797	2010	58.229850490842878	2010	78.41324139404297	2010	10.96780655355392	2010	21.202371917724609	2010	-7.9260022728112745	2010	-12.081798522949219	2010	-4.9512726713539115	2010	3.6719191589355469	2010	-15.1403244346263	2010	-18.833391815185546	2010	-5.262765845245065	2010	-7.8176343383789062	2010	-39.739479837356456	2010	-37.311436614990235	2010	24.942147463477575	2010	-10.068076080453997	2010	12.636592010071016	2010	29.092166189625853	2010	5.2563070809734933
2020	8.0078257342468362	2020	7.4843997802734377	2020	73.111738287150686	2020	44.906398681640624	2020	1.4835459681426508	2020	-7.580736328125	2020	53.43639789966339	2020	72.609240142822259	2020	6.0886534144910147	2020	15.279921661376953	2020	-6.77280057481461	2020	-12.081798522949219	2020	-6.3336943000419907	2020	1.1844900512695313	2020	-12.354571789863442	2020	-18.59649380493164	2020	-4.4810552878193661	2020	-7.2253893127441406	2020	-40.056635241194094	2020	-37.666783630371093	2020	24.775833825497354	2020	-9.7321683744944956	2020	12.909813469104101	2020	29.939490369313376	2020	6.2224057875048748
2030	15.90243521494898	2030	2.0789999389648437	2030	78.354964416300618	2030	61.538398193359377	2030	-2.8082346168885404	2030	-4.6195111999511722	2030	48.349537851355677	2030	70.832505065917971	2030	-0.93428360931710941	2030	17.885799774169922	2030	-5.4072314829743462	2030	-9.1205733947753913	2030	-7.7855000092661273	2030	-1.3029390563964844	2030	-8.8309712833684841	2030	-15.516819671630859	2030	-3.6930318227145325	2030	-7.8176343383789062	2030	-37.009927166500134	2030	-42.760090850830075	2030	24.603839470797354	2030	-9.37432554159449	2030	13.176379906164106	2030	30.809105453693391	2030	7.1893412658388911
2040	28.549977389039523	2040	2.0789999389648437	2040	70.157891896801758	2040	68.191197998046874	2040	-8.0237808756887219	2040	-0.59224502563476566	2040	41.732352931813281	2040	67.9897289428711	2040	-6.9164445783507347	2040	17.648901763916015	2040	-4.4150963171928836	2040	-10.897308471679688	2040	-9.107662426399	2040	-2.4874291076660158	2040	-6.0229813442542053	2040	-16.464411712646484	2040	-3.1108967364017168	2040	-5.3302052307128909	2040	-29.201082373328688	2040	-44.892172943115234	2040	24.43184511609735	2040	-9.0164827086944843	2040	13.44294634322411	2040	31.678720538073406	2040	8.1562767441729083
2050	36.61103293963626	2050	6.6527998046875	2050	74.771905627761186	2050	61.538398193359377	2050	-16.301051972394269	2050	3.6719191589355469	2050	40.471036004017407	2050	57.329318481445313	2050	-18.010314340523607	2050	14.332329620361328	2050	-3.432755974170405	2050	-9.7128184204101569	2050	-10.322328824839239	2050	-4.7379602050781253	2050	-1.9410433384720989	2050	-13.029390563964844	2050	-2.4086659781708306	2050	-5.0933072204589847	2050	-28.651016493045027	2050	-38.851273681640627	2050	24.251278506277117	2050	-8.62811328484166	2050	13.696044550270418	2050	32.578322074187554	2050	9.0923103595140944
2060	45.673657936236708	2060	9.1475997314453128	2060	74.772029625286308	2060	69.85439794921875	2060	-23.208368359257538	2060	2.1320820922851564	2060	40.476498524934854	2060	52.946705291748046	2060	-28.327983448287355	2060	4.9748582153320315	2060	-2.8243044557071428	2060	-6.6331442871093751	2060	-11.071458738272948	2060	-6.9884913024902344	2060	1.9846030261399292	2060	-14.332329620361328	2060	-1.774485849638328	2060	-4.5010621948242191	2060	-27.680307342399111	2060	-39.6804167175293	2060	24.064387610337114	2060	-8.2172224949376531	2060	13.939206405803756	2060	33.500046482034236	2060	10.005545747264108
2070	55.145347279953626	2070	15.800399536132813	2070	61.033725340458574	2070	73.1807978515625	2070	-27.538769641448123	2070	-2.2505310974121095	2070	40.830629539010985	2070	49.037888122558591	2070	-31.826668550429858	2070	0.23689801025390625	2070	-2.494511757664668	2070	-6.1593482666015626	2070	-11.721972317867785	2070	-8.5283283691406258	2070	5.0474930856082665	2070	-8.765226379394532	2070	-1.3827281692801741	2070	-3.4350211486816407	2070	-21.437978969903959	2070	-38.140579650878905	2070	23.877496714397111	2070	-7.8063317050336458	2070	14.182368261337093	2070	34.421770889880918	2070	10.918781135014122
2080	58.078634496270709	2080	29.937599121093751	2080	60.512932748718171	2080	69.85439794921875	2080	-34.059547124777055	2080	-8.0545323486328133	2080	45.179855108421521	2080	42.167845825195315	2080	-45.338394790745696	2080	-5.8040012512207033	2080	-2.3410498973985838	2080	-5.9224502563476564	2080	-11.712028476666227	2080	-8.1729813537597664	2080	8.3331676139547923	2080	-3.7903681640625	2080	-0.71873171091517385	2080	-1.4213880615234376	2080	-22.48156485125353	2080	-28.783108245849608	2080	23.68218120878354	2080	-7.3671441101341868	2080	14.409398859363314	2080	35.369249376421649	2080	11.771527649579124
2090	56.960429853233819	2090	38.253598876953127	2090	58.795070705014972	2090	69.022797973632819	2090	-37.776975136275411	2090	-15.990615692138672	2090	50.800582808454351	2090	39.443518707275388	2090	-54.329512192510954	2090	-16.819758728027345	2090	-2.3018086510516866	2090	-3.4350211486816407	2090	-11.127697360155356	2090	-10.423512451171876	2090	10.812945586709006	2090	-2.6058781127929689	2090	-0.030833313484125213	2090	-0.59224502563476566	2090	-23.439780045684877	2090	-30.086047302246094	2090	23.480174677436871	2090	-6.9054825184888475	2090	14.62361762832332	2090	36.337182365894996	2090	12.576232459812468
2100	57.274373230769328	2100	39.085198852539065	2100	44.527045718886058	2100	69.85439794921875	2100	-35.529430114218854	2100	-22.742208984375	2100	55.4410506336346	2100	40.628008758544922	2100	-52.618786523558228	2100	-26.5325771484375	2100	-3.0584850928821439	2100	-4.7379602050781253	2100	-10.426760842669548	2100	-10.423512451171876	2100	11.656427283157221	2100	2.4874291076660158	2100	1.2201313344994667	2100	0.11844900512695313	2100	-20.10487442862809	2100	-26.5325771484375	2100	23.2781681460902	2100	-6.4438209268435074	2100	14.837836397283324	2100	37.305115355368343	2100	13.380937270045815
2110	50.867564316233569	2110	57.796198303222653	2110	43.297533135174724	2110	63.201598144531253	2110	-33.681298567043321	2110	-26.651026153564452	2110	61.460584410220918	2110	41.930947814941405	2110	-62.57103234657184	2110	-30.915190338134767	2110	-3.5418761930146658	2110	-4.0272661743164067	2110	-9.0171865666038435	2110	-11.015757476806641	2110	12.705555181805202	2110	4.9748582153320315	2110	2.5708843007221382	2110	-2.3689801025390627	2110	-22.06958608004479	2110	-21.439269927978515	2110	23.068339345089971	2110	-5.9567896302934358	2110	15.034300042962816	2110	38.292479449002251	2110	14.101936566490084
2120	41.960778692746032	2120	50.72759851074219	2120	43.544474686257395	2120	56.548798339843749	2120	-29.221853222057206	2120	-33.876415466308593	2120	67.513970811038035	2120	47.142704040527342	2120	-67.184250135853716	2120	-43.589233886718752	2120	-4.3399358644205677	2120	-3.0796741333007813	2120	-7.3162552221739174	2120	-11.489553497314454	2120	13.104866320104783	2120	9.0021243896484382	2120	3.6998318393317646	2120	-1.3029390563964844	2120	-24.05468679917858	2120	-23.216005004882813	2120	22.851826589796634	2120	-5.448080488882094	2120	15.215592333302819	2120	39.2964469861156	2120	14.751411375410093
2130	35.409653857086475	2130	53.2223984375	2130	31.97706401586894	2130	57.380398315429687	2130	-19.31810562954368	2130	-37.074538604736325	2130	70.531379589020275	2130	51.406868225097654	2130	-57.445311993168104	2130	-51.762215240478518	2130	-5.810182119972005	2130	-3.6719191589355469	2130	-5.8001007809501539	2130	-10.186614440917969	2130	11.846442450619499	2130	10.897308471679688	2130	4.5697858777117748	2130	-1.3029390563964844	2130	-23.573575910875952	2130	-23.689801025390626	2130	22.635313834503297	2130	-4.9393713474707521	2130	15.396884623642821	2130	40.300414523228952	2130	15.400886184330103
2140	25.196179214843042	2140	55.301398376464846	2140	32.451510973542725	2140	45.737998657226562	2140	-12.229562824811884	2140	-36.36384457397461	2140	75.120502288500148	2140	55.434134399414063	2140	-61.22997740919719	2140	-52.354460266113279	2140	-6.7006327343883854	2140	-3.4350211486816407	2140	-3.989352276966172	2140	-10.660410461425782	2140	10.977887220914528	2140	11.3711044921875	2140	5.6908006440592693	2140	1.1844900512695313	2140	-25.159114247611072	2140	-20.610126892089845	2140	22.411957092269756	2140	-4.4088313688720921	2140	15.559709953255606	2140	41.315251589315956	2140	15.95258512279386
2150	15.464240009663293	2150	49.064398559570314	2150	34.851229800010877	2150	42.41159875488281	2150	-4.9499173163352559	2150	-32.455027404785156	2150	79.13031349746376	2150	62.777972717285159	2150	-61.9907790086166	2150	-59.935196594238285	2150	-7.6353983538372816	2150	-4.7379602050781253	2150	-3.0337298120106109	2150	-10.778859466552735	2150	9.3684811310978766	2150	13.26628857421875	2150	6.8333025898130781	2150	3.3165721435546875	2150	-27.344389516278866	2150	-22.742208984375	2150	22.182311280956419	2150	-3.8582306209674169	2150	15.705565643282274	2150	42.34007687121597	2150	16.4144359640872
2160	11.067890364971351	2160	42.41159875488281	2160	26.885043116738132	2160	43.243198730468748	2160	3.2406339841981016	2160	-27.717067199707031	2160	82.997354849750167	2160	67.634381927490239	2160	-45.9038737898922	2160	-64.791605804443364	2160	-9.3020816018253072	2160	-4.382613189697266	2160	-2.1081209593054737	2160	-7.6991853332519531	2160	6.323830856904145	2160	12.910941558837891	2160	7.7835508249730943	2160	3.3165721435546875	2160	-27.423706570090225	2160	-23.808250030517577	2160	21.952665469643083	2160	-3.3076298730627416	2160	15.851421333308942	2160	43.364902153115985	2160	16.876286805380545
2170	5.9035774701939658	2170	34.095598999023437	2170	28.218443308315564	2170	31.600799072265627	2170	6.02372227511616	2170	-19.425636840820314	2170	84.311892571086133	2170	72.0169951171875	2170	-43.768014716912091	2170	-54.841889373779296	2170	-10.171993156622676	2170	-6.7515932922363282	2170	-1.7954867806033743	2170	-5.9224502563476564	2170	3.7838854327332143	2170	13.740084594726563	2170	8.88560595877645	2170	4.14571517944336	2170	-27.70236135440598	2170	-22.38686196899414	2170	21.717377308329574	2170	-2.7392128051575129	2170	15.978826361668371	2170	44.390079393349346	2170	17.236556750004063
2180	3.504891333728839	2180	24.947999267578126	2180	31.586308280604676	2180	32.432399047851561	2180	4.2740038532725357	2180	-13.976982604980469	2180	84.237704413369983	2180	74.385975219726561	2180	-43.078113254717607	2180	-58.75070654296875	2180	-10.679395121375386	2180	-7.1069403076171875	2180	-1.8799770598073309	2180	-3.9088171691894531	2180	0.61768926936759172	2180	10.068165435791016	2180	9.8664566106924863	2180	6.2777972717285158	2180	-28.082363846855838	2180	-24.045148040771483	2180	21.476514505216237	2180	-2.1531932130928366	2180	16.088002136301707	2180	45.415604368416027	2180	17.496464768724067
2190	6.87538722752592	2190	18.295199462890626	2190	25.145325516735276	2190	34.927198974609375	2190	4.4346398816537693	2190	-5.9224502563476564	2190	84.68681998613377	2190	76.75495532226563	2190	-25.073033237461782	2190	-60.764339630126955	2190	-11.428521334151149	2190	-7.4622873229980469	2190	-2.7484195300398362	2190	-4.0272661743164067	2190	-3.3000498246460452	2190	8.5283283691406258	2190	10.267605449214367	2190	6.1593482666015626	2190	-26.808105277583536	2190	-26.058781127929688	2190	21.2356517021029	2190	-1.5671736210281606	2190	16.197177910935043	2190	46.441129343482714	2190	17.756372787444068
2200	10.840632983418352	2200	13.305599609375	2200	27.141268728495625	2200	24.532199279785157	2200	0.25351797535137344	2200	3.9088171691894531	2200	82.215277608722346	2200	81.848262542724612	2200	-23.021573610412812	2200	-44.655274932861332	2200	-11.66575597693587	2200	-10.541961456298829	2200	-4.4484416841139964	2200	-1.4213880615234376	2200	-6.5211663164154068	2200	5.5671032409667971	2200	10.19591107565525	2200	7.3438383178710938	2200	-25.33037820705788	2200	-25.348087097167969	2200	20.990374081042756	2200	-0.96764594361638145	2200	16.288460164994465	2200	47.455288459709031	2200	17.920407174260976
2210	16.324585068350235	2210	8.3159997558593748	2210	28.719722695716541	2210	25.363799255371095	2210	-7.7700286853869471	2210	4.7379602050781253	2210	78.189503400051734	2210	83.269650604248042	2210	-24.149264423294454	2210	-41.930947814941405	2210	-11.890903105392319	2210	-9.3574714050292975	2210	-6.6023447151622126	2210	0.71069403076171878	2210	-9.23255207405716	2210	3.7903681640625	2210	9.40256850657904	2210	8.8836753845214851	2210	-23.314043570212117	2210	-27.953965209960938	2210	20.740406860836082	2210	-0.35376942865836847	2210	16.360735193881133	2210	48.457374298495722	2210	17.982600690680979
2220	25.120127955660205	2220	5.8211998291015625	2220	24.18442010611524	2220	31.600799072265627	2220	-13.565041500511015	2220	3.9088171691894531	2220	77.765260354356229	2220	85.52018170166015	2220	-13.167670880608139	2220	-41.930947814941405	2220	-12.035861823750054	2220	-9.3574714050292975	2220	-9.5934887900125716	2220	-2.0136330871582033	2220	-11.369848001081916	2220	-0.82914303588867189	2220	8.2898505595808736	2220	10.423512451171876	2220	-20.516166911998681	2220	-27.717067199707031	2220	20.490439640629411	2220	0.26010708629964441	2220	16.4330102227678	2220	49.459460137282413	2220	18.044794207100985
2230	31.230422793965076	2230	10.810799682617187	2230	23.815803852802937	2230	25.363799255371095	2230	-21.458087652944613	2230	1.0660410461425782	2230	74.160956258972988	2230	86.823120758056646	2230	-17.2925063848465	2230	-24.518944061279296	2230	-11.749050592697756	2230	-11.134206481933594	2230	-13.434508476567993	2230	-1.7767350769042969	2230	-12.250106990716702	2230	-3.3165721435546875	2230	6.944923974061382	2230	8.5283283691406258	2230	-17.049661642063043	2230	-27.717067199707031	2230	20.23712780015596	2230	0.88309452383396447	2230	16.488336047760562	2230	50.438357257454982	2230	18.024082028584857
2240	36.508530296699035	2240	11.642399658203125	2240	23.777911749286183	2240	26.19539923095703	2240	-29.071394099759619	2240	0	2240	68.9512952546464	2240	79.953078460693362	2240	-27.961717015199241	2240	-23.452903015136719	2240	-11.134410647784634	2240	-10.423512451171876	2240	-16.610928534232936	2240	-4.7379602050781253	2240	-12.33138777005183	2240	-6.3962462768554689	2240	5.00694950425836	2240	9.3574714050292975	2240	-13.785715366959435	2240	-24.518944061279296	2240	19.979995596015954	2240	1.5164888341379779	2240	16.524301790720564	2240	51.390767263695004	2240	17.908671534738183
2250	41.068937042597739	2250	16.63199951171875	2250	20.189554018051581	2250	26.19539923095703	2250	-31.435226561988689	2250	-10.068165435791016	2250	69.109986450875454	2250	76.991853332519526	2250	-25.163900106417785	2250	-25.466536102294921	2250	-10.76469133680277	2250	-11.015757476806641	2250	-19.327813135622524	2250	-6.6331442871093751	2250	-12.410859946038148	2250	-9.9497164306640631	2250	2.7702916519601839	2250	8.0545323486328133	2250	-11.162060498879495	2250	-22.623759979248046	2250	19.722863391875944	2250	2.1498831444419912	2250	16.560267533680566	2250	52.343177269935026	2250	17.793261040891512
2260	43.163359277421293	2260	28.274399169921875	2260	16.869741004876261	2260	22.037399353027343	2260	-33.29973557942921	2260	-14.095431610107422	2260	63.272508972569454	2260	77.228751342773435	2260	-33.678572328787766	2260	-10.778859466552735	2260	-9.94410887688396	2260	-11.72645150756836	2260	-20.699135514919238	2260	-9.5943694152832038	2260	-11.173690849569638	2260	-12.318696533203125	2260	0.6643864704129534	2260	7.1069403076171875	2260	-8.5166430049442425	2260	-21.794616943359376	2260	19.463176211322516	2260	2.7881188907455083	2260	16.580520342813347	2260	53.26168613825385	2260	17.612204688635863
2270	40.117127525556896	2270	31.600799072265627	2270	16.92434813757167	2270	21.205799377441405	2270	-33.221438570437343	2270	-21.083922912597657	2270	56.646523051251734	2270	74.978220245361328	2270	-47.3033595451124	2270	-16.938207733154297	2270	-8.7473801001102913	2270	-12.674043548583985	2270	-21.502222834978376	2270	-13.858533599853516	2270	-9.9668148787994113	2270	-11.72645150756836	2270	-1.7878394242716329	2270	7.1069403076171875	2270	-5.8954649895296978	2270	-16.70130972290039	2270	19.200349732395846	2270	3.432303307290189	2270	16.581466677200016	2270	54.138540693613869	2270	17.350489299595857
2280	36.32129190605994	2280	37.421998901367189	2280	11.899511288861785	2280	24.532199279785157	2280	-26.966462775561908	2280	-28.664659240722656	2280	59.130600765595318	2280	69.529566009521488	2280	-47.766461968769605	2280	-27.006373168945313	2280	-8.0214738704193067	2280	-11.252655487060547	2280	-20.798373528276343	2280	-16.227513702392578	2280	-8.18251874694948	2280	-15.16147265625	2280	-4.2546675342243159	2280	4.5010621948242191	2280	-5.5062419519906634	2280	-13.384737579345703	2280	18.937523253469173	2280	4.07648772383487	2280	16.582413011586681	2280	55.015395248973888	2280	17.088773910555851
2290	28.39662198367634	2290	39.916798828125	2290	8.8678208282923521	2290	20.374199401855467	2290	-19.951154537378883	2290	-30.086047302246094	2290	55.477985334639186	2290	67.871279937744134	2290	-54.431334774475033	2290	-24.874291076660157	2290	-7.350903111046172	2290	-9.2390223999023444	2290	-20.4715288970505	2290	-17.76735076904297	2290	-5.1408853924990758	2290	-11.3711044921875	2290	-6.1534743224701707	2290	3.1981231384277344	2290	-4.6197024327111862	2290	-10.778859466552735	2290	18.672596064942425	2290	4.7215785138395834	2290	16.569103332226156	2290	55.849797397399009	2290	16.780014113994113
2300	18.978157936517732	2300	43.243198730468748	2300	5.472424376468723	2300	17.047799499511719	2300	-14.01222057420064	2300	-31.744333374023437	2300	48.563039383772661	2300	65.502299835205079	2300	-62.999215807261706	2300	-30.3229453125	2300	-6.1382607619510665	2300	-9.5943694152832038	2300	-19.741430454157037	2300	-20.49167788696289	2300	-1.3563226051606208	2300	-11.608002502441407	2300	-7.8057146584760186	2300	0.71069403076171878	2300	-4.5033133453637468	2300	-8.6467773742675789	2300	18.404890835215749	2300	5.3678679192142642	2300	16.536941073939488	2300	56.628059213292353	2300	16.409041385994108
2310	10.089049717464214	2310	38.253598876953127	2310	2.8418882962949077	2310	14.552999572753906	2310	-4.0946398470775556	2310	-31.033639343261719	2310	53.6511551659261	2310	58.869155548095705	2310	-59.802040902975406	2310	-46.313561004638672	2310	-6.2555544015452824	2310	-9.83126742553711	2310	-19.102192865893933	2310	-20.728575897216796	2310	1.8987093369928587	2310	-10.541961456298829	2310	-8.9492659056778781	2310	-2.0136330871582033	2310	-6.54479805024767	2310	-5.3302052307128909	2310	18.137185605489076	2310	6.0141573245889441	2310	16.50477881565282	2310	57.406321029185705	2310	16.038068657994103
2320	1.7781988977950114	2320	39.085198852539065	2320	-1.1029710799229413	2320	12.889799621582032	2320	4.27648073044438	2320	-25.229638092041014	2320	50.723444931591217	2320	59.224502563476562	2320	-58.074712568969318	2320	-47.734949066162109	2320	-6.2333559740386235	2320	-9.5943694152832038	2320	-19.205011883987083	2320	-19.780983856201171	2320	5.2359485813271078	2320	-7.580736328125	2320	-9.768616410411445	2320	-4.6195111999511722	2320	-8.4835116479954813	2320	-6.1593482666015626	2320	17.867528387628997	2320	6.6579302062701942	2320	16.459986616698995	2320	58.136402180243863	2320	15.637506208126284
2330	-6.03521274115522	2330	29.105999145507813	2330	-5.0032874557632354	2330	8.7317997436523438	2330	9.91909514735163	2330	-19.307187835693359	2330	43.211764423717085	2330	55.315685394287108	2330	-56.9394643853229	2330	-54.249644348144528	2330	-6.6516795856828992	2330	-6.9884913024902344	2330	-20.204698404354854	2330	-19.425636840820314	2330	8.3555293334988541	2330	-5.5671032409667971	2330	-9.7856813736498651	2330	-5.3302052307128909	2330	-10.669229748460536	2330	-5.448654235839844	2330	17.595090776915658	2330	7.2981185761542076	2330	16.397204453478995	2330	58.79785526237054	2330	15.194796447112942
2340	-9.9546509859630383	2340	19.9583994140625	2340	-5.02531928555854	2340	6.2369998168945315	2340	17.578072418665872	2340	-12.200247528076172	2340	50.288482316251759	2340	49.156337127685546	2340	-46.6669854984476	2340	-59.224502563476562	2340	-7.1489660648344611	2340	-6.9884913024902344	2340	-19.935632864841605	2340	-18.833391815185546	2340	10.276975372763541	2340	-2.8427761230468751	2340	-9.6820527290844023	2340	-7.2253893127441406	2340	-14.492318188618727	2340	-5.9224502563476564	2340	17.322653166202322	2340	7.938306946038221	2340	16.334422290258996	2340	59.459308344497224	2340	14.752086686099599
2350	-11.583883343781185	2350	10.810799682617187	2350	-7.8431311440331353	2350	2.0789999389648437	2350	21.163780929432082	2350	-4.2641641845703129	2350	49.941698997559172	2350	54.486542358398438	2350	-36.434873266488026	2350	-59.698298583984375	2350	-7.78148498239517	2350	-6.8700422973632813	2350	-20.688895750747033	2350	-18.478044799804689	2350	11.712736325425176	2350	1.4213880615234376	2350	-8.6213077322580869	2350	-9.7128184204101569	2350	-17.649437836333295	2350	-6.9884913024902344	2350	17.048185839595568	2350	8.5731939626713523	2350	16.260743441705216	2350	60.069830503875174	2350	14.294301809832312
2360	-11.371503637042064	2360	3.32639990234375	2360	-9.8684447734533265	2360	2.0789999389648437	2360	20.681817526523719	2360	4.5010621948242191	2360	43.987575274838946	2360	54.012746337890626	2360	-27.545300003983964	2360	-57.803114501953125	2360	-8.65594856248169	2360	-6.0408992614746095	2360	-19.094995582336342	2360	-20.373228881835939	2360	12.721862281016325	2360	1.3029390563964844	2360	-6.886732964956229	2360	-10.186614440917969	2360	-20.20212115191573	2360	-9.1205733947753913	2360	16.770601449295562	2360	9.1999396153840323	2360	16.17033039781855	2360	60.602137317608516	2360	13.813365863712303
2370	-7.0793266242714026	2370	-4.5737998657226564	2370	-9.7403141301963547	2370	-4.5737998657226564	2370	20.352351291646759	2370	9.83126742553711	2370	51.271546370932981	2370	44.536825927734377	2370	-12.987121604955402	2370	-54.249644348144528	2370	-9.9373393368331975	2370	-5.68555224609375	2370	-18.317388077946152	2370	-20.728575897216796	2370	12.791544246687977	2370	7.580736328125	2370	-5.07230576916003	2370	-8.8836753845214851	2370	-24.338525367060544	2370	-11.015757476806641	2370	16.493017058995555	2370	9.82668526809671	2370	16.079917353931879	2370	61.134444131341859	2370	13.332429917592293
2380	-2.5135029317138713	2380	-8.7317997436523438	2380	-7.77763135553708	2380	-3.7421998901367188	2380	16.009790224917921	2380	15.398370666503906	2380	51.732381039101512	2380	52.946705291748046	2380	0.50872737928050071	2380	-44.892172943115234	2380	-10.565569454012191	2380	-7.2253893127441406	2380	-16.65672720246549	2380	-19.544085845947265	2380	12.360766426089107	2380	10.541961456298829	2380	-2.9009566500393831	2380	-9.0021243896484382	2380	-26.552685606388089	2380	-13.976982604980469	2380	16.213211992582121	2380	10.446043095976409	2380	15.98037880105149	2380	61.615735806686367	2380	12.847034239638759
2390	2.2933473697782158	2390	-10.394999694824218	2390	-12.019314971707278	2390	-8.7317997436523438	2390	5.6973356274678011	2390	19.899432861328126	2390	45.943555967957934	2390	49.867031158447269	2390	10.627956329763649	2390	-35.297803527832031	2390	-11.907499526207523	2390	-8.5283283691406258	2390	-15.468084333360174	2390	-18.59649380493164	2390	11.684358571358136	2390	12.555594543457032	2390	-0.25722245042656411	2390	-7.4622873229980469	2390	-27.784586132923927	2390	-16.938207733154297	2390	15.929725591435448	2390	11.053153727609756	2390	15.865712399038156	2390	62.012456931766373	2390	12.354245423352081
2400	7.2123067758048442	2400	-10.394999694824218	2400	-7.7980653617658469	2400	-7.9001997680664067	2400	-7.059162055656147	2400	20.49167788696289	2400	54.1290945409861	2400	45.365968963623047	2400	19.675639825458873	2400	-27.243271179199219	2400	-13.499628245668127	2400	-9.9497164306640631	2400	-14.676655982516728	2400	-18.833391815185546	2400	10.110802419564266	2400	12.792492553710938	2400	2.2337202107354344	2400	-6.7515932922363282	2400	-29.625836597785	2400	-20.373228881835939	2400	15.646239190288773	2400	11.660264359243103	2400	15.751045997024821	2400	62.409178056846386	2400	11.861456607065403
2410	10.695676440489903	2410	-5.4053998413085935	2410	-6.6228299694847959	2410	-6.2369998168945315	2410	-17.941688846318659	2410	19.544085845947265	2410	56.962416782557455	2410	51.525317230224609	2410	27.496591259245918	2410	-13.384737579345703	2410	-14.690010551538997	2410	-10.541961456298829	2410	-14.029215385628131	2410	-16.70130972290039	2410	8.5018509511547737	2410	14.687676635742188	2410	4.7940256805937231	2410	-5.448654235839844	2410	-29.384843865459597	2410	-25.229638092041014	2410	15.360337969941989	2410	12.258586603996054	2410	15.628996628491155	2410	62.756840268470853	2410	11.370853533472157
2420	11.681986929549231	2420	-2.9105999145507813	2420	-10.558972983869497	2420	-7.0685997924804687	2420	-27.494099293396491	2420	16.227513702392578	2420	52.024770286179773	2420	53.183603302001956	2420	31.243750764070278	2420	-1.4213880615234376	2420	-15.179585562345537	2420	-11.489553497314454	2420	-13.213757278742897	2420	-16.819758728027345	2420	6.8015651873958305	2420	12.674043548583985	2420	7.1566706727776719	2420	-3.9088171691894531	2420	-27.518422405437743	2420	-25.584985107421875	2420	15.070109067995317	2420	12.841158874509398	2420	15.493715988497819	2420	63.016582292504189	2420	10.884167605492149
2430	13.380160918219515	2430	3.32639990234375	2430	-4.6961869124621369	2430	-10.394999694824218	2430	-34.357078164691764	2430	7.1069403076171875	2430	61.93501255255967	2430	47.142704040527342	2430	29.364384883041524	2430	8.5283283691406258	2430	-15.851152837630416	2430	-11.844900512695313	2430	-12.40960667992147	2430	-13.503186584472656	2430	5.0639350830855978	2430	11.134206481933594	2430	8.31916933271086	2430	0.11844900512695313	2430	-26.472074835799681	2430	-26.5325771484375	2430	14.779880166048644	2430	13.423731145022744	2430	15.358435348504482	2430	63.276324316537526	2430	10.397481677512138
2440	12.459161360899209	2440	8.3159997558593748	2440	-4.0521268427581436	2440	-8.7317997436523438	2440	-37.657218888621074	2440	-6.1593482666015626	2440	65.120377479184839	2440	54.841889373779296	2440	25.832342321681246	2440	17.293554748535158	2440	-16.279337089762471	2440	-13.740084594726563	2440	-10.960275457727835	2440	-13.384737579345703	2440	2.9477851587289745	2440	10.068165435791016	2440	9.4919861185902441	2440	2.3689801025390627	2440	-23.895095289937665	2440	-29.612251281738281	2440	14.48713350210185	2440	13.996731258915634	2440	15.217433468137539	2440	63.490286554742021	2440	9.916335660905057
2450	7.9870611864043894	2450	10.810799682617187	2450	-7.7475109040518575	2450	-5.4053998413085935	2450	-37.845405683192482	2450	-16.938207733154297	2450	58.894446369755968	2450	55.907930419921875	2450	20.287445656541333	2450	26.414128143310545	2450	-15.795474940344398	2450	-13.62163558959961	2450	-10.285113230444122	2450	-16.227513702392578	2450	1.5214508392443822	2450	9.1205733947753913	2450	10.754582377251492	2450	3.5534701538085938	2450	-19.439498791719895	2450	-30.086047302246094	2450	14.189500294155177	2450	14.55115345936898	2450	15.065327641957536	2450	63.615398084362027	2450	9.44594166163638
2460	5.1304312355827175	2460	10.810799682617187	2460	-1.7785966294142508	2460	-10.394999694824218	2460	-30.675468635364286	2460	-26.5325771484375	2460	67.618775176441659	2460	52.472909271240233	2460	9.721641564025207	2460	27.598618194580077	2460	-14.768795406465571	2460	-15.398370666503906	2460	-9.3211639055776558	2460	-13.62163558959961	2460	0.12066527069239719	2460	6.0408992614746095	2460	11.855629394205792	2460	6.8700422973632813	2460	-16.392067933944688	2460	-26.5325771484375	2460	13.891867086208505	2460	15.105575659822325	2460	14.913221815777533	2460	63.740509613982034	2460	8.9755476623677044
2470	-0.70104546811195156	2470	14.137199584960937	2470	-1.2013399834960303	2470	-5.4053998413085935	2470	-15.4969888704262	2470	-32.691925415039066	2470	70.584825217551668	2470	60.645890625	2470	-2.7715949353896727	2470	28.5462102355957	2470	-13.922873127944158	2470	-15.279921661376953	2470	-10.386813227111034	2470	-12.910941558837891	2470	-0.01770854652002285	2470	5.0933072204589847	2470	12.896564938090716	2470	7.8176343383789062	2470	-12.090358365745672	2470	-27.124822174072264	2470	13.591760296395041	2470	15.650145684275174	2470	14.756935285597319	2470	63.823789964933262	2470	8.5118537228326989
2480	-7.620808953109659	2480	11.642399658203125	2480	-5.9475907501346015	2480	-2.9105999145507813	2480	-2.0349649362828952	2480	-36.1269465637207	2480	58.641606276245142	2480	65.02850381469726	2480	-14.098379488867504	2480	25.348087097167969	2480	-12.997064408416037	2480	-16.345962707519533	2480	-11.758675245267689	2480	-11.134206481933594	2480	0.019503894046787096	2480	3.6719191589355469	2480	13.88170779591006	2480	9.2390223999023444	2480	-8.489714340768451	2480	-23.334454010009765	2480	13.286443524775034	2480	16.17396456302852	2480	14.591843147617315	2480	63.818963395819921	2480	8.06227178411069
2490	-13.260063676009564	2490	7.4843997802734377	2490	-0.0859106977616797	2490	-8.7317997436523438	2490	10.148683375546032	2490	-37.311436614990235	2490	58.656682036836116	2490	58.158461517333983	2490	-27.903076299022057	2490	16.819758728027345	2490	-12.17173307761005	2490	-14.924574645996094	2490	-13.441750465166852	2490	-11.844900512695313	2490	0.65438709852998578	2490	0	2490	13.323785370259042	2490	10.186614440917969	2490	-6.5839501254618469	2490	-19.899432861328126	2490	12.981126753155028	2490	16.697783441781862	2490	14.426751009637313	2490	63.814136826706587	2490	7.6126898453886795
2500	-18.507635578944814	2500	4.5737998657226564	2500	0.7751259120638565	2500	-0.41579998779296873	2500	21.84245306957849	2500	-29.375353271484375	2500	52.43162060264595	2500	65.739197845458989	2500	-39.982467505636492	2500	8.0545323486328133	2500	-10.724921378016692	2500	-14.569227630615234	2500	-16.150072929606278	2500	-9.2390223999023444	2500	2.0589123086376127	2500	2.0136330871582033	2500	12.875472812787464	2500	11.489553497314454	2500	-4.1611242345707691	2500	-15.753717681884766	2500	12.673550412501566	2500	17.211846697761349	2500	14.258858709537158	2500	63.771617296331229	2500	7.1698801849923663
2510	-25.129681236273271	2510	-0.41579998779296873	2510	-4.9017211628234314	2510	-0.41579998779296873	2510	30.906665298685503	2510	-15.753717681884766	2510	37.762141681863142	2510	70.121811035156256	2510	-48.169407062596122	2510	-3.9088171691894531	2510	-9.6618735783789766	2510	-14.569227630615234	2510	-18.793094489116907	2510	-12.437145538330078	2510	3.2075117364399741	2510	0.35534701538085939	2510	11.972259273450611	2510	12.674043548583985	2510	-2.4009800710976812	2510	-11.72645150756836	2510	12.360796516314894	2510	17.703556010168025	2510	14.084550143917154	2510	63.6427284639979	2510	6.7425884603610236
2520	-27.705725208741345	2520	-6.2369998168945315	2520	0.33875721750995069	2520	-4.5737998657226564	2520	36.809444879142539	2520	-2.724327117919922	2520	35.742400749480936	2520	58.51380853271484	2520	-55.6131210195085	2520	-14.095431610107422	2520	-8.4875503653728934	2520	-14.095431610107422	2520	-20.905005559006849	2520	-11.3711044921875	2520	4.9114901356701877	2520	0.82914303588867189	2520	10.398889585007112	2520	13.029390563964844	2520	-3.6577227214139203	2520	-8.29143035888672	2520	12.048042620128221	2520	18.195265322574702	2520	13.91024157829715	2520	63.51383963166456	2520	6.3152967357296816
2530	-28.197174258011692	2530	-12.889799621582032	2530	-0.072623759473344762	2530	-0.41579998779296873	2530	38.799079333146665	2530	8.8836753845214851	2530	27.961281942182975	2530	58.040012512207028	2530	-58.627725516132443	2530	-27.006373168945313	2530	-7.286116972216643	2530	-12.081798522949219	2530	-22.371020158748461	2530	-13.976982604980469	2530	6.100093886740753	2530	3.0796741333007813	2530	8.0266080158566524	2530	12.674043548583985	2530	-6.36442729932715	2530	-8.6467773742675789	2530	11.733398331901441	2530	18.677567523114174	2530	13.734320442690388	2530	63.35129640078263	2530	5.8945862197787156
2540	-28.015018903087572	2540	-18.710999450683595	2540	-7.5145629580635109	2540	0.41579998779296873	2540	36.46319559064537	2540	21.083922912597657	2540	10.774327549041651	2540	52.354460266113279	2540	-56.652755934640226	2540	-39.206620697021485	2540	-6.1904232409478332	2540	-11.252655487060547	2540	-23.00840150468996	2540	-16.70130972290039	2540	7.01009703376267	2540	1.5398370666503907	2540	5.8768726966563776	2540	12.555594543457032	2540	-8.7452608578502566	2540	-3.6719191589355469	2540	11.414028063574767	2540	19.13635194398752	2540	13.554367882117051	2540	63.104617173535956	2540	5.4903287255273741
2550	-23.372274198126163	2550	-20.374199401855467	2550	-4.3735013069009021	2550	-3.7421998901367188	2550	30.673854200607135	2550	27.243271179199219	2550	6.9707653255375064	2550	37.42988562011719	2550	-53.200517426810066	2550	-46.905806030273439	2550	-5.6350513811902125	2550	-8.765226379394532	2550	-24.85386794467513	2550	-20.017881866455078	2550	7.3479407796065743	2550	4.14571517944336	2550	3.2482043874583013	2550	11.252655487060547	2550	-12.263384730960777	2550	-3.1981231384277344	2550	11.094657795248095	2550	19.595136364860863	2550	13.374415321543713	2550	62.857937946289283	2550	5.0860712312760326
2560	-17.298033129324857	2560	-22.868999328613281	2560	-6.811096177848821	2560	0.41579998779296873	2560	21.474997538352767	2560	36.008497558593753	2560	2.4386324441769531	2560	35.060905517578128	2560	-45.406292554709488	2560	-54.131195343017581	2560	-5.618277270792742	2560	-6.8700422973632813	2560	-26.927017385503795	2560	-20.49167788696289	2560	7.3775066592623268	2560	5.0933072204589847	2560	0.67432990843666829	2560	7.580736328125	2560	-16.76230986544331	2560	-3.7903681640625	2560	10.773880517350001	2560	20.04500824559366	2560	13.193818050563669	2560	62.581419159127442	2560	4.6883735848370938
2570	-11.741680711057061	2570	-26.19539923095703	2570	-17.483804639173197	2570	0.41579998779296873	2570	9.0706921820350317	2570	38.140579650878905	2570	-10.466365248785088	2570	27.480169189453125	2570	-32.630579795050068	2570	-56.8555224609375	2570	-6.4182162531896125	2570	-7.1069403076171875	2570	-28.940864382948014	2570	-24.045148040771483	2570	7.3684840552585467	2570	5.448654235839844	2570	-1.8288863787011422	2570	6.6331442871093751	2570	-20.722196835049083	2570	-7.4622873229980469	2570	10.44925247641466	2570	20.470487911207	2570	13.011456308997	2570	62.2232342079941	2570	4.3086292060937517
2580	-4.0749425531476025	2580	-27.026999206542968	2580	-16.253321381487904	2580	-8.7317997436523438	2580	-4.2863640778702141	2580	35.771599548339843	2580	-8.7572964143086622	2580	12.555594543457032	2580	-20.903480762773775	2580	-53.775848327636716	2580	-7.6228298761895452	2580	-6.7515932922363282	2580	-29.969939569234064	2580	-19.188738830566408	2580	7.9492798615780007	2580	9.0021243896484382	2580	-4.1986557917737848	2580	5.68555224609375	2580	-25.915398194679597	2580	-9.1205733947753913	2580	10.124624435479319	2580	20.895967576820343	2580	12.82909456743033	2580	61.865049256860772	2580	3.9288848273504104
2590	2.7504212925142646	2590	-22.037399353027343	2590	-17.781238331341083	2590	-4.5737998657226564	2590	-16.093793323488054	2590	31.625884368896486	2590	-9.08615381552054	2590	5.5671032409667971	2590	-7.7369901919305271	2590	-51.169970214843751	2590	-8.3315596064231379	2590	-6.6331442871093751	2590	-28.932920537716058	2590	-24.282046051025389	2590	7.94363509569068	2590	7.580736328125	2590	-5.9111274140395622	2590	3.6719191589355469	2590	-28.379157863403087	2590	-11.608002502441407	2590	9.799128697765255	2590	21.313101219073136	2590	12.646826755863666	2590	61.480612339299029	2590	3.5559568187141863
2600	7.78188230139464	2600	-17.047799499511719	2600	-27.63738590609476	2600	-4.5737998657226564	2600	-20.028763383393805	2600	21.794616943359376	2600	-16.7283479492015	2600	1.7767350769042969	2600	7.8535177813110906	2600	-45.129070953369144	2600	-9.2528134738922141	2600	-4.7379602050781253	2600	-26.549715893074421	2600	-27.006373168945313	2600	7.60289240678993	2600	8.0545323486328133	2600	-7.2399805922246259	2600	1.0660410461425782	2600	-30.599568100892004	2600	-15.753717681884766	2600	9.4710228721605816	2600	21.705129484606477	2600	12.464841491796996	2600	61.017207813052352	2600	3.2035328911241789
2610	9.56034048816682	2610	-11.226599670410156	2610	-23.210097007942334	2610	-16.216199523925781	2610	-22.95697312901336	2610	9.83126742553711	2610	-10.594652759849911	2610	-8.4098793640136726	2610	19.178365122368135	2610	-29.612251281738281	2610	-10.854762840661785	2610	-6.8700422973632813	2610	-24.472221186415592	2610	-29.730700286865236	2610	7.4962519310598292	2610	9.0021243896484382	2610	-7.7972320168261042	2610	-0.82914303588867189	2610	-32.914255142566347	2610	-19.66253485107422	2610	9.1429170465559082	2610	22.097157750139818	2610	12.282856227730324	2610	60.553803286805675	2610	2.8511089635341715
2620	8.5664222990562067	2620	-4.5737998657226564	2620	-20.150332099887862	2620	-16.216199523925781	2620	-26.498010495672663	2620	-3.6719191589355469	2620	-3.8598875959975523	2620	-6.7515932922363282	2620	28.38619306287967	2620	-20.847024902343751	2620	-12.109154952702408	2620	-8.1729813537597664	2620	-23.337541475315934	2620	-32.455027404785156	2620	7.56264717271482	2620	8.1729813537597664	2620	-8.1728183216453054	2620	-3.5534701538085938	2620	-33.657446733854044	2620	-25.703434112548827	2620	8.8144801062045435	2620	22.481431045105936	2620	12.101487638130365	2620	60.067561558390693	2620	2.5059440385746838
2630	5.8385074026551287	2630	1.2473999633789064	2630	-25.974482710822731	2630	-16.216199523925781	2630	-27.370177857469717	2630	-14.095431610107422	2630	-5.0190736547028827	2630	-8.765226379394532	2630	37.199155585618314	2630	-9.9497164306640631	2630	-12.401760714116215	2630	-8.0545323486328133	2630	-22.829791450553127	2630	-30.086047302246094	2630	7.5652968379075629	2630	6.7515932922363282	2630	-7.5550738489041258	2630	-4.382613189697266	2630	-32.519899791704759	2630	-26.414128143310545	2630	8.4849432890425369	2630	22.839944350885943	2630	11.922167480237027	2630	59.505460601910677	2630	2.1848916266986769
2640	2.919096393076499	2640	6.6527998046875	2640	-17.975705984622294	2640	-25.779599243164064	2640	-23.339393515336123	2640	-18.833391815185546	2640	5.4046438228401428	2640	-13.26628857421875	2640	37.94886627666957	2640	7.6991853332519531	2640	-12.425513311407048	2640	-9.5943694152832038	2640	-23.463777044922619	2640	-25.703434112548827	2640	10.192612643535536	2640	8.765226379394532	2640	-6.2446438146987795	2640	-5.2117562255859378	2640	-29.504656367055237	2640	-30.204496307373049	2640	8.1554064718805286	2640	23.198457656665951	2640	11.742847322343691	2640	58.943359645430668	2640	1.86383921482267
2650	-1.7800296409644734	2650	8.3159997558593748	2650	-10.396030584351212	2650	-20.789999389648436	2650	-16.923817270714885	2650	-23.097555999755858	2650	14.698607322176684	2650	-8.5283283691406258	2650	36.461840588788689	2650	15.16147265625	2650	-12.753648955824097	2650	-9.3574714050292975	2650	-24.066494933792534	2650	-23.216005004882813	2650	13.883149457732298	2650	6.514695281982422	2650	-4.0530045561818611	2650	-8.765226379394532	2650	-26.567328268996373	2650	-33.521068450927736	2650	7.8260184927105341	2650	23.549814585858734	2650	11.56448122098376	2650	58.361729116095795	2650	1.5505182775872655
2660	-7.5099632638156644	2660	5.8211998291015625	2660	-12.353888418867065	2660	-18.710999450683595	2660	-8.6836462897350231	2660	-26.414128143310545	2660	13.345109462904929	2660	-3.1981231384277344	2660	34.074856900384376	2660	24.637393066406251	2660	-12.785309980734017	2660	-12.555594543457032	2660	-23.657840108821365	2660	-22.268412963867188	2660	16.406865494478808	2660	7.1069403076171875	2660	-1.6036806168002933	2660	-7.9360833435058593	2660	-22.923962261961542	2660	-33.994864471435548	2660	7.4971795291525272	2660	23.874773937265406	2660	11.38963432815709	2660	57.708060256709118	2660	1.2657162703912597
2670	-13.281021708671737	2670	4.5737998657226564	2670	-1.0599548937026526	2670	-24.116399291992188	2670	-0.16886539626824337	2670	-25.821883117675782	2670	23.137245668029038	2670	-2.9612251281738282	2670	24.123794435035652	2670	36.36384457397461	2670	-13.209989169097831	2670	-12.792492553710938	2670	-23.283476428171436	2670	-21.794616943359376	2670	19.566098703407931	2670	7.4622873229980469	2670	1.1738513675722757	2670	-8.0545323486328133	2670	-19.183251521774949	2670	-31.38898635864258	2670	7.16834056559452	2670	24.199733288672078	2670	11.21478743533042	2670	57.054391397322441	2670	0.98091426319525366
2680	-18.136563383237771	2680	2.0789999389648437	2680	8.0211700529356023	2680	-15.384599548339844	2680	9.5888444423569688	2680	-22.860657989501952	2680	31.703910606052123	2680	6.3962462768554689	2680	11.073633598731087	2680	36.837640594482423	2680	-13.802927292388372	2680	-11.963349517822266	2680	-23.216238252872493	2680	-25.584985107421875	2680	21.490360264559023	2680	9.3574714050292975	2680	3.7830297721633137	2680	-4.0272661743164067	2680	-14.190969739224357	2680	-29.138455261230469	2680	6.840033719463225	2680	24.518142196451528	2680	11.041082174303847	2680	56.384431227561038	2680	0.70420871149327335
2690	-21.767837686964508	2690	-1.2473999633789064	2690	7.3311046361659571	2690	-8.7317997436523438	2690	19.102913857523664	2690	-17.885799774169922	2690	29.30524336200023	2690	12.792492553710938	2690	0.62760756791414	2690	35.653150543212888	2690	-14.260026739073481	2690	-13.26628857421875	2690	-23.128695971392418	2690	-24.518944061279296	2690	20.54755513359779	2690	13.384737579345703	2690	6.4862383940721919	2690	-2.4874291076660158	2690	-9.9162691082680539	2690	-27.480169189453125	2690	6.5139211719985521	2690	24.809538965564865	2690	10.872084673277175	2690	55.647290396467689	2690	0.46089060512393476
2700	-25.562817577112888	2700	-8.7317997436523438	2700	19.414298229319567	2700	-10.394999694824218	2700	26.437249551276455	2700	-8.1729813537597664	2700	36.8141008472746	2700	16.227513702392578	2700	-16.487638488044059	2700	31.152088348388673	2700	-14.667239845606819	2700	-11.3711044921875	2700	-25.101232839661233	2700	-26.887924163818358	2700	18.734179181524453	2700	19.544085845947265	2700	8.460289417117675	2700	-3.1981231384277344	2700	-6.5787828882624648	2700	-24.282046051025389	2700	6.1878086245338775	2700	25.100935734678206	2700	10.703087172250505	2700	54.91014956537434	2700	0.21757249875459617
2710	-28.791346941490904	2710	-12.058199645996094	2710	29.903770540227281	2710	0.41579998779296873	2710	32.152937468018237	2710	0.71069403076171878	2710	44.147564006371169	2710	20.847024902343751	2710	-31.710732186974493	2710	23.334454010009765	2710	-15.077601204940585	2710	-14.687676635742188	2710	-27.453329582854739	2710	-22.268412963867188	2710	16.057530531733995	2710	18.359595794677734	2710	9.4569407857136021	2710	0.23689801025390625	2710	-4.6877988839057831	2710	-19.425636840820314	2710	5.8624937343546133	2710	25.386408704590988	2710	10.53530822306395	2710	54.159879874653079	2710	-0.017494571677961791
2720	-29.205152470237593	2720	-17.047799499511719	2720	27.405511957163142	2720	10.394999694824218	2720	38.729745622040575	2720	9.83126742553711	2720	39.161438832106938	2720	32.0996803894043	2720	-38.270164843213244	2720	10.068165435791016	2720	-15.499971240673585	2720	-13.858533599853516	2720	-27.53083892367194	2720	-25.229638092041014	2720	10.934786087996667	2720	19.780983856201171	2720	10.356477077426902	2720	3.1981231384277344	2720	-3.6591564366434177	2720	-13.503186584472656	2720	5.5408861376946064	2720	25.644349471404325	2720	10.373192770497282	2720	53.348590824986395	2720	-0.21421307736329931
2730	-29.811392625022268	2730	-23.700599304199219	2730	38.395049853594827	2730	9.5633997192382818	2730	41.946699963564178	2730	18.833391815185546	2730	39.453514981629638	2730	30.559843322753906	2730	-47.296610849777146	2730	0.35534701538085939	2730	-15.910147759406819	2730	-13.503186584472656	2730	-26.737968123663808	2730	-22.505310974121095	2730	9.3426518677883976	2730	20.847024902343751	2730	11.353516401103562	2730	6.6331442871093751	2730	-3.750490216281543	2730	-10.778859466552735	2730	5.2192785410345994	2730	25.902290238217667	2730	10.211077317930611	2730	52.537301775319712	2730	-0.41093158304863686
2740	-29.09358605272066	2740	-23.700599304199219	2740	46.023945978486971	2740	20.374199401855467	2740	41.438461587931172	2740	26.414128143310545	2740	39.790656465781638	2740	33.165721435546878	2740	-51.411822055057065	2740	-16.109064697265627	2740	-16.329220152141204	2740	-14.450778625488281	2740	-26.203047797420425	2740	-26.5325771484375	2740	8.7684420149615168	2740	18.241146789550783	2740	11.859436002647723	2740	9.9497164306640631	2740	-4.970999590572454	2740	-6.3962462768554689	2740	4.8986123501920256	2740	26.154967253463784	2740	10.050180666462069	2740	51.715918407431957	2740	-0.59953787903844957
2750	-24.651983352935623	2750	-27.026999206542968	2750	41.342792406546792	2750	30.769199096679689	2750	38.4013395048142	2750	32.3365783996582	2750	32.7721172969413	2750	45.602866973876957	2750	-44.661161079592318	2750	-28.42776123046875	2750	-16.787948624540459	2750	-14.450778625488281	2750	-25.748216706511204	2750	-34.350211486816406	2750	8.6867358182508809	2750	19.307187835693359	2750	12.04945467971411	2750	10.068165435791016	2750	-7.3654502154723458	2750	-5.448654235839844	2750	4.5829272686106854	2750	26.379793026243785	2750	9.8957328613094	2750	50.841124596305271	2750	-0.74522134398645257
2760	-22.520523888503071	2760	-27.026999206542968	2760	49.297664046055516	2760	27.858599182128906	2760	32.285039651760634	2760	36.36384457397461	2760	30.524566967263809	2760	35.179354522705076	2760	-40.487776807123851	2760	-40.391110748291013	2760	-17.207452673607033	2760	-14.095431610107422	2760	-26.564904425804457	2760	-29.020006256103514	2760	11.256009156952443	2760	11.252655487060547	2760	12.291133893179769	2760	11.252655487060547	2760	-11.247780976076198	2760	-4.9748582153320315	2760	4.2672421870293453	2760	26.60461879902379	2760	9.7412850561567286	2760	49.966330785178585	2760	-0.89090480893445567
2770	-18.498975492581611	2770	-28.690199157714844	2770	55.439986800970416	2770	39.085198852539065	2770	24.137542310177516	2770	41.338702789306637	2770	28.535683783543391	2770	39.32506970214844	2770	-33.8820616836712	2770	-45.958213989257814	2770	-17.63950377467534	2770	-16.109064697265627	2770	-26.797104459849194	2770	-26.177230133056639	2770	14.770576286846588	2770	10.778859466552735	2770	12.684777943824969	2770	11.489553497314454	2770	-15.173038724473935	2770	-3.5534701538085938	2770	3.9525326317947882	2770	26.824881470136582	2770	9.5880059664775317	2770	49.084259949517694	2770	-1.0289720040548795
2780	-10.460642657485149	2780	-28.690199157714844	2780	48.793436773052278	2780	47.401198608398438	2780	15.055818782830102	2780	40.272661743164065	2780	19.2076277330753	2780	40.509559753417967	2780	-20.113944092541722	2780	-51.762215240478518	2780	-18.137636016274072	2780	-15.279921661376953	2780	-25.966534679107511	2780	-26.295679138183594	2780	16.415476431522219	2780	11.134206481933594	2780	12.491696273328522	2780	12.081798522949219	2780	-18.859071568891927	2780	-5.448654235839844	2780	3.6437737872747817	2780	27.017309221083249	2780	9.44185604118553	2780	48.157799264204343	2780	-1.1205799532335481
2790	-7.6399601524107039	2790	-24.532199279785157	2790	55.359041497856829	2790	42.41159875488281	2790	3.6506774198476997	2790	37.074538604736325	2790	13.359775633951186	2790	31.625884368896486	2790	-11.189964683257955	2790	-42.523192840576172	2790	-18.412186273843609	2790	-17.530452758789064	2790	-25.116155460464235	2790	-25.229638092041014	2790	17.072794967813618	2790	7.4622873229980469	2790	11.300407575375889	2790	10.660410461425782	2790	-23.89714093517772	2790	-7.4622873229980469	2790	3.3350149427547757	2790	27.209736972029919	2790	9.2957061158935286	2790	47.231338578890991	2790	-1.2121879024122169
2800	-3.4021884531410578	2800	-22.868999328613281	2800	61.128177212743026	2800	49.895998535156252	2800	-5.334344968578332	2800	33.284170440673826	2800	7.8343580629112317	2800	31.981231384277343	2800	-2.3454156063548233	2800	-41.101804779052735	2800	-18.914116240433607	2800	-16.464411712646484	2800	-25.381728958119155	2800	-25.111189086914063	2800	16.831112295020652	2800	11.134206481933594	2800	9.8625888625822036	2800	12.081798522949219	2800	-27.833655960143588	2800	-11.72645150756836	2800	3.0271774563055631	2800	27.398336896522725	2800	9.1506438482550081	2800	46.300092049110312	2800	-1.2970552654986216
2810	1.3125468377052592	2810	-17.047799499511719	2810	55.111181371630323	2810	55.717198364257811	2810	-9.0843718254106456	2810	24.874291076660157	2810	-2.2011956472638907	2810	28.783108245849608	2810	12.94315933638174	2810	-33.402619445800781	2810	-19.43982835473502	2810	-15.635268676757812	2810	-24.768256507103864	2810	-27.243271179199219	2810	15.144323725019483	2810	12.674043548583985	2810	7.8745153956918941	2810	11.134206481933594	2810	-32.46872278278984	2810	-14.687676635742188	2810	2.72592541442689	2810	27.559577274562731	2810	9.0133556582696723	2810	45.334638499863622	2810	-1.3337440132446223
2820	2.720611732826189	2820	-12.058199645996094	2820	62.916150925803876	2820	49.895998535156252	2820	-13.057814196546293	2820	13.384737579345703	2820	-8.4103782393410178	2820	17.648901763916015	2820	19.575455810033148	2820	-20.136330871582032	2820	-19.960197514553091	2820	-18.9518408203125	2820	-25.051405281758058	2820	-24.518944061279296	2820	16.156632178841683	2820	17.056656738281252	2820	6.046440199308293	2820	10.778859466552735	2820	-34.941176373029911	2820	-19.425636840820314	2820	2.4246733725482166	2820	27.720817652602737	2820	8.8760674682843348	2820	44.369184950616933	2820	-1.3704327609906231
2830	3.395878007007779	2830	-8.7317997436523438	2830	69.6783740211042	2830	56.548798339843749	2830	-16.426989692227036	2830	3.9088171691894531	2830	-13.871078456497664	2830	13.976982604980469	2830	23.856021969131277	2830	-11.134206481933594	2830	-20.2685852735919	2830	-19.188738830566408	2830	-25.923334430241042	2830	-25.466536102294921	2830	17.188873369761836	2830	16.227513702392578	2830	4.1618493653192949	2830	12.200247528076172	2830	-36.962899896154482	2830	-22.623759979248046	2830	2.1242290650083415	2830	27.878980747948908	2830	8.73976576769916	2830	43.400998004383133	2830	-1.4015910285597248
2840	6.64876461273936	2840	-4.5737998657226564	2840	64.892793406073508	2840	62.369998168945315	2840	-15.277180456813579	2840	-5.0933072204589847	2840	-21.64543738976932	2840	8.1729813537597664	2840	32.2562531003484	2840	-4.0272661743164067	2840	-20.82139877826279	2840	-20.017881866455078	2840	-26.029784483925674	2840	-24.992740081787108	2840	17.665214246184309	2840	16.819758728027345	2840	3.0532794084639185	2840	9.9497164306640631	2840	-38.473489984615867	2840	-27.006373168945313	2840	1.830697099405002	2840	28.010809404862243	2840	8.611906139863823	2840	42.409419487783111	2840	-1.3854211484697245
2850	5.1436397199108441	2850	0.41579998779296873	2850	72.781438899377463	2850	54.885598388671873	2850	-13.81651587066273	2850	-6.8700422973632813	2850	-24.387163971768622	2850	-0.59224502563476566	2850	30.696280166434114	2850	10.541961456298829	2850	-21.031793008389936	2850	-20.610126892089845	2850	-27.854438831211056	2850	-26.5325771484375	2850	18.957716678370232	2850	15.398370666503906	2850	1.9954532882876173	2850	7.9360833435058593	2850	-38.580018341846362	2850	-30.796741333007812	2850	1.5371651338016623	2850	28.142638061775582	2850	8.4840465120284883	2850	41.4178409711831	2850	-1.3692512683797242
2860	2.5580711372867624	2860	2.0789999389648437	2860	79.2361262327668	2860	64.033198120117191	2860	-11.70044627501092	2860	-11.844900512695313	2860	-26.567650332055031	2860	-9.1205733947753913	2860	25.873162163792347	2860	17.530452758789064	2860	-20.815891219119926	2860	-19.307187835693359	2860	-28.872554159251195	2860	-23.689801025390626	2860	19.963230623808517	2860	15.635268676757812	2860	0.80883087758176231	2860	8.0545323486328133	2860	-36.048358058512342	2860	-36.482293579101565	2860	1.2442932888044531	2860	28.272124533055123	2860	8.3570570215293234	2860	40.425061779629509	2860	-1.3489747893889137
2870	3.1254227884994679	2870	2.0789999389648437	2870	74.160661009604468	2870	69.85439794921875	2870	-6.6040164168844493	2870	-15.753717681884766	2870	-29.562028225452231	2870	-13.384737579345703	2870	24.440867208336229	2870	22.268412963867188	2870	-19.822399959250969	2870	-20.254779876708984	2870	-29.311539444636551	2870	-24.637393066406251	2870	18.121600996787045	2870	17.648901763916015	2870	-0.34163511311129824	2870	4.2641641845703129	2870	-33.052304995447919	2870	-36.1269465637207	2870	0.95839108927511374	2870	28.37688188160179	2870	8.2392545624379867	2870	39.419605694382817	2870	-1.2853402661989124
2880	0.590756013069015	2880	4.5737998657226564	2880	79.423894236580963	2880	66.527998046875	2880	-3.0309361344257018	2880	-16.109064697265627	2880	-28.186774930384647	2880	-22.031514953613282	2880	14.524941600707702	2880	31.862782379150392	2880	-18.633246000535912	2880	-19.780983856201171	2880	-31.200285691630874	2880	-26.295679138183594	2880	19.109825081660059	2880	16.582860717773439	2880	-0.87648187942556177	2880	3.0796741333007813	2880	-28.284765921486006	2880	-37.903681640625	2880	0.67248888974577448	2880	28.48163923014846	2880	8.12145210334665	2880	38.414149609136132	2880	-1.2217057430089109
2890	-3.1372623075480774	2890	3.32639990234375	2890	85.238943356478984	2890	74.843997802734378	2890	0.53462622797539483	2890	-12.910941558837891	2890	-24.752384252889502	2890	-24.282046051025389	2890	3.9452785521415992	2890	29.967598297119142	2890	-17.721318149096223	2890	-21.439269927978515	2890	-32.902297639829747	2890	-28.783108245849608	2890	18.732559068105644	2890	16.109064697265627	2890	-1.2154275395741898	2890	0.947592041015625	2890	-22.995183436980522	2890	-37.548334625244138	2890	0.38708805158722737	2890	28.584737860588046	2890	8.0043873949781652	2890	37.408484170476051	2890	-1.1554185185569119
2900	-3.3681286197407339	2900	1.2473999633789064	2900	78.697402041867377	2900	79.001997680664061	2900	6.0647115868202315	2900	-11.608002502441407	2900	-21.368154133301971	2900	-27.006373168945313	2900	-1.0306822485169338	2900	22.860657989501952	2900	-16.415952269772713	2900	-20.373228881835939	2900	-32.469523535291536	2900	-28.309312225341795	2900	16.313820244037444	2900	21.55771893310547	2900	-1.2086373501900809	2900	2.8427761230468751	2900	-18.118795193830515	2900	-35.771599548339843	2900	0.10851457562322148	2900	28.665248653281381	2900	7.8973691155681633	2900	36.3999678309227	2900	-1.0530077445762431
2910	-7.392070631341328	2910	0.41579998779296873	2910	83.5903029673033	2910	74.012397827148433	2910	9.1977834986201241	2910	-6.8700422973632813	2910	-15.031784495795932	2910	-27.953965209960938	2910	-11.217399804617884	2910	23.926699035644532	2910	-14.707344268481801	2910	-19.188738830566408	2910	-32.80031736821	2910	-30.086047302246094	2910	16.756658098769876	2910	17.412003753662109	2910	-0.94085543142807992	2910	1.1844900512695313	2910	-12.703115301026578	2910	-32.455027404785156	2910	-0.17005890034078441	2910	28.745759445974716	2910	7.7903508361581615	2910	35.391451491369345	2910	-0.95059697059557435
2920	-11.621702730764593	2920	0.41579998779296873	2920	88.198196304849361	2920	80.249397644042972	2920	12.815062479785341	2920	-2.6058781127929689	2920	-8.4392457854200131	2920	-26.058781127929688	2920	-20.974365410452911	2920	15.635268676757812	2920	-13.033361219920963	2920	-18.359595794677734	2920	-32.350720653246405	2920	-29.612251281738281	2920	17.811245263050438	2920	20.728575897216796	2920	-0.10289924253588723	2920	-0.947592041015625	2920	-7.689411755855394	2920	-27.480169189453125	2920	-0.44828519997133837	2920	28.825209103667689	2920	7.6839174446816925	2920	34.383228312316092	2920	-0.8468081431311012
2930	-11.630365920855848	2930	-4.5737998657226564	2930	83.229369001144534	2930	86.070597473144531	2930	16.959362512094586	2930	1.5398370666503907	2930	-2.0066345923861189	2930	-27.006373168945313	2930	-24.264224720213967	2930	2.9612251281738282	2930	-11.88978292430054	2930	-17.76735076904297	2930	-31.398395717403019	2930	-32.0996803894043	2930	16.050566962054184	2930	16.345962707519533	2930	0.8699990294964266	2930	-2.0136330871582033	2930	-4.6380412334685577	2930	-23.216005004882813	2930	-0.71995681042867754	2930	28.884624532561023	2930	7.5885267373863572	2930	33.380540003502738	2930	-0.71700166590176506
2940	-14.451351103300457	2940	-6.2369998168945315	2940	88.614503979311436	2940	79.001997680664061	2940	18.218401044759197	2940	7.3438383178710938	2940	4.8648224456322016	2940	-19.425636840820314	2940	-29.382938925627247	2940	-2.9612251281738282	2940	-11.019975637591468	2940	-16.109064697265627	2940	-32.03113504401658	2940	-34.1133134765625	2940	17.030267231641794	2940	17.648901763916015	2940	1.8721554513780276	2940	-2.3689801025390627	2940	-2.4030526984267073	2940	-18.122697784423828	2940	-0.99162842088601666	2940	28.944039961454358	2940	7.4931360300910219	2940	32.377851694689383	2940	-0.587195188672429
2950	-17.375826963960037	2950	-7.9001997680664067	2950	94.0232127152079	2950	84.407397521972655	2950	17.35200777712722	2950	8.6467773742675789	2950	9.7379828565623	2950	-15.516819671630859	2950	-32.320773773038788	2950	-11.608002502441407	2950	-10.15503148048488	2950	-14.332329620361328	2950	-32.796761943827235	2950	-32.691925415039066	2950	17.778985652205613	2950	13.858533599853516	2950	3.4010307264005384	2950	-1.1844900512695313	2950	-1.6436579314743547	2950	-11.844900512695313	2950	-1.2630930787672448	2950	29.002878977120716	2950	7.3981506876599035	2950	31.37557860784958	2950	-0.45692437058951069
2960	-16.764630592631455	2960	-11.226599670410156	2960	88.779839898114332	2960	88.565397399902338	2960	18.155454138595921	2960	11.844900512695313	2960	15.029582561464498	2960	-8.8836753845214851	2960	-30.578976121172577	2960	-20.847024902343751	2960	-9.6719342535191721	2960	-11.844900512695313	2960	-31.692129209375587	2960	-32.3365783996582	2960	15.305669554747823	2960	21.202371917724609	2960	4.0819233244643627	2960	0.947592041015625	2960	-2.4562254666493448	2960	-8.8836753845214851	2960	-1.5283362248325836	2960	29.044389570160718	2960	7.3153516264525686	2960	30.385788131582892	2960	-0.31269430560350758
2970	-18.335317928283473	2970	-12.058199645996094	2970	90.647816584914409	2970	82.744197570800779	2970	15.8158791644491	2970	17.056656738281252	2970	17.70866142898797	2970	-0.947592041015625	2970	-27.638571250023936	2970	-25.584985107421875	2970	-9.50645862355561	2970	-11.963349517822266	2970	-31.148970226453407	2970	-31.862782379150392	2970	14.876268737007081	2970	14.687676635742188	2970	5.4143046307859812	2970	1.1844900512695313	2970	-4.4466102230550835	2970	-3.7903681640625	2970	-1.7935793708979224	2970	29.085900163200719	2970	7.2325525652452329	2970	29.395997655316204	2970	-0.16846424061750454
2980	-20.310645779372621	2980	-13.721399597167968	2980	92.412628163388149	2980	88.565397399902338	2980	11.819012161132747	2980	15.872166687011719	2980	16.3149902658401	2980	2.8427761230468751	2980	-23.202573557504202	2980	-26.295679138183594	2980	-9.4494275105033942	2980	-11.72645150756836	2980	-30.148484265641606	2980	-31.152088348388673	2980	15.467965379669181	2980	15.990615692138672	2980	6.8243084724913	2980	4.382613189697266	2980	-7.6883239752785562	2980	-2.9612251281738282	2980	-2.0587385858011582	2980	29.127202341880466	2980	7.1499457915788014	2980	28.406474450063179	2980	-0.024216380096146243
2990	-17.630782127447297	2990	-17.047799499511719	2990	87.049668630100982	2990	94.386597229003911	2990	9.6698275003759449	2990	15.043023651123047	2990	17.040282938631538	2990	9.7128184204101569	2990	-16.198105458490044	2990	-32.928823425292968	2990	-9.8707699912347913	2990	-10.068165435791016	2990	-28.873637544364819	2990	-31.981231384277343	2990	12.620512040765213	2990	17.648901763916015	2990	7.9442466039377067	2990	3.0796741333007813	2990	-12.1585535580855	2990	-3.1981231384277344	2990	-2.318022619364497	2990	29.153915515360463	2990	7.0807991457588	2990	27.435660215743159	2990	0.12127716789852353
3000	-17.903648383560203	3000	-17.047799499511719	3000	88.251761436702623	3000	89.396997375488283	3000	5.3990597625472594	3000	18.122697784423828	3000	11.477234859374194	3000	14.806125640869141	3000	-8.02874789145379	3000	-28.783108245849608	3000	-10.566857034846766	3000	-9.3574714050292975	3000	-28.849300543636922	3000	-33.284170440673826	3000	12.972247020049176	3000	15.516819671630859	3000	9.07056074855966	3000	4.2641641845703129	3000	-17.262365406731046	3000	-3.6719191589355469	3000	-2.5773066529278359	3000	29.180628688840464	3000	7.0116524999387995	3000	26.464845981423139	3000	0.26677071589319329
3010	-17.764650232893377	3010	-17.879399475097657	3010	89.45385424330091	3010	90.228597351074214	3010	-0.29469904670980718	3010	15.753717681884766	3010	2.7473341015455333	3010	18.359595794677734	3010	0.29406949701102292	3010	-27.36172018432617	3010	-11.768981010277138	3010	-9.5943694152832038	3010	-29.423456846481351	3010	-31.033639343261719	3010	14.031292267190519	3010	16.109064697265627	3010	10.544442364772472	3010	5.448654235839844	3010	-21.333811183948335	3010	-6.0408992614746095	3010	-2.8365906864911747	3010	29.207341862320462	3010	6.9425058541187985	3010	25.494031747103119	3010	0.41226426388786308
3020	-15.202180889163877	3020	-19.542599426269533	3020	84.434099098793808	3020	91.89179730224609	3020	-1.8191360980974221	3020	12.200247528076172	3020	-3.6938981130690269	3020	18.004248779296876	3020	7.0767363356748287	3020	-22.860657989501952	3020	-13.323328110254966	3020	-8.8836753845214851	3020	-29.165446262725077	3020	-29.849149291992187	3020	11.230315235724309	3020	15.872166687011719	3020	10.908739424385463	3020	6.2777972717285158	3020	-26.610786899860912	3020	-9.0021243896484382	3020	-3.0903547816744172	3020	29.221485646000243	3020	6.8880823688390542	3020	24.548595212383546	3020	0.54717274706234786
3030	-15.078321905866719	3030	-17.047799499511719	3030	85.04543058489341	3030	87.7337974243164	3030	-5.06047619381736	3030	10.423512451171876	3030	-16.405977486218365	3030	13.26628857421875	3030	13.492951521864558	3030	-15.872166687011719	3030	-14.145157446774679	3030	-10.305063446044922	3030	-29.642684682935062	3030	-30.086047302246094	3030	11.770204059864568	3030	12.318696533203125	3030	11.099041466878205	3030	7.8176343383789062	3030	-30.306755420014383	3030	-12.437145538330078	3030	-3.3440965740764224	3030	29.235578644266912	3030	6.8337183710763858	3030	23.603261213823526	3030	0.68203846229835063
3040	-14.930177140228514	3040	-18.710999450683595	3040	85.679615506893526	3040	87.7337974243164	3040	-6.9987606133562092	3040	6.514695281982422	3040	-30.039219957418418	3040	10.305063446044922	3040	16.511136362298927	3040	-9.1205733947753913	3040	-14.979924684659451	3040	-11.252655487060547	3040	-29.690143993312809	3040	-29.375353271484375	3040	13.066061536103966	3040	12.910941558837891	3040	11.398887206408862	3040	10.186614440917969	3040	-33.149775604263979	3040	-16.70130972290039	3040	-3.5978383664784284	3040	29.249671642533581	3040	6.7793543733137183	3040	22.657927215263506	3040	0.81690417753435352
3050	-11.851366227585059	3050	-17.879399475097657	3050	80.740342194517766	3050	89.396997375488283	3050	-3.5965355683936204	3050	0.82914303588867189	3050	-34.285664127037883	3050	3.6719191589355469	3050	14.194440579831825	3050	-0.4737960205078125	3050	-16.136037933491156	3050	-11.844900512695313	3050	-27.855855143642721	3050	-29.849149291992187	3050	11.26551429043063	3050	14.213880615234375	3050	10.291577108366695	3050	9.3574714050292975	3050	-35.473009687000044	3050	-20.610126892089845	3050	-3.8464916705163428	3050	29.253267841080056	3050	6.7405811713113284	3050	21.745800326624078	3050	0.93229058865400838
3060	-11.314263467982052	3060	-15.384599548339844	3060	80.372703688521455	3060	85.2389974975586	3060	-2.1252489349812373	3060	-1.6582860717773438	3060	-39.866093020817111	3060	-2.8427761230468751	3060	14.046023787815797	3060	5.9224502563476564	3060	-17.172695131265616	3060	-11.844900512695313	3060	-28.45539947681025	3060	-28.5462102355957	3060	12.490795556889331	3060	12.081798522949219	3060	9.63745889036948	3060	10.660410461425782	3060	-35.369606159331433	3060	-24.874291076660157	3060	-4.095029803007014	3060	29.256626457740055	3060	6.702160847401994	3060	20.834425039237392	3060	1.0472361101746774
3070	-10.794665870741037	3070	-15.384599548339844	3070	79.700112624661415	3070	86.070597473144531	3070	-0.41039648459650069	3070	-5.0933072204589847	3070	-43.989246089978884	3070	-14.924574645996094	3070	11.880648503943498	3070	12.674043548583985	3070	-17.808309557799049	3070	-13.029390563964844	3070	-29.358715909134283	3070	-31.270537353515625	3070	15.601778564565802	3070	10.541961456298829	3070	8.8258144426821161	3070	11.608002502441407	3070	-34.547594891367929	3070	-29.967598297119142	3070	-4.3435679354976866	3070	29.259985074400053	3070	6.66374052349266	3070	19.923049751850705	3070	1.1621816316953466
3080	-8.6404130704700357	3080	-13.721399597167968	3080	73.92731092326855	3080	84.407397521972655	3080	2.4352048842020224	3080	-7.580736328125	3080	-37.095114739356347	3080	-27.124822174072264	3080	3.8153225581820798	3080	15.398370666503906	3080	-18.489564870733197	3080	-14.687676635742188	3080	-28.263054561667062	3080	-29.493802276611326	3080	14.73255806579828	3080	13.147839569091797	3080	7.4736155926931289	3080	13.029390563964844	3080	-32.426988296880864	3080	-30.3229453125	3080	-4.5873476479582713	3080	29.254704333839896	3080	6.641717039921625	3080	19.055420884944819	3080	1.2525466859095664
3090	-8.5630116566798442	3090	-12.058199645996094	3090	72.103166794308947	3090	81.0809976196289	3090	4.5042885516285835	3090	-2.6058781127929689	3090	-32.73959450722117	3090	-33.757966461181638	3090	-1.5595758742045578	3090	13.976982604980469	3090	-19.134699775665887	3090	-16.819758728027345	3090	-28.766084800029077	3090	-27.480169189453125	3090	17.14480466059138	3090	11.134206481933594	3090	6.6710497933149853	3090	9.83126742553711	3090	-29.395928199092118	3090	-33.994864471435548	3090	-4.8309278459522762	3090	29.2490613560799	3090	6.6203810548969582	3090	18.189626249504798	3090	1.3418811125642349
3100	-9.7423409053937871	3100	-11.226599670410156	3100	69.9615209307012	3100	81.0809976196289	3100	4.92857331542103	3100	-2.0136330871582033	3100	-29.240755073163953	3100	-41.338702789306637	3100	-7.0273516268255038	3100	12.318696533203125	3100	-19.538538256053837	3100	-15.516819671630859	3100	-29.239408082792345	3100	-29.849149291992187	3100	20.744217149154423	3100	13.26628857421875	3100	5.57743413801866	3100	8.765226379394532	3100	-24.96470320519121	3100	-35.53470153808594	3100	-5.074508043946282	3100	29.2434183783199	3100	6.5990450698722913	3100	17.32383161406478	3100	1.4312155392189032
3110	-9.9464333677423813	3110	-12.889799621582032	3110	63.935705522779308	3110	77.338797729492185	3110	9.4423509603274169	3110	-1.6582860717773438	3110	-17.843242274365423	3110	-45.129070953369144	3110	-16.991427871419951	3110	11.72645150756836	3110	-19.987765929332717	3110	-16.227513702392578	3110	-27.876781180807505	3110	-28.190863220214844	3110	19.763462728833783	3110	14.806125640869141	3110	3.7209669880904386	3110	8.1729813537597664	3110	-20.823760766488366	3110	-34.468660491943361	3110	-5.3135525812522024	3110	29.228680519439731	3110	6.5948106865599438	3110	16.515076678225828	3110	1.4949766871290942
3120	-13.42533182652296	3120	-10.394999694824218	3120	62.787601681666146	3120	74.012397827148433	3120	11.243177457218005	3120	2.8427761230468751	3120	-14.326145076172026	3120	-38.02213064575195	3120	-23.335823378831222	3120	2.3689801025390627	3120	-19.926761273193154	3120	-17.648901763916015	3120	-27.880084655456848	3120	-27.835516204833983	3120	20.8886789751824	3120	14.332329620361328	3120	2.5789613637419642	3120	5.9224502563476564	3120	-15.718083201636686	3120	-32.3365783996582	3120	-5.5523160626608741	3120	29.2133790888664	3120	6.5916360178832774	3120	15.70985625368581	3120	1.5571531660577622
3130	-17.751468150930165	3130	-10.394999694824218	3130	64.192681373663	3130	73.1807978515625	3130	11.988835869398946	3130	3.3165721435546875	3130	-11.317830352686185	3130	-33.284170440673826	3130	-27.156467907400678	3130	-1.5398370666503907	3130	-19.838842238993397	3130	-18.004248779296876	3130	-28.249299142459144	3130	-28.190863220214844	3130	21.45871935468233	3130	16.582860717773439	3130	1.9729138117291996	3130	7.2253893127441406	3130	-10.841060498431181	3130	-27.124822174072264	3130	-5.7910795440695457	3130	29.198077658293066	3130	6.5884613492066109	3130	14.904635829145795	3130	1.6193296449864305
3140	-20.636943748258119	3140	-10.394999694824218	3140	62.072782353323809	3140	69.022797973632819	3140	15.985222084628125	3140	6.2777972717285158	3140	0.79162990359023766	3140	-30.559843322753906	3140	-33.607233966759246	3140	-5.8040012512207033	3140	-18.500852755501533	3140	-19.66253485107422	3140	-27.571643815155696	3140	-28.664659240722656	3140	15.25943101912279	3140	20.49167788696289	3140	1.0075617741730305	3140	7.3438383178710938	3140	-6.4968831127388391	3140	-25.111189086914063	3140	-6.0254071760381329	3140	29.173644272779558	3140	6.6029879368882822	3140	14.171294774007151	3140	1.6589643487226673
3150	-26.126175523727166	3150	-11.226599670410156	3150	60.976591283583325	3150	64.033198120117191	3150	16.761344067929492	3150	10.186614440917969	3150	0.609302466692693	3150	-18.59649380493164	3150	-34.856994076815084	3150	-13.384737579345703	3150	-18.030523942520364	3150	-20.136330871582032	3150	-29.516461581382849	3150	-29.493802276611326	3150	14.349016699248363	3150	20.847024902343751	3150	0.54576268575999265	3150	3.9088171691894531	3150	-3.5847832254285414	3150	-20.847024902343751	3150	-6.2593675699268045	3150	29.148454864852891	3150	6.6189799880589488	3150	13.443904516333802	3150	1.6967328488486682
3160	-32.981935621598595	3160	-15.384599548339844	3160	60.254932333661479	3160	62.369998168945315	3160	17.569466341342789	3160	10.541961456298829	3160	-2.4150651867737931	3160	-15.635268676757812	3160	-32.762338360009409	3160	-23.689801025390626	3160	-16.670610673508364	3160	-19.780983856201171	3160	-31.973170378311359	3160	-27.006373168945313	3160	13.966892609895627	3160	21.913065948486327	3160	0.6935495214183689	3160	3.3165721435546875	3160	-1.9254305936475511	3160	-15.872166687011719	3160	-6.4933279638154762	3160	29.123265456926223	3160	6.6349720392296154	3160	12.716514258660455	3160	1.7345013489746688
3170	-38.893175855163705	3170	-18.710999450683595	3170	55.3042469754331	3170	64.864798095703122	3170	21.34670946624189	3170	12.555594543457032	3170	5.5951895743148619	3170	-14.687676635742188	3170	-31.012342227824938	3170	-28.190863220214844	3170	-15.479220270403662	3170	-19.780983856201171	3170	-31.301896226202878	3170	-29.849149291992187	3170	12.228968495346969	3170	20.847024902343751	3170	0.72231650342071774	3170	0.23689801025390625	3170	-0.40268635842677014	3170	-11.134206481933594	3170	-6.7228147514040595	3170	29.088700511999374	3170	6.6691723234006393	3170	12.075354620988794	3170	1.7563392200003578
3180	-46.414643308611332	3180	-22.037399353027343	3180	53.401397326504465	3180	61.538398193359377	3180	22.725619954405332	3180	16.582860717773439	3180	-2.1737124573881754	3180	-2.8427761230468751	3180	-25.456758677364203	3180	-31.38898635864258	3180	-14.442635100847578	3180	-18.241146789550783	3180	-33.510518286753431	3180	-27.36172018432617	3180	11.413175724587315	3180	15.872166687011719	3180	1.083290279785853	3180	1.7767350769042969	3180	-1.1472906115358565	3180	-6.2777972717285158	3180	-6.951834295668065	3180	29.053156344319369	3180	6.7052743563513069	3180	11.443201292515447	3180	1.7765132253203582
3190	-54.28365839371105	3190	-27.026999206542968	3190	52.3167402893808	3190	61.538398193359377	3190	24.228910613418684	3190	17.885799774169922	3190	-15.430618312569564	3190	-0.947592041015625	3190	-17.366336606678509	3190	-33.047272430419923	3190	-13.306870087047553	3190	-18.241146789550783	3190	-35.583629368328658	3190	-26.414128143310545	3190	10.707495182353949	3190	14.687676635742188	3190	1.8293568563166964	3190	0.71069403076171878	3190	-3.5221590109721905	3190	-4.0272661743164067	3190	-7.18085383993207	3190	29.017612176639368	3190	6.7413763893019745	3190	10.8110479640421	3190	1.7966872306403585
3200	-57.679200710492076	3200	-32.848199035644534	3200	46.276421995480682	3200	59.8751982421875	3200	26.708629845063285	3200	16.819758728027345	3200	-13.265930504031331	3200	-3.9088171691894531	3200	-10.83018636800157	3200	-32.928823425292968	3200	-12.091704324699304	3200	-17.056656738281252	3200	-34.405153206393393	3200	-31.862782379150392	3200	6.4433770846494944	3200	13.976982604980469	3200	1.9148152301177213	3200	4.2641641845703129	3200	-5.6898998260258074	3200	-4.382613189697266	3200	-7.40520432433198	3200	28.972749946499182	3200	6.7961369044030162	3200	10.276674685252713	3200	1.8105475671442324
3210	-61.61242094904442	3210	-39.500998840332031	3210	44.221067398436844	3210	54.885598388671873	3210	24.583602760548175	3210	20.610126892089845	3210	-22.831709158021525	3210	4.7379602050781253	3210	-4.84978413924485	3210	-29.375353271484375	3210	-11.609452898810737	3210	-15.279921661376953	3210	-34.690753036094684	3210	-32.218129394531253	3210	4.6927585301753645	3210	12.910941558837891	3210	2.8546967984959828	3210	2.2505310974121095	3210	-10.103991355436772	3210	0.947592041015625	3210	-7.6289619122413184	3210	28.926704470332513	3210	6.85326675057035	3210	9.7547179207067032	3210	1.823606167925566
3220	-65.915410710049784	3220	-47.401198608398438	3220	42.732495547208238	3220	53.2223984375	3220	23.619614862466314	3220	21.676167938232421	3220	-36.758567663227353	3220	-2.8427761230468751	3220	0.65692359066764006	3220	-25.229638092041014	3220	-11.580693517919798	3220	-14.569227630615234	3220	-35.195690092961335	3220	-34.1133134765625	3220	3.5363281428802509	3220	10.423512451171876	3220	3.4923756363889531	3220	1.6582860717773438	3220	-15.599814818809819	3220	-1.0660410461425782	3220	-7.8527195001506565	3220	28.880658994165845	3220	6.9103965967376855	3220	9.2327611561606933	3220	1.8366647687068998
3230	-67.820639213018168	3230	-54.885598388671873	3230	35.7322062143426	3230	52.390798461914059	3230	29.467217634538585	3230	25.111189086914063	3230	-31.23893529370115	3230	-18.59649380493164	3230	5.3242694715356578	3230	-18.122697784423828	3230	-11.556413852116041	3230	-14.806125640869141	3230	-33.545531179223808	3230	-34.705558502197263	3230	-0.99854176843265563	3230	10.423512451171876	3230	3.5851360060108384	3230	1.3029390563964844	3230	-19.864872424082343	3230	-4.0272661743164067	3230	-8.0714251135958914	3230	28.825697533358994	3230	6.9866439459774128	3230	8.8155166950728319	3230	1.8553764929763494
3240	-70.21578598695352	3240	-58.211998291015625	3240	32.388953168736926	3240	44.906398681640624	3240	31.773271340051359	3240	27.36172018432617	3240	-36.532838837363641	3240	-15.16147265625	3240	6.978570884791786	3240	-10.186614440917969	3240	-11.696336110410073	3240	-10.660410461425782	3240	-33.36702344916754	3240	-34.824007507324218	3240	-2.7300659584856888	3240	6.9884913024902344	3240	4.477362118662473	3240	0.947592041015625	3240	-24.350020408876	3240	-5.9224502563476564	3240	-8.2893705919945617	3240	28.76939454708566	3240	7.0657677713734142	3240	8.4140275574194909	3240	1.8749388029556831
3250	-72.918671497945581	3250	-63.201598144531253	3250	28.859979803385315	3250	44.074798706054686	3250	33.160435347971514	3250	25.466536102294921	3250	-43.641862661859321	3250	-22.860657989501952	3250	7.3977188700928167	3250	-4.5010621948242191	3250	-12.445010435367703	3250	-11.3711044921875	3250	-33.458734156740348	3250	-35.060905517578128	3250	-3.2717150136635347	3250	5.68555224609375	3250	5.25223692720963	3250	4.14571517944336	3250	-28.52506252995628	3250	-10.305063446044922	3250	-8.5073160703932338	3250	28.713091560812327	3250	7.1448915967694164	3250	8.0125384197661482	3250	1.8945011129350169
3260	-70.153081423468848	3260	-64.033198120117191	3260	21.903266732415844	3260	43.243198730468748	3260	37.774146660300445	3260	24.045148040771483	3260	-3.9179561376237224	3260	-35.060905517578128	3260	8.178793378189452	3260	-0.59224502563476566	3260	-13.547931962720359	3260	-12.437145538330078	3260	-31.323341065867169	3260	-36.245395568847655	3260	-7.0029038591249524	3260	4.0272661743164067	3260	4.2383658534364841	3260	4.6195111999511722	3260	-30.23876058934146	3260	-14.806125640869141	3260	-8.7196224438597856	3260	28.648546436458819	3260	7.243658184335831	3260	7.8823055990245168	3260	1.9331537281907525
3270	-67.65202031487506	3270	-66.527998046875	3270	18.2850020517931	3270	36.590398925781251	3270	38.3880176837341	3270	29.967598297119142	3270	8.12915103415856	3270	-32.691925415039066	3270	5.0498097794151793	3270	1.1844900512695313	3270	-14.177508845191227	3270	-11.3711044921875	3270	-30.218988410736429	3270	-33.876415466308593	3270	-7.2557756212051174	3270	-0.82914303588867189	3270	3.72327754221968	3270	5.3302052307128909	3270	-31.839534903615814	3270	-18.9518408203125	3270	-8.9309423072437912	3270	28.582559425065483	3270	7.3458610943618332	3270	7.7995266020385152	3270	1.9751460186007535
3280	-66.693193828171346	3280	-66.527998046875	3280	15.69312891197287	3280	32.432399047851561	3280	38.3952455271114	3280	32.218129394531253	3280	13.128146987295718	3280	-37.548334625244138	3280	0.30929844475814239	3280	5.68555224609375	3280	-14.787595439536592	3280	-11.844900512695313	3280	-29.584401323948768	3280	-31.270537353515625	3280	-7.4245226281677645	3280	-4.0272661743164067	3280	3.671506903179516	3280	3.4350211486816407	3280	-33.2943290197759	3280	-25.111189086914063	3280	-9.1422621706277951	3280	28.516572413672147	3280	7.4480640043878354	3280	7.7167476050525128	3280	2.0171383090107544
3290	-62.26456677509325	3290	-73.1807978515625	3290	14.377388194608244	3290	28.690199157714844	3290	43.659723045347171	3290	33.165721435546878	3290	19.4461660341856	3290	-42.404743835449217	3290	20.487106645994576	3290	6.514695281982422	3290	-15.366121226601806	3290	-12.910941558837891	3290	-27.362093369914234	3290	-34.942456512451173	3290	-9.8468763957520018	3290	-4.14571517944336	3290	3.0273457593061686	3290	7.4622873229980469	3290	-31.4970556980197	3290	-28.783108245849608	3290	-9.34712703543566	3290	28.453856821998883	3290	7.5705689213102758	3290	7.628523188786394	3290	2.2070227192879477
3300	-59.447981991637768	3300	-72.349197875976557	3300	13.046788570119702	3300	22.868999328613281	3300	49.132706627360129	3300	38.851273681640627	3300	23.770954282805661	3300	-4.6195111999511722	3300	24.648193604498751	3300	9.1205733947753913	3300	-16.446532642317209	3300	-13.147839569091797	3300	-26.52035269570645	3300	-31.38898635864258	3300	-10.319889577429482	3300	-12.437145538330078	3300	2.9829007607222344	3300	4.14571517944336	3300	-28.609850781520478	3300	-28.664659240722656	3300	-9.5506977821716639	3300	28.391797094665549	3300	7.6971440473442776	3300	7.5392070580270589	3300	2.4265569990032856
3310	-57.659936781198333	3310	-68.191197998046874	3310	12.279100840117643	3310	17.879399475097657	3310	50.813204683754456	3310	38.614375671386718	3310	19.599028989047621	3310	6.8700422973632813	3310	25.104727413091197	3310	4.6195111999511722	3310	-17.09289243757171	3310	-15.398370666503906	3310	-25.865485748697822	3310	-31.033639343261719	3310	-9.12236033324038	3310	-7.2253893127441406	3310	3.0355105047422022	3310	4.2641641845703129	3310	-26.0422900560809	3310	-30.915190338134767	3310	-9.7542685289076658	3310	28.329737367332214	3310	7.82371917337828	3310	7.4498909272677238	3310	2.6460912787186235
3320	-51.5372166904594	3320	-65.696398071289067	3320	7.3929698810073319	3320	16.216199523925781	3320	51.648457182109681	3320	38.140579650878905	3320	13.052795069102976	3320	10.660410461425782	3320	14.60414206187836	3320	1.4213880615234376	3320	-17.221446536364766	3320	-13.858533599853516	3320	-22.800398077784997	3320	-29.375353271484375	3320	-9.8995264959352518	3320	-7.6991853332519531	3320	2.1779928640720634	3320	5.3302052307128909	3320	-20.421531092775922	3320	-34.705558502197263	3320	-9.950330430653505	3320	28.255960017998621	3320	7.9714310180227521	3320	7.3563729233982951	3320	2.791563206542321
3330	-51.072454026800607	3330	-64.033198120117191	3330	6.3935432583428664	3330	16.216199523925781	3330	51.46467246489739	3330	43.4707848815918	3330	5.2679963104226966	3330	17.293554748535158	3330	10.706220757064013	3330	19.66253485107422	3330	-17.542796498770539	3330	-14.806125640869141	3330	-21.274888386418027	3330	-26.414128143310545	3330	-8.246427008054642	3330	-9.7128184204101569	3330	1.7995193930737052	3330	1.3029390563964844	3330	-17.321728485179015	3330	-31.38898635864258	3330	-10.14468661946351	3330	28.179520887865284	3330	8.1239442901040881	3330	7.2619004199582928	3330	2.9202110939383239
3340	-50.654499472404829	3340	-57.380398315429687	3340	7.6215790125115035	3340	13.721399597167968	3340	55.798420049381619	3340	48.090296081542967	3340	-4.796676972663044	3340	22.742208984375	3340	3.7367677906983849	3340	22.742208984375	3340	-17.924354266503872	3340	-17.412003753662109	3340	-20.077188656772307	3340	-24.400495056152344	3340	-5.7117043670635379	3340	-10.660410461425782	3340	1.4987350834975253	3340	3.4350211486816407	3340	-12.020843102247978	3340	-28.072414215087889	3340	-10.339042808273517	3340	28.103081757731946	3340	8.2764575621854259	3340	7.1674279165182906	3340	3.0488589813343268
3350	-46.596775429570457	3350	-57.380398315429687	3350	5.5678019499115372	3350	13.721399597167968	3350	61.306868271911554	3350	49.511684143066404	3350	-3.4558858017955	3350	17.885799774169922	3350	2.2619573695848496	3350	24.163597045898438	3350	-17.945013474229032	3350	-17.056656738281252	3350	-16.765575347041988	3350	-26.058781127929688	3350	-5.4710340152611625	3350	-9.9497164306640631	3350	0.48163757027980481	3350	2.3689801025390627	3350	-6.2687458749191176	3350	-24.874291076660157	3350	-10.524589841123319	3350	28.020082040158464	3350	8.4511355369152668	3350	7.1512150123440676	3350	3.216992776379227
3360	-47.690591900164918	3360	-49.895998535156252	3360	5.56937100335535	3360	7.9001997680664067	3360	57.557605314603215	3360	51.288419219970706	3360	-8.0641984062197043	3360	12.318696533203125	3360	-3.715473512437681	3360	16.109064697265627	3360	-18.174374121969272	3360	-17.76735076904297	3360	-14.866282068083272	3360	-24.163597045898438	3360	-4.2182043331740875	3360	-9.83126742553711	3360	-0.086574472665617463	3360	1.6582860717773438	3360	-2.8172309691526074	3360	-21.320820922851563	3360	-10.707890094296657	3360	27.935409041445133	3360	8.6314666302492711	3360	7.1549622584854005	3360	3.3951974721112306
3370	-48.903086343812809	3370	-50.72759851074219	3370	6.598492840913579	3370	7.0685997924804687	3370	55.346704859854654	3370	51.762215240478518	3370	-13.374298126250094	3370	4.382613189697266	3370	-8.9683438835119684	3370	9.2390223999023444	3370	-18.480440903035849	3370	-17.885799774169922	3370	-13.475684900445778	3370	-21.676167938232421	3370	-1.3673795965304834	3370	-9.7128184204101569	3370	-0.48980313682564258	3370	1.6582860717773438	3370	-1.0984777516138031	3370	-16.70130972290039	3370	-10.891190347469994	3370	27.8507360427318	3370	8.8117977235832754	3370	7.1587095046267342	3370	3.5734021678432342
3380	-46.640672048858917	3380	-52.390798461914059	3380	4.4918796166081165	3380	7.9001997680664067	3380	59.387281109879204	3380	53.3020523071289	3380	-6.2740081125814662	3380	-2.3689801025390627	3380	-7.5966260536661263	3380	3.0796741333007813	3380	-18.307379773511361	3380	-16.938207733154297	3380	-10.127884776995927	3380	-22.031514953613282	3380	-0.96920820412641362	3380	-5.2117562255859378	3380	-1.5742517728393608	3380	2.3689801025390627	3380	2.3818238966176288	3380	-12.792492553710938	3380	-11.064142385763089	3380	27.759936238038321	3380	9.0155057918578247	3380	7.2287737792376152	3380	3.7898715889381309
3390	-50.118815190608572	3390	-49.064398559570314	3390	4.1430135948452929	3390	6.2369998168945315	3390	60.088197458711363	3390	61.593482666015625	3390	-4.3539642223064057	3390	-2.9612251281738282	3390	-8.321117889072795	3390	1.89518408203125	3390	-18.42011643082218	3390	-19.070289825439453	3390	-7.3050208984974958	3390	-15.516819671630859	3390	1.2002873530016522	3390	-5.9224502563476564	3390	-2.1612641722301476	3390	0.59224502563476566	3390	2.2032119395809637	3390	-6.8700422973632813	3390	-11.234153070989759	3390	27.667394963944986	3390	9.225858478331828	3390	7.3176878552202833	3390	4.0172172885588022
3400	-55.0235333139436	3400	-46.153798645019535	3400	5.1612833792894719	3400	5.4053998413085935	3400	57.933644045334169	3400	57.92156350708008	3400	-4.0405264526529905	3400	-8.29143035888672	3400	-10.707797646659396	3400	-1.6582860717773438	3400	-18.547515413276745	3400	-18.714942810058595	3400	-5.604384200862	3400	-14.213880615234375	3400	3.6090017023909482	3400	-5.5671032409667971	3400	-2.5459163211810747	3400	-0.11844900512695313	3400	-0.13930335944735184	3400	-3.3165721435546875	3400	-11.404163756216429	3400	27.574853689851651	3400	9.4362111648058313	3400	7.4066019312029523	3400	4.2445629881794735
3410	-53.247450017569605	3410	-52.390798461914059	3410	3.5338190187507834	3410	7.9001997680664067	3410	59.6104449022582	3410	55.434134399414063	3410	6.1842517376388724	3410	-13.976982604980469	3410	-5.4165824841993	3410	-9.1205733947753913	3410	-18.070187177193713	3410	-17.648901763916015	3410	-0.91168220126980515	3410	-14.924574645996094	3410	4.9051669249699277	3410	-1.4213880615234376	3410	-3.9155091154693551	3410	1.3029390563964844	3410	-0.12638105372371022	3410	-2.724327117919922	3410	-11.562064621762808	3410	27.476482136198172	3410	9.67129455319243	3410	7.5487425767788974	3410	4.5019337564968653
3420	-56.131977095417483	3420	-48.232798583984376	3420	3.8616827995367053	3420	4.5737998657226564	3420	58.20568674900742	3420	58.395359527587892	3420	12.196387922847213	3420	-3.6719191589355469	3420	-2.8025522159244964	3420	-7.1069403076171875	3420	-17.776706082638558	3420	-18.241146789550783	3420	1.5464498103339182	3420	-11.134206481933594	3420	6.76880553742617	3420	-0.82914303588867189	3420	-4.9350808659406837	3420	0.23689801025390625	3420	-3.9692898252867428	3420	2.3689801025390627	3420	-11.71615313666948	3420	27.376275124164838	3420	9.9141635329211013	3420	7.7076397350029016	3420	4.7687568612548716
3430	-63.409180605198856	3430	-46.153798645019535	3430	5.633299461423551	3430	5.4053998413085935	3430	57.022329736438365	3430	60.764339630126955	3430	13.449107873041319	3430	-3.7903681640625	3430	-0.967764227907466	3430	-5.0933072204589847	3430	-16.517798157953898	3430	-20.373228881835939	3430	3.324916907295389	3430	-8.4098793640136726	3430	9.13870393784904	3430	0.35534701538085939	3430	-5.64558001885327	3430	-2.0136330871582033	3430	-9.9853632254959734	3430	1.5398370666503907	3430	-11.87024165157615	3430	27.2760681121315	3430	10.157032512649774	3430	7.8665368932269049	3430	5.0355799660128771
3440	-63.967133372199953	3440	-59.8751982421875	3440	5.9898306513766286	3440	5.4053998413085935	3440	61.335691664703006	3440	57.447767486572268	3440	19.947485639657327	3440	-3.5534701538085938	3440	3.5953551083996347	3440	-13.858533599853516	3440	-15.068628698130446	3440	-17.648901763916015	3440	5.2634540643673873	3440	-5.448654235839844	3440	8.958168528412374	3440	3.3165721435546875	3440	-6.8928907227356682	3440	-1.7767350769042969	3440	-9.6240873499046486	3440	0	3440	-12.010270560462473	3440	27.170159506438026	3440	10.42605983620509	3440	8.0656308246339	3440	5.3178856662512644
3450	-68.643703823116	3450	-56.548798339843749	3450	8.6881583838193421	3450	4.5737998657226564	3450	64.275762555817025	3450	59.57984957885742	3450	22.28199143212651	3450	5.0933072204589847	3450	7.2129393199444021	3450	-6.2777972717285158	3450	-14.347607603345889	3450	-17.293554748535158	3450	5.9718154388859261	3450	-1.0660410461425782	3450	9.2551472151142313	3450	5.3302052307128909	3450	-7.9289586556196667	3450	-3.1981231384277344	3450	-10.367068923522851	3450	-0.11844900512695313	3450	-12.145422424442476	3450	27.062273112158021	3450	10.704161056805095	3450	8.2786683521572382	3450	5.6055620229159375
3460	-75.68655465136851	3460	-58.211998291015625	3460	13.820982505630024	3460	6.2369998168945315	3460	62.429862860674277	3460	59.106053558349608	3460	19.483590196878815	3460	13.62163558959961	3460	8.5579843103805349	3460	-2.9612251281738282	3460	-13.092736664370115	3460	-18.241146789550783	3460	4.9251252164473769	3460	2.0136330871582033	3460	8.8809837402540044	3460	4.9748582153320315	3460	-8.624455408990805	3460	-2.9612251281738282	3460	-12.847310207542328	3460	-2.8427761230468751	3460	-12.280574288422478	3460	26.95438671787802	3460	10.9822622774051	3460	8.4917058796805769	3460	5.89323837958061
3470	-75.254047363892766	3470	-74.012397827148433	3470	17.357386761600306	3470	7.0685997924804687	3470	66.83651014278621	3470	56.144828430175778	3470	18.87494315385986	3470	11.608002502441407	3470	9.56293050463316	3470	-0.82914303588867189	3470	-11.710800448836931	3470	-17.648901763916015	3470	6.1744008376616293	3470	3.3165721435546875	3470	6.8876034987810719	3470	8.5283283691406258	3470	-9.71218407543211	3470	-4.8564092102050784	3470	-8.18444737830383	3470	-11.015757476806641	3470	-12.399584357202071	3470	26.840709747597874	3470	11.287932430005805	3470	8.7329034222446289	3470	6.1778299948852045
3480	-76.539128771428707	3480	-67.359598022460943	3480	22.992225039981875	3480	7.9001997680664067	3480	69.396970010593549	3480	61.238135650634767	3480	13.736628710478485	3480	19.188738830566408	3480	9.3052175868173137	3480	4.0272661743164067	3480	-10.250195690925672	3480	-15.516819671630859	3480	5.2476821646148366	3480	4.6195111999511722	3480	5.4504906814802148	3480	9.5943694152832038	3480	-10.238130282537036	3480	-7.4622873229980469	3480	-4.6684700552234295	3480	-9.0021243896484382	3480	-12.512451576142075	3480	26.724829141451206	3480	11.604094092839146	3480	8.9848174149759679	3480	6.4612476947278763
3490	-80.07366209830478	3490	-69.022797973632819	3490	30.202174034567815	3490	10.394999694824218	3490	68.423886302974566	3490	64.317809783935544	3490	4.1683237436764378	3490	21.794616943359376	3490	8.5143081908136686	3490	6.3962462768554689	3490	-9.6454770789437916	3490	-11.844900512695313	3490	2.7121493711536004	3490	5.8040012512207033	3490	3.6430355157906718	3490	9.7128184204101569	3490	-9.4610437746461464	3490	-7.2253893127441406	3490	-3.7877242442705485	3490	-10.305063446044922	3490	-12.625318795082077	3490	26.608948535304538	3490	11.920255755672487	3490	9.2367314077073068	3490	6.744665394570549
3500	-72.4595318407482	3500	-78.17039770507813	3500	34.207818208883722	3500	14.552999572753906	3500	70.313141132276058	3500	61.238135650634767	3500	-2.8496111806179787	3500	19.780983856201171	3500	2.695340412190621	3500	8.29143035888672	3500	-8.28001998151315	3500	-13.147839569091797	3500	0.87409302501866648	3500	5.448654235839844	3500	1.1097818917053051	3500	10.068165435791016	3500	-9.4276215239521122	3500	-9.3574714050292975	3500	3.7039536652442013	3500	-11.608002502441407	3500	-12.719893045301602	3500	26.48694127329771	3500	12.265293362486579	3500	9.5062418817311034	3500	7.0056386167986355
3510	-67.766270627818614	3510	-74.843997802734378	3510	38.336113432216251	3510	17.879399475097657	3510	70.039683351713691	3510	66.094544860839846	3510	-10.964647530142852	3510	17.648901763916015	3510	-2.2842930183844077	3510	9.3574714050292975	3510	-7.421643756669063	3510	-11.963349517822266	3510	-1.8317896953945549	3510	6.1593482666015626	3510	-2.3009651381778937	3510	5.2117562255859378	3510	-8.74634909950316	3510	-7.580736328125	3510	8.2318343952321289	3510	-8.4098793640136726	3510	-12.806858254401604	3510	26.362385601731038	3510	12.622342045713253	3510	9.7830716898531076	3510	7.2572759594499754
3520	-65.947925376302692	3520	-76.507197753906254	3520	43.199328550701317	3520	23.700599304199219	3520	65.643268623390014	3520	68.937320983886721	3520	-19.964881724845366	3520	15.990615692138672	3520	-5.5941800939290705	3520	9.47592041015625	3520	-7.4890813068751072	3520	-11.015757476806641	3520	-5.9205174517534331	3520	5.0933072204589847	3520	-5.2557920844823	3520	5.8040012512207033	3520	-7.8534774698396177	3520	-7.580736328125	3520	9.62080999869688	3520	-4.7379602050781253	3520	-12.893823463501606	3520	26.23782993016437	3520	12.979390728939928	3520	10.059901497975114	3520	7.5089133021013144
3530	-53.4294807376412	3530	-78.17039770507813	3530	42.378015746510904	3530	31.184999084472658	3530	66.143123636395671	3530	66.805238891601562	3530	-25.968385962802966	3530	2.2505310974121095	3530	-15.922335609264632	3530	8.765226379394532	3530	-6.43757052841373	3530	-9.7128184204101569	3530	-7.8037819715386405	3530	3.6719191589355469	3530	-8.2105772014167258	3530	4.7379602050781253	3530	-6.7792543506081415	3530	-9.83126742553711	3530	18.009035510334609	3530	-3.6719191589355469	3530	-12.960351046721058	3530	26.106574647317519	3530	13.366430746487408	3530	10.34534647100535	3530	7.7214820864236033
3540	-45.660235864594341	3540	-72.349197875976557	3540	41.592675661864114	3540	33.679799011230472	3540	65.483957409501841	3540	68.108177947998044	3540	-30.404850379415723	3540	-3.7903681640625	3540	-23.655787293470038	3540	3.3165721435546875	3540	-6.7935605434304591	3540	-8.765226379394532	3540	-10.296822421441853	3540	-0.11844900512695313	3540	-10.472173853311123	3540	1.3029390563964844	3540	-5.95318158076029	3540	-7.9360833435058593	3540	23.243701497449404	3540	3.0796741333007813	3540	-13.01761596324106	3540	25.972282990937515	3540	13.767063327834084	3540	10.634695977838689	3540	7.9163443603936079
3550	-43.740970667316191	3550	-70.685997924804681	3550	40.938110446797879	3550	35.342998962402341	3550	60.954756357863822	3550	70.0033620300293	3550	-33.016297742749046	3550	-9.2390223999023444	3550	-27.12461324264121	3550	-1.0660410461425782	3550	-7.237523010557787	3550	-6.9884913024902344	3550	-13.086833961923496	3550	-2.8427761230468751	3550	-11.588017557480075	3550	-2.0136330871582033	3550	-4.9929883420601229	3550	-7.2253893127441406	3550	23.499432194630753	3550	6.9884913024902344	3550	-13.074880879761061	3550	25.837991334557511	3550	14.167695909180758	3550	10.924045484672028	3550	8.1112066343636133
3560	-31.784913997275694	3560	-68.191197998046874	3560	35.259952231996991	3560	43.658998718261721	3560	62.659043257276892	3560	64.1993607788086	3560	-32.651992592191775	3560	-18.714942810058595	3560	-37.794456254903615	3560	-5.448654235839844	3560	-6.9852685700903017	3560	-9.3574714050292975	3560	-14.059659758626864	3560	-6.6331442871093751	3560	-12.253172052455007	3560	-4.7379602050781253	3560	-4.0722684320053695	3560	-7.4622873229980469	3560	30.520448124331704	3560	9.2390223999023444	3560	-13.10965065172044	3560	25.696255165697302	3560	14.599178833748287	3560	11.214467635565399	3560	8.2559181599482283
3570	-26.424076854427032	3570	-54.885598388671873	3570	30.052990161742112	3570	43.658998718261721	3570	62.000921736757846	3570	66.923687896728509	3570	-30.665276510862082	3570	-26.651026153564452	3570	-44.125481974509462	3570	-15.753717681884766	3570	-6.4403821650827631	3570	-5.68555224609375	3570	-14.496506986651411	3570	-10.305063446044922	3570	-12.161047079849698	3570	-7.4622873229980469	3570	-3.4066970752350016	3570	-6.6331442871093751	3570	33.4729279740024	3570	15.398370666503906	3570	-13.133341733867107	3570	25.550852630330635	3570	15.04585532074163	3570	11.505418055605405	3570	8.37593081846223
3580	-29.686785720517843	3580	-43.658998718261721	3580	27.250977765158542	3580	37.837798889160155	3580	60.51313451233888	3580	66.2129938659668	3580	-26.911000252919415	3580	-31.38898635864258	3580	-43.566746661372207	3580	-20.136330871582032	3580	-6.1016364507616139	3580	-7.3438383178710938	3580	-15.714474458559302	3580	-10.778859466552735	3580	-11.214464343557069	3580	-10.068165435791016	3580	-2.845328171529772	3580	-5.9224502563476564	3580	29.345674695587366	3580	22.505310974121095	3580	-13.157032816013773	3580	25.405450094963967	3580	15.492531807734972	3580	11.796368475645412	3580	8.4959434769762314
3590	-22.1772558012013	3590	-43.658998718261721	3590	21.23620187271138	3590	39.500998840332031	3590	64.668346368977978	3590	62.422625701904295	3590	-23.224913924657784	3590	-35.416252532958985	3590	-49.222743523855293	3590	-27.006373168945313	3590	-5.0843398172456489	3590	-7.3438383178710938	3590	-14.875781558644619	3590	-13.740084594726563	3590	-9.5853114223564226	3590	-11.3711044921875	3590	-2.6487232488476451	3590	-5.3302052307128909	3590	33.850323034418679	3590	21.913065948486327	3590	-13.156326976799745	3590	25.25182369223706	3590	15.970640543449212	3590	12.082097089205268	3590	8.56150649800868
3600	-20.5709799965718	3600	-32.848199035644534	3600	17.709569410245383	3600	35.342998962402341	3600	68.154683345900509	3600	62.896421722412107	3600	-18.15176404036972	3600	-32.0996803894043	3600	-50.066020088462551	3600	-34.231762481689451	3600	-4.3355814753896915	3600	-7.8176343383789062	3600	-14.42639509700367	3600	-14.095431610107422	3600	-7.261312890733568	3600	-7.3438383178710938	3600	-2.902625173107765	3600	-3.5534701538085938	3600	32.997626777747129	3600	27.480169189453125	3600	-13.14259438636641	3600	25.093806150457059	3600	16.465532547769225	3600	12.365037515971942	3600	8.597996101499346
3610	-27.400894783005654	3610	-29.521799133300782	3610	18.73310206404156	3610	32.016599060058596	3610	69.249510039443365	3610	60.4089926147461	3610	-14.222866219321801	3610	-27.480169189453125	3610	-42.751406590077863	3610	-43.115437866210939	3610	-3.8679189533715785	3610	-7.3438383178710938	3610	-14.164443074475337	3610	-12.674043548583985	3610	-5.3999266529502288	3610	-11.3711044921875	3610	-3.2885163976590874	3610	-4.382613189697266	3610	25.262303111414042	3610	31.270537353515625	3610	-13.128861795933077	3610	24.935788608677054	3610	16.960424552089236	3610	12.647977942738615	3610	8.6344857049900128
3620	-21.047371986371061	3620	-31.184999084472658	3620	17.808520141489357	3620	27.858599182128906	3620	74.697655968564831	3620	60.172094604492187	3620	-13.781996290609051	3620	-23.926699035644532	3620	-41.913045191311689	3620	-41.81249880981445	3620	-2.8256873083407186	3620	-7.1069403076171875	3620	-12.155583940789825	3620	-12.555594543457032	3620	-3.2694862324328029	3620	-12.318696533203125	3620	-4.1713597976549686	3620	-2.8427761230468751	3620	27.523635809767505	3620	27.717067199707031	3620	-13.089050697798975	3620	24.768912523496788	3620	17.487058841810182	3620	12.920540488704981	3620	8.6185532808491345
3630	-17.46055496173576	3630	-22.037399353027343	3630	20.601993574076083	3630	24.532199279785157	3630	77.366748630605	3630	62.896421722412107	3630	-13.85206476058535	3630	-27.480169189453125	3630	-37.158734073360229	3630	-48.327194091796876	3630	-2.1192400421148605	3630	-6.0408992614746095	3630	-10.451090032206949	3630	-14.569227630615234	3630	-1.0673496139845566	3630	-7.8176343383789062	3630	-5.0361354163113745	3630	-3.0796741333007813	3630	26.037140385693842	3630	30.915190338134767	3630	-13.034172017438973	3630	24.596918168796787	3630	18.03203311865019	3630	13.187106925764986	3630	8.5723325740791338
3640	-17.805421125196894	3640	-20.374199401855467	3640	28.890637443082294	3640	18.710999450683595	3640	75.598823453119948	3640	67.871279937744134	3640	-15.021852090813752	3640	-18.122697784423828	3640	-27.522322315903338	3640	-50.814623199462893	3640	-1.5656406090906927	3640	-2.8427761230468751	3640	-8.9670398252350125	3640	-14.924574645996094	3640	0.361744547444129	3640	-7.580736328125	3640	-5.8738181630476092	3640	-1.6582860717773438	3640	16.599644383280712	3640	31.862782379150392	3640	-12.979293337078971	3640	24.424923814096783	3640	18.577007395490202	3640	13.453673362824992	3640	8.5261118673091314
3650	-2.5237003552448272	3650	-27.858599182128906	3650	34.93885939074012	3650	21.205799377441405	3650	77.73656476693013	3650	70.595607055664061	3650	-21.022361313056024	3650	-15.398370666503906	3650	-26.319597836896413	3650	-41.930947814941405	3650	-0.86582450196333482	3650	-2.724327117919922	3650	-6.5746265550466845	3650	-14.924574645996094	3650	2.1455973721865083	3650	-6.3962462768554689	3650	-7.0647921485436669	3650	-3.0796741333007813	3650	19.096632346417426	3650	23.334454010009765	3650	-12.896936703318135	3650	24.243757745876504	3650	19.153803499731168	3650	13.705829735604553	3650	8.4342432545577442
3660	9.981125894163732	3660	-21.205799377441405	3660	43.207257616515321	3660	19.542599426269533	3660	77.313791125595586	3660	75.096669250488276	3660	-27.365343224004022	3660	-14.806125640869141	3660	-23.494253464597392	3660	-40.746457763671877	3660	-0.46257673667641441	3660	-2.4874291076660158	3660	-3.9191493095836307	3660	-11.015757476806641	3660	3.0534680511749794	3660	-2.9612251281738282	3660	-8.2548823418160957	3660	-3.9088171691894531	3660	18.687134262236373	3660	26.651026153564452	3660	-12.797428797991469	3660	24.056866849936505	3660	19.750462247871173	3660	13.948991591137887	3660	8.3138819946110782
3670	14.458981633863147	3670	-16.216199523925781	3670	55.356065604299175	3670	22.868999328613281	3670	72.50589465982344	3670	71.306301086425776	3670	-33.090833791909091	3670	-15.872166687011719	3670	-16.9310545563879	3670	-35.297803527832031	3670	-0.26699212971287523	3670	-2.724327117919922	3670	-2.9781900536860491	3670	-11.134206481933594	3670	3.8036488746214774	3670	0	3670	-8.8561296093306439	3670	-2.724327117919922	3670	9.7820090834460753	3670	25.466536102294921	3670	-12.697920892664802	3670	23.8699759539965	3670	20.347120996011174	3670	14.192153446671219	3670	8.1935207346644123
3680	32.722766077822996	3680	-17.047799499511719	3680	61.729358357509426	3680	27.026999206542968	3680	71.377235167696611	3680	75.333567260742186	3680	-41.458121402586272	3680	-16.70130972290039	3680	-16.856004798530257	3680	-27.835516204833983	3680	0.54877351037132982	3680	-1.4213880615234376	3680	-0.8442154283054748	3680	-6.0408992614746095	3680	4.8686564984315641	3680	0.4737960205078125	3680	-9.4888870070702254	3680	-5.9224502563476564	3680	14.64091708480483	3680	17.76735076904297	3680	-12.569869251897242	3680	23.67405217331622	3680	20.975494283272166	3680	14.418019332964009	3680	8.0371425827066183
3690	46.146278561412409	3690	-3.32639990234375	3690	67.6463181724599	3690	33.679799011230472	3690	68.528050275614945	3690	75.096669250488276	3690	-47.9421772714052	3690	-21.913065948486327	3690	-17.307256087981919	3690	-26.058781127929688	3690	2.4111090576163541	3690	-0.35534701538085939	3690	0.6426524933479314	3690	-4.7379602050781253	3690	6.1444554295706384	3690	2.6058781127929689	3690	-9.43634034620045	3690	-7.580736328125	3690	17.333196083274274	3690	19.425636840820314	3690	-12.422596240463909	3690	23.472045641969551	3690	21.625224162532167	3690	14.632238101924012	3690	7.8565106314166178
3700	47.38500475387837	3700	8.7317997436523438	3700	74.961956465251035	3700	41.995798767089845	3700	63.567848753671541	3700	75.452016265869148	3700	-50.242623320776516	3700	-25.821883117675782	3700	-14.879158506639081	3700	-23.808250030517577	3700	3.6013183571436436	3700	0.23689801025390625	3700	1.46799802908194	3700	-3.0796741333007813	3700	6.67079873480606	3700	0.4737960205078125	3700	-9.31609939578967	3700	-8.765226379394532	3700	11.076703878264762	3700	18.241146789550783	3700	-12.275323229030574	3700	23.270039110622886	3700	22.274954041792164	3700	14.846456870884012	3700	7.6758786801266181
3710	60.376453529646092	3710	12.889799621582032	3710	75.096275320452236	3710	53.2223984375	3710	65.6202717904064	3710	72.846138153076168	3710	-53.363747709904459	3710	-33.402619445800781	3710	-18.338569407849814	3710	-17.76735076904297	3710	4.87231766437251	3710	-0.71069403076171878	3710	3.2993344995931864	3710	-3.9088171691894531	3710	6.6660196783000636	3710	4.14571517944336	3710	-9.1242566832399881	3710	-8.765226379394532	3710	15.978530481246525	3710	9.83126742553711	3710	-12.098829685756297	3710	23.059626558155944	3710	22.956131407133181	3710	15.041595507363395	3710	7.4699592874278009
3720	67.7978530170643	3720	30.35339910888672	3720	73.042008365462266	3720	58.211998291015625	3720	68.10727521889163	3720	72.0169951171875	3720	-53.197037684046123	3720	-38.495926666259763	3720	-21.500811073592256	3720	-17.648901763916015	3720	6.0408023915635312	3720	0	3720	4.6155830631257011	3720	-1.1844900512695313	3720	6.1316926489826855	3720	4.5010621948242191	3720	-8.3827314119771081	3720	-7.8176343383789062	3720	21.347827449477439	3720	14.687676635742188	3720	-11.901130964862965	3720	22.843113802862611	3720	23.660130038413179	3720	15.222887797703395	3720	7.2456889389858015
3730	61.04344799963777	3730	42.827398742675783	3730	71.26164624166924	3730	66.527998046875	3730	67.203988915920689	3730	69.055769989013669	3730	-47.171638305818	3730	-54.249644348144528	3730	-22.540347506718259	3730	-17.412003753662109	3730	7.0074179897635247	3730	2.4874291076660158	3730	5.0438221400690146	3730	-0.11844900512695313	3730	4.2195642931579211	3730	8.4098793640136726	3730	-7.3313492378446128	3730	-9.83126742553711	3730	17.747779377376393	3730	16.109064697265627	3730	-11.703432243969631	3730	22.626601047569281	3730	24.36412866969318	3730	15.404180088043395	3730	7.021418590543802
3740	65.7788914474497	3740	43.658998718261721	3740	63.909872550147391	3740	76.507197753906254	3740	72.834721617972562	3740	62.54107470703125	3740	-41.678446222438517	3740	-47.616500061035154	3740	-26.23649694260946	3740	-14.450778625488281	3740	8.1946304161918	3740	3.1981231384277344	3740	6.1656184772830649	3740	1.0660410461425782	3740	2.1920657077525938	3740	4.382613189697266	3740	-6.5530075161382761	3740	-9.5943694152832038	3740	20.653318158701239	3740	9.7128184204101569	3740	-11.476281338195316	3740	22.4027158121357	3740	25.099112101674216	3740	15.565579397522731	3740	6.782201079361303
3750	67.27931539760003	3750	56.548798339843749	3750	54.209823081600774	3750	73.1807978515625	3750	79.452130449521974	3750	67.042136901855471	3750	-34.380519502421585	3750	-51.999113250732421	3750	-30.099331807551213	3750	-18.9518408203125	3750	9.4328094012196928	3750	5.9224502563476564	3750	6.6396805757480486	3750	3.6719191589355469	3750	0.034411852476416538	3750	7.4622873229980469	3750	-5.7249927945814179	3750	-8.8836753845214851	3750	24.596510991141812	3750	18.833391815185546	3750	-11.226117614128651	3750	22.173070000822367	3750	25.858305879720881	3750	15.711435087549397	3750	6.5313044230993027
3760	56.296005014497837	3760	64.033198120117191	3760	48.234659877584342	3760	71.517597900390626	3760	81.619822974741609	3760	65.976095855712884	3760	-23.037066416173886	3760	-51.999113250732421	3760	-31.629541718505294	3760	-22.623759979248046	3760	9.91602003498345	3760	6.0408992614746095	3760	5.6081441408396024	3760	5.448654235839844	3760	-2.3361755098455155	3760	5.448654235839844	3760	-4.5516727460883715	3760	-8.765226379394532	3760	21.39947790837612	3760	21.794616943359376	3760	-10.975953890061986	3760	21.943424189509035	3760	26.617499657767549	3760	15.857290777576063	3760	6.2804077668373024
3770	58.69205716144711	3770	57.380398315429687	3770	38.659621787194318	3770	69.022797973632819	3770	85.7165548098412	3770	68.581973968505864	3770	-14.951642130322146	3770	-45.721315979003904	3770	-33.09601852126459	3770	-22.268412963867188	3770	10.334772526665361	3770	7.6991853332519531	3770	5.5954054618163447	3770	5.2117562255859378	3770	-4.5238603765713652	3770	4.9748582153320315	3770	-3.5700504624858205	3770	-7.580736328125	3770	19.868096990108697	3770	13.029390563964844	3770	-10.696611690074313	3770	21.707684640195492	3770	27.406886092215256	3770	15.983219753002043	3770	6.0234571545550937
3780	60.581412680062364	3780	63.201598144531253	3780	30.972534827020937	3780	63.201598144531253	3780	88.71307633626671	3780	72.609240142822259	3780	-11.69560599862599	3780	-40.15421273803711	3780	-33.803864247576279	3780	-27.006373168945313	3780	9.58363861753039	3780	6.7515932922363282	3780	4.3554767429701577	3780	5.8040012512207033	3780	-6.6724403273488111	3780	1.5398370666503907	3780	-2.7200860884646865	3780	-7.580736328125	3780	18.72623564356509	3780	20.136330871582032	3780	-10.392737956628979	3780	21.466821837082161	3780	28.221656722968586	3780	16.092395527635375	3780	5.7614167348044267
3790	50.573527295272541	3790	64.033198120117191	3790	28.611251059800132	3790	51.559198486328128	3790	86.579359487048109	3790	78.531690399169918	3790	-10.683965505958778	3790	-34.1133134765625	3790	-32.766770856875155	3790	-29.375353271484375	3790	8.5778325605850014	3790	8.4098793640136726	3790	2.4508514882423604	3790	3.6719191589355469	3790	-9.2158896370686669	3790	1.6582860717773438	3790	-2.0547513817245147	3790	-5.448654235839844	3790	13.860822981086916	3790	25.229638092041014	3790	-10.088864223183645	3790	21.225959033968827	3790	29.036427353721919	3790	16.201571302268711	3790	5.4993763150537607
3800	54.903791330846104	3800	53.2223984375	3800	25.702344613510078	3800	46.153798645019535	3800	86.989168811935969	3800	79.953078460693362	3800	-13.637833976946039	3800	-22.979106994628907	3800	-30.344395114786824	3800	-29.612251281738281	3800	7.2247332052480395	3800	8.765226379394532	3800	1.4230977383625216	3800	5.5671032409667971	3800	-11.345372771787895	3800	-2.724327117919922	3800	-1.733775517136511	3800	-4.2641641845703129	3800	5.7783314260092649	3800	17.885799774169922	3800	-9.7566485682933	3800	20.980315037975327	3800	29.879999598956278	3800	16.291368616861352	3800	5.2381465327671224
3810	60.366915017385729	3810	54.885598388671873	3810	25.173199316758783	3810	38.669398864746093	3810	84.603918872783055	3810	84.098793640136719	3810	-16.626480183763306	3810	-15.516819671630859	3810	-27.541556078950755	3810	-32.691925415039066	3810	5.4091458344045229	3810	9.47592041015625	3810	-0.045033756568471972	3810	5.448654235839844	3810	-13.29000110991441	3810	-4.2641641845703129	3810	-1.7550425873443416	3810	-3.9088171691894531	3810	-0.56919564450060989	3810	18.478044799804689	3810	-9.3988057353933012	3810	20.73034781776866	3810	30.749614683336279	3810	16.363643645748017	3810	4.97764974067779
3820	53.062215379242176	3820	60.706798217773439	3820	28.786115085425287	3820	33.679799011230472	3820	77.038073238954112	3820	90.021243896484378	3820	-18.180421570315914	3820	-13.147839569091797	3820	-23.683411563594774	3820	-35.297803527832031	3820	3.3871036395074405	3820	9.1205733947753913	3820	-2.0191042371651839	3820	3.1981231384277344	3820	-14.702844330618678	3820	-8.1729813537597664	3820	-1.6531365631406416	3820	-4.0272661743164067	3820	-7.4442137563918678	3820	19.66253485107422	3820	-9.0409629024933018	3820	20.480380597561993	3820	31.619229767716281	3820	16.435918674634685	3820	4.7171529485884562
3830	59.689602405438244	3830	46.153798645019535	3830	31.836314022362764	3830	28.690199157714844	3830	73.546228391852608	3830	86.467773742675774	3830	-23.461267702576762	3830	-12.200247528076172	3830	-19.031167835748782	3830	-31.744333374023437	3830	1.5233443671640146	3830	6.514695281982422	3830	-3.0167619052250529	3830	3.4350211486816407	3830	-15.09513879908609	3830	-9.7128184204101569	3830	-2.3551260457527157	3830	-1.7767350769042969	3830	-19.819719473770306	3830	14.450778625488281	3830	-8.65622251392831	3830	20.226780427755191	3830	32.515266480897253	3830	16.489783361360672	3830	4.4621424350593264
3840	67.157538045197583	3840	53.2223984375	3840	36.077220572566112	3840	27.858599182128906	3840	69.530676837697811	3840	87.296916778564452	3840	-29.753943363472573	3840	-12.318696533203125	3840	-14.223827532744975	3840	-29.612251281738281	3840	-0.80375313564873707	3840	6.6331442871093751	3840	-4.2969459436109112	3840	2.4874291076660158	3840	-14.85802917499705	3840	-10.897308471679688	3840	-3.0286087687453147	3840	1.4213880615234376	3840	-29.479824308229546	3840	4.5010621948242191	3840	-8.24533172402431	3840	19.969648223615192	3840	33.436990888743921	3840	16.525749104320671	3840	4.212465803463326
3850	60.661182912912174	3850	59.043598266601563	3850	42.525339182872685	3850	27.026999206542968	3850	60.202888208916576	3850	81.019119506835935	3850	-32.410744575700292	3850	-16.582860717773439	3850	-10.470150343236281	3850	-27.717067199707031	3850	-2.7962083566364981	3850	4.5010621948242191	3850	-5.7910386553118052	3850	-0.59224502563476566	3850	-13.803743647448863	3850	-15.279921661376953	3850	-3.8943486075525477	3850	-3.0796741333007813	3850	-35.057192446086781	3850	1.3029390563964844	3850	-7.8344409341203081	3850	19.712516019475188	3850	34.358715296590589	3850	16.561714847280673	3850	3.962789171867326
3860	66.006299061657842	3860	53.2223984375	3860	47.458029128938733	3860	30.35339910888672	3860	55.80135202724513	3860	76.162710296630863	3860	-35.700507456205628	3860	-22.505310974121095	3860	-6.3644435402836006	3860	-24.282046051025389	3860	-4.5214304214353973	3860	1.5398370666503907	3860	-6.3835112068122264	3860	-2.1320820922851564	3860	-12.035192255910445	3860	-11.608002502441407	3860	-5.0483634385229976	3860	-3.5534701538085938	3860	-46.2230542539831	3860	-6.6331442871093751	3860	-7.3987265932633575	3860	19.452599693055081	3860	35.303032632678118	3860	16.580558424680017	3860	3.7212418548196373
3870	72.990384387927321	3870	56.548798339843749	3870	49.73186216962695	3870	32.848199035644534	3870	53.954484540724224	3870	72.96458715820313	3870	-37.280386754533623	3870	-21.794616943359376	3870	-2.9161777104377471	3870	-19.425636840820314	3870	-5.9272983236112076	3870	0.947592041015625	3870	-5.9159312585678059	3870	-3.5534701538085938	3870	-9.1863637111087435	3870	-16.819758728027345	3870	-6.1575066912569518	3870	-2.6058781127929689	3870	-55.556074797508337	3870	-21.083922912597657	3870	-6.9370650016180253	3870	19.189773214128415	3870	36.270965622151451	3870	16.581504759066682	3870	3.4881918459823043
3880	66.822359401798309	3880	63.201598144531253	3880	51.702128245044769	3880	32.016599060058596	3880	51.075421115905328	3880	69.174218994140631	3880	-34.582888638227729	3880	-29.138455261230469	3880	-1.5503921728986434	3880	-14.924574645996094	3880	-6.99030651396269	3880	-0.947592041015625	3880	-6.1447489660039452	3880	-5.0933072204589847	3880	-6.5992664793371727	3880	-14.806125640869141	3880	-7.4976951764041715	3880	-2.4874291076660158	3880	-55.254389307127319	3880	-29.967598297119142	3880	-6.4754034099726923	3880	18.926946735201749	3880	37.238898611624784	3880	16.582451093453351	3880	3.2551418371449712
3890	67.431870605251561	3890	56.548798339843749	3890	49.995530199944618	3890	39.500998840332031	3890	52.180443193994392	3890	60.527441619873045	3890	-30.64068747310877	3890	-32.691925415039066	3890	-0.39963624343874216	3890	-8.6467773742675789	3890	-7.2881485461440221	3890	-4.7379602050781253	3890	-4.8493945927517785	3890	-3.4350211486816407	3890	-3.5645087206172352	3890	-13.858533599853516	3890	-8.59459867148777	3890	-1.4213880615234376	3890	-60.828966705382832	3890	-31.744333374023437	3890	-5.9915906580744789	3890	18.661823218674993	3890	38.223797565178792	3890	16.567809076359396	3890	3.0312110629
3900	71.564021656445163	3900	60.706798217773439	3900	46.01965104092713	3900	46.153798645019535	3900	55.286538491708512	3900	54.960338378906251	3900	-28.198261941535705	3900	-33.402619445800781	3900	-0.085446559641908948	3900	-5.9224502563476564	3900	-7.2448081147371646	3900	-3.0796741333007813	3900	-3.3033307198911146	3900	-6.7515932922363282	3900	-0.87833221292279	3900	-12.674043548583985	3900	-9.542337508926984	3900	-4.7379602050781253	3900	-67.333470259185475	3900	-46.787357025146484	3900	-5.482881516663145	3900	18.394117988948324	3900	39.227765102292125	3900	16.535646818072728	3900	2.8175296847986671
3910	62.090255053853362	3910	69.022797973632819	3910	41.386475025264225	3910	45.3221986694336	3910	56.978612448262425	3910	53.775848327636716	3910	-23.623873178698318	3910	-38.377477661132815	3910	-2.2943419788114454	3910	-2.4874291076660158	3910	-6.8774589639009776	3910	-5.448654235839844	3910	-2.1883657420237981	3910	-3.3165721435546875	3910	0.075601246158123914	3910	-9.0021243896484382	3910	-10.745708286650356	3910	-6.3962462768554689	3910	-57.608483009357244	3910	-54.486542358398438	3910	-4.9741723752518112	3910	18.126412759221658	3910	40.231732639405458	3910	16.50348455978606	3910	2.6038483066973335
3920	60.219424123937713	3920	62.369998168945315	3920	34.113984580230046	3920	53.2223984375	3920	60.334968786305154	3920	50.222378173828126	3920	-18.36563950166564	3920	-33.047272430419923	3920	-4.80352237620746	3920	-2.724327117919922	3920	-5.9104444466947825	3920	-7.8176343383789062	3920	-0.51384478571636549	3920	-6.8700422973632813	3920	-0.9024370221620206	3920	-6.8700422973632813	3920	-11.973362644683775	3920	-8.5283283691406258	3920	-57.009678525804119	3920	-54.841889373779296	3920	-4.4464982208396941	3920	17.8565651034949	3920	41.245142817519181	3920	16.45746017149882	3920	2.39910208944637
3930	60.442238410616973	3930	61.538398193359377	3930	25.596863201627436	3930	49.064398559570314	3930	66.3302585972393	3930	50.696174194335939	3930	-13.666590006652085	3930	-31.270537353515625	3930	-7.4910585894802573	3930	-1.0660410461425782	3930	-4.5553434818091354	3930	-6.2777972717285158	3930	0.91725529873913558	3930	-4.7379602050781253	3930	-3.6682124850481852	3930	-4.382613189697266	3930	-13.376303384525201	3930	-10.897308471679688	3930	-58.507174211464672	3930	-60.172094604492187	3930	-3.8958974729350278	3930	17.584127492781569	3930	42.269968099419174	3930	16.39467800827882	3930	2.2051574888670364
3940	50.794272066326592	3940	74.843997802734378	3940	17.661746990717795	3940	43.658998718261721	3940	73.531563342384061	3940	54.012746337890626	3940	-6.6354029139092994	3940	-28.42776123046875	3940	-12.681334529638297	3940	-0.82914303588867189	3940	-3.2416920206756394	3940	-8.6467773742675789	3940	2.1857995522900779	3940	-4.2641641845703129	3940	-7.113418364485506	3940	-2.2505310974121095	3940	-14.253093875896106	3940	-11.963349517822266	3940	-42.378416314170053	3940	-66.686789886474614	3940	-3.3452967250303618	3940	17.31168988206824	3940	43.294793381319174	3940	16.331895845058821	3940	2.0112128882877034
3950	47.08420979894796	3950	59.8751982421875	3950	9.1685525909272059	3950	41.164198791503907	3950	78.953955843242625	3950	56.737073455810545	3950	-2.6416619698201025	3950	-23.334454010009765	3950	-16.83532142884955	3950	-2.724327117919922	3950	-1.3985271458277637	3950	-6.9884913024902344	3950	2.87690468343213	3950	-3.0796741333007813	3950	-9.8514932908345756	3950	-0.4737960205078125	3950	-14.974089556594397	3950	-10.068165435791016	3950	-38.590192644108043	3950	-55.197236389160153	3950	-2.7793026766450324	3950	17.037015441594811	3950	44.319922755219189	3950	16.257105089838305	3950	1.8253145696607165
3960	48.007264063661474	3960	55.717198364257811	3960	1.6487098088597705	3960	33.679799011230472	3960	83.462361829336515	3960	60.053645599365232	3960	-1.0287843322436849	3960	-17.885799774169922	3960	-20.07824589937233	3960	-5.9224502563476564	3960	0.93156607344647924	3960	-5.68555224609375	3960	3.6179052819551174	3960	0.71069403076171878	3960	-12.360011324757915	3960	-1.3029390563964844	3960	-14.875110938872815	3960	-12.674043548583985	3960	-39.834391454359235	3960	-54.368093353271483	3960	-2.1932830845803655	3960	16.759431051294811	3960	45.345447730285855	3960	16.166692045951638	3960	1.64988386783205
3970	40.296366045554755	3970	57.380398315429687	3970	-2.2277572461662132	3970	27.026999206542968	3970	86.241276509240663	3970	70.0033620300293	3970	0.8459905043093876	3970	-14.806125640869141	3970	-24.744784043088487	3970	-9.1205733947753913	3970	2.6146772569069654	3970	-4.0272661743164067	3970	4.340489033341715	3970	0.82914303588867189	3970	-14.606802009275775	3970	-3.1981231384277344	3970	-14.458681774689257	3970	-11.134206481933594	3970	-22.861677508531809	3970	-57.447767486572268	3970	-1.6072634925156988	3970	16.481846660994812	3970	46.370972705352521	3970	16.076279002064972	3970	1.4744531660033835
3980	36.166358170312364	3980	50.311798522949218	3980	-5.5019563867368326	3980	17.879399475097657	3980	85.867809134561384	3980	74.267526214599613	3980	-0.081300433668612726	3980	-6.6331442871093751	3980	-27.760133691989907	3980	-12.910941558837891	3980	4.4923815813547208	3980	-3.0796741333007813	3980	4.409872420188524	3980	2.3689801025390627	3980	-15.776362621559178	3980	-7.6991853332519531	3980	-13.3421442861647	3980	-15.279921661376953	3980	-18.939068135580538	3980	-40.509559753417967	3980	-1.0096415200905107	3980	16.2018040891147	3980	47.386735303738753	3980	15.975764458917851	3980	1.3058546690530237
3990	37.847294635730179	3990	49.48019854736328	3990	-7.3839913370996157	3990	10.394999694824218	3990	85.7749134949276	3990	79.005486419677737	3990	-3.407228000919174	3990	-4.8564092102050784	3990	-28.958892480684234	3990	-17.648901763916015	3990	6.0223695755198925	3990	-3.5534701538085938	3990	4.5227182467521043	3990	2.6058781127929689	3990	-16.443838514813752	3990	-10.305063446044922	3990	-11.644894198922291	3990	-14.213880615234375	3990	-23.188041203804772	3990	-37.785232635498048	3990	-0.395765005132511	3990	15.918317687968031	3990	48.388821142525416	3990	15.861098056904519	3990	1.1468278600956905
4000	29.879788656297666	4000	48.648598571777342	4000	-5.9315573548023188	4000	2.0789999389648437	4000	89.410380270661278	4000	81.019119506835935	4000	-6.1330337197565035	4000	-2.1320820922851564	4000	-30.507174195545275	4000	-22.979106994628907	4000	7.152121995750278	4000	-1.89518408203125	4000	4.6176888806723717	4000	2.9612251281738282	4000	-15.735205803949651	4000	-13.26628857421875	4000	-10.289206477262251	4000	-17.175105743408203	4000	-13.475978911119238	4000	-39.6804167175293	4000	0.21811150982548888	4000	15.634831286821363	4000	49.390906981312085	4000	15.746431654891188	4000	0.987801051138357
4010	27.40871238034488	4010	43.658998718261721	4010	-4.6418170840239092	4010	-0.41579998779296873	4010	89.237646467617537	4010	85.283283691406254	4010	-11.456323712714287	4010	0.35534701538085939	4010	-30.371745530147273	4010	-23.926699035644532	4010	8.5422178931490933	4010	2.724327117919922	4010	4.7902552438632178	4010	4.9748582153320315	4010	-14.342280511698133	4010	-14.095431610107422	4010	-8.3548373653339247	4010	-13.62163558959961	4010	-16.842644702965188	4010	-23.216005004882813	4010	0.839763725947854	4010	15.348658738474569	4010	50.373202448177828	4010	15.62355273955747	4010	0.83432742647728464
4020	27.594127539319761	4020	38.669398864746093	4020	-3.2931547576687485	4020	-3.32639990234375	4020	85.965721390528387	4020	84.454140655517577	4020	-17.767597607784218	4020	-0.82914303588867189	4020	-28.667559306206723	4020	-27.243271179199219	4020	9.148084869666242	4020	4.8564092102050784	4020	4.936379471627351	4020	4.6195111999511722	4020	-12.555312084440176	4020	-17.885799774169922	4020	-6.2481987714494487	4020	-13.62163558959961	4020	-30.17546309505363	4020	-18.714942810058595	4020	1.4731580362518537	4020	15.058429836527902	4020	51.325612454417829	4020	15.488272099564135	4020	0.689239671030618
4030	22.152379977576054	4030	38.669398864746093	4030	1.1507819428671962	4030	-6.6527998046875	4030	87.19863133675716	4030	85.4017326965332	4030	-21.659036300507211	4030	-2.9612251281738282	4030	-27.021323343711423	4030	-27.717067199707031	4030	9.3477756155508729	4030	5.8040012512207033	4030	5.0849100816028887	4030	2.4874291076660158	4030	-13.077721239401166	4030	-14.806125640869141	4030	-5.2922269597476443	4030	-11.3711044921875	4030	-28.521619400557796	4030	-23.452903015136719	4030	2.1065523465558535	4030	14.768200934581234	4030	52.27802246065783	4030	15.352991459570802	4030	0.54415191558395137
4040	19.531162715403116	4040	29.521799133300782	4040	3.2742413380804258	4040	-6.6527998046875	4040	81.853337767444145	4040	88.244508819580076	4040	-25.625543917396527	4040	-4.8564092102050784	4040	-24.11940240801615	4040	-29.967598297119142	4040	9.2485651690950021	4040	7.2253893127441406	4040	5.72358716501725	4040	5.448654235839844	4040	-14.833525008503733	4040	-17.530452758789064	4040	-4.8195314937772729	4040	-9.83126742553711	4040	-35.76970735770054	4040	-14.213880615234375	4040	2.7440499366980551	4040	14.475156310634429	4040	53.201700112336411	4040	15.211312509337153	4040	0.40342446800549936
4050	18.510736730853086	4050	27.026999206542968	4050	4.0845282483388079	4050	-3.32639990234375	4050	73.262092711470075	4050	89.1921008605957	4050	-28.802088252056812	4050	-10.897308471679688	4050	-19.881862884830952	4050	-30.678292327880861	4050	8.63292185503063	4050	8.4098793640136726	4050	6.7290562319137095	4050	5.68555224609375	4050	-17.078441453128995	4050	-13.029390563964844	4050	-4.2740144931640671	4050	-9.47592041015625	4050	-50.87942991324077	4050	-17.056656738281252	4050	3.3882343532427219	4050	14.177523102687761	4050	54.078554667696409	4050	15.059206683157154	4050	0.26980270732283274
4060	16.16301852621082	4060	25.363799255371095	4060	6.2045932127731795	4060	-2.4947999267578127	4060	76.192598997242982	4060	87.1784677734375	4060	-27.951905668514065	4060	-17.175105743408203	4060	-16.332199884198555	4060	-28.309312225341795	4060	7.8055261794244757	4060	8.5283283691406258	4060	7.4320653062184352	4060	5.3302052307128909	4060	-18.677884557141191	4060	-14.569227630615234	4060	-4.399729426215135	4060	-5.3302052307128909	4060	-51.5936484083268	4060	-29.138455261230469	4060	4.0324187697873892	4060	13.879889894741096	4060	54.955409223056407	4060	14.907100856977154	4060	0.13618094664016611
4070	13.025724418044987	4070	21.205799377441405	4070	5.3340466819161847	4070	1.2473999633789064	4070	75.111893091289232	4070	88.362957824707024	4070	-25.18962926929575	4070	-21.55771893310547	4070	-12.961875120053	4070	-27.953965209960938	4070	6.6666186482769874	4070	11.608002502441407	4070	8.5373955806912623	4070	5.3302052307128909	4070	-19.514061608819667	4070	-12.318696533203125	4070	-4.3973024314192486	4070	-6.514695281982422	4070	-55.61173313773871	4070	-28.901557250976563	4070	4.6773655565320951	4070	13.579473907194286	4070	55.796556146414559	4070	14.750291738796911	4070	0.0058851690776712887
4080	12.715468416268656	4080	22.868999328613281	4080	2.6377442108252147	4080	3.7421998901367188	4080	67.0294643640824	4080	79.479282440185543	4080	-21.36426444371903	4080	-24.163597045898438	4080	-8.7433257531361228	4080	-24.282046051025389	4080	5.34397373681319	4080	8.6467773742675789	4080	9.4696890609248978	4080	5.8040012512207033	4080	-19.174990483743848	4080	-16.464411712646484	4080	-4.2691966552987708	4080	-4.8564092102050784	4080	-64.319214451567817	4080	-35.8900485534668	4080	5.3236549619067617	4080	13.274157135574285	4080	56.5748179623079	4080	14.58519960081691	4080	-0.1185531826569954
4090	10.393830641179218	4090	18.710999450683595	4090	2.5586589794511383	4090	3.7421998901367188	4090	69.173941753376909	4090	74.385975219726561	4090	-14.733071489033129	4090	-27.36172018432617	4090	-6.8515124306865616	4090	-19.307187835693359	4090	3.7386195896248253	4090	9.2390223999023444	4090	10.249661551122303	4090	5.8040012512207033	4090	-17.229949324052086	4090	-15.516819671630859	4090	-4.6983582320696584	4090	-4.2641641845703129	4090	-59.964115440138812	4090	-49.037888122558591	4090	5.9699443672814283	4090	12.968840363954286	4090	57.353079778201227	4090	14.42010746283691	4090	-0.24299153439166205
4100	8.5089615528211091	4100	13.721399597167968	4100	-1.3612093958644511	4100	7.0685997924804687	4100	64.664848808608184	4100	76.0442612915039	4100	-7.2978617290036123	4100	-27.243271179199219	4100	-5.4007903327640854	4100	-16.938207733154297	4100	2.2756828582227584	4100	8.5283283691406258	4100	11.042330052537333	4100	6.8700422973632813	4100	-15.558862568758928	4100	-18.241146789550783	4100	-5.0866411939181226	4100	-4.7379602050781253	4100	-55.247335854467181	4100	-50.103929168701171	4100	6.6141346236239809	4100	12.660964742634146	4100	58.091151868792373	4100	14.251844280336739	4100	-0.36495512145819409
4110	5.6907418336249158	4110	17.047799499511719	4110	-4.8282397701339619	4110	5.4053998413085935	4110	51.988677837542525	4110	76.162710296630863	4110	-0.13485096389373652	4110	-23.926699035644532	4110	-4.0438918459791271	4110	-13.858533599853516	4110	1.0130005330500325	4110	7.1069403076171875	4110	11.422210740559319	4110	8.4098793640136726	4110	-14.155665507424423	4110	-19.425636840820314	4110	-5.4924546167350172	4110	-4.0272661743164067	4110	-53.111088542813185	4110	-53.775848327636716	4110	7.25432299350798	4110	12.348210846447481	4110	58.752604950919043	4110	14.077535714716738	4110	-0.48220073611686076
4120	5.153879495354289	4120	15.384599548339844	4120	-6.8551312002302645	4120	2.9105999145507813	4120	54.070976087218838	4120	66.923687896728509	4120	7.93031700942031	4120	-19.544085845947265	4120	-4.6867952105810122	4120	-9.7128184204101569	4120	-0.32236840739223283	4120	6.8700422973632813	4120	11.312573068360914	4120	9.83126742553711	4120	-12.544524075054186	4120	-18.714942810058595	4120	-6.5632368797898053	4120	-5.3302052307128909	4120	-41.429569477365966	4120	-62.185727691650392	4120	7.89451136339198	4120	12.035456950260814	4120	59.414058033045706	4120	13.903227149096738	4120	-0.59944635077552744
4130	3.7179756909359369	4130	12.058199645996094	4130	-8.1304938315746167	4130	2.0789999389648437	4130	55.38890179776601	4130	68.108177947998044	4130	14.654817215232118	4130	-13.147839569091797	4130	-6.5348975323206844	4130	-6.9884913024902344	4130	-1.3140084898320481	4130	6.3962462768554689	4130	10.813704220595866	4130	8.765226379394532	4130	-12.706088521457479	4130	-16.819758728027345	4130	-7.8746453402420862	4130	-5.448654235839844	4130	-29.035184276146953	4130	-59.57984957885742	4130	8.5303180025277285	4130	11.720546409634025	4130	60.033415148409958	4130	13.727078890956632	4130	-0.71489479931809075
4140	-0.74616806466979213	4140	8.7317997436523438	4140	-9.78488082884625	4140	-1.6631999511718749	4140	48.393196736959823	4140	63.962462768554687	4140	19.647047591684949	4140	-5.8040012512207033	4140	-8.6817262569598821	4140	-5.8040012512207033	4140	-1.9633297836404395	4140	2.1320820922851564	4140	9.7626540273613287	4140	11.608002502441407	4140	-13.458181472274905	4140	-15.043023651123047	4140	-8.8482095912119334	4140	-5.3302052307128909	4140	-19.074778991208131	4140	-53.894297332763671	4140	9.1570636552403926	4140	11.401176141307358	4140	60.565721962143286	4140	13.547126330383298	4140	-0.82662688583075727
4150	0.926454104011345	4150	5.4053998413085935	4150	-7.7506107001564573	4150	-5.8211998291015625	4150	53.55663211877129	4150	51.288419219970706	4150	22.995541023075535	4150	0.23689801025390625	4150	-11.795274237213217	4150	-6.1593482666015626	4150	-2.2873038835072279	4150	0.4737960205078125	4150	8.6858772374908888	4150	11.015757476806641	4150	-14.983866378598091	4150	-14.450778625488281	4150	-10.780491827901052	4150	-5.2117562255859378	4150	-6.1209532707513787	4150	-51.762215240478518	4150	9.7838093079530584	4150	11.081805872980693	4150	61.098028775876621	4150	13.367173769809964	4150	-0.9383589723434238
4160	-1.9374843101441286	4160	2.4947999267578127	4160	-5.8311019227601424	4160	-4.9895998535156254	4160	53.1019899685171	4160	53.3020523071289	4160	23.630502888630435	4160	8.29143035888672	4160	-15.709528643008454	4160	-5.68555224609375	4160	-2.1723764796623968	4160	-2.4874291076660158	4160	7.4395083916992331	4160	10.541961456298829	4160	-16.146478802733419	4160	-11.72645150756836	4160	-12.169705775401123	4160	-6.2777972717285158	4160	6.821039616813394	4160	-40.864906768798825	4160	10.404510376711357	4160	10.760817014695927	4160	61.588595930927418	4160	13.186479549896587	4160	-1.0488175722300128
4170	-6.3717619149123728	4170	7.9001997680664067	4170	-4.6414027372666844	4170	-6.6527998046875	4170	44.549753988492142	4170	56.8555224609375	4170	21.968006990122188	4170	15.043023651123047	4170	-19.190489107358349	4170	-4.8564092102050784	4170	-1.7886304986033608	4170	-1.0660410461425782	4170	5.437821645210855	4170	10.541961456298829	4170	-15.66709665121035	4170	-11.015757476806641	4170	-12.846743246632208	4170	-7.2253893127441406	4170	17.440587406348811	4170	-28.42776123046875	4170	11.011621008344692	4170	10.436188973760594	4170	61.985317056007425	4170	13.004117808329921	4170	-1.1564129080686796
4180	-5.4454275592093371	4180	4.5737998657226564	4180	-1.4708510200344804	4180	-9.97919970703125	4180	52.679488990091272	4180	48.564092102050779	4180	17.511620373074841	4180	18.478044799804689	4180	-23.05835564556028	4180	-6.514695281982422	4180	-1.0925172833308494	4180	-1.4213880615234376	4180	4.1143205765300266	4180	10.660410461425782	4180	-14.712442853937983	4180	-13.858533599853516	4180	-13.476658383919322	4180	-9.47592041015625	4180	24.897869116329659	4180	-19.070289825439453	4180	11.618731639978025	4180	10.11156093282526	4180	62.382038181087424	4180	12.821756066763255	4180	-1.2640082439073463
4190	-5.8761096569392546	4190	1.2473999633789064	4190	2.2992200852702016	4190	-7.4843997802734377	4190	58.100309465396407	4190	54.841889373779296	4190	11.189316020313882	4190	22.742208984375	4190	-26.269958820358873	4190	-14.332329620361328	4190	-0.18146841056537966	4190	-0.35534701538085939	4190	3.2079070259551945	4190	10.897308471679688	4190	-12.778360359625907	4190	-15.279921661376953	4190	-14.026834948827638	4190	-10.660410461425782	4190	29.359609609700826	4190	-7.4622873229980469	4190	12.2187325653709	4190	9.78592524401786	4190	62.739071196404865	4190	12.639503405196596	4190	-1.3707280776979567
4200	-11.665964044040678	4200	-0.83159997558593746	4200	4.2017099336132	4200	-5.8211998291015625	4200	54.208451344859441	4200	54.723440368652341	4200	2.9972026389796009	4200	22.742208984375	4200	-28.856165030210576	4200	-14.569227630615234	4200	1.1219324564512689	4200	-2.8427761230468751	4200	2.0580951695318772	4200	7.580736328125	4200	-11.723254875593156	4200	-16.582860717773439	4200	-14.358434853563647	4200	-12.081798522949219	4200	31.56086663381793	4200	5.68555224609375	4200	12.801304835884233	4200	9.4578194184131945	4200	62.998813220438194	4200	12.457518141129929	4200	-1.4753017154959567
4210	-9.201059328567105	4210	-5.8211998291015625	4210	5.9801681203857004	4210	-3.32639990234375	4210	64.746483789810867	4210	46.195111999511717	4210	-5.9019892494965038	4210	20.728575897216796	4210	-30.026878857599144	4210	-18.833391815185546	4210	2.1007755705300823	4210	-2.1320820922851564	4210	1.9151823723730574	4210	6.8700422973632813	4210	-12.224907848200466	4210	-16.70130972290039	4210	-15.154606764956164	4210	-12.674043548583985	4210	29.025808788503483	4210	16.464411712646484	4210	13.383877106397566	4210	9.1297135928085282	4210	63.258555244471523	4210	12.275532877063263	4210	-1.5798753532939567
4220	-7.8440026327878964	4220	-2.4947999267578127	4220	6.5708808636940219	4220	-2.4947999267578127	4220	70.158818438931689	4220	54.131195343017581	4220	-14.852764300250744	4220	15.279921661376953	4220	-31.049343561552739	4220	-23.216005004882813	4220	3.3906838606098688	4220	0.59224502563476566	4220	1.9635705299402195	4220	4.5010621948242191	4220	-14.230732562387363	4220	-13.503186584472656	4220	-15.722968464469012	4220	-13.740084594726563	4220	22.846132050209608	4220	25.229638092041014	4220	13.958802979610372	4220	8.8012190672838351	4220	63.481727617102337	4220	12.094271535196645	4220	-1.6838712063919168
4230	-15.220385167708637	4230	-5.8211998291015625	4230	6.0998114986836782	4230	2.0789999389648437	4230	64.080410474104923	4230	59.57984957885742	4230	-22.980459737571909	4230	10.778859466552735	4230	-30.398110659213561	4230	-25.703434112548827	4230	4.8738381632516692	4230	-0.35534701538085939	4230	2.2683819765153874	4230	2.1320820922851564	4230	-17.008816504191159	4230	-12.792492553710938	4230	-16.019894762111303	4230	-13.858533599853516	4230	14.402025222923138	4230	29.020006256103514	4230	14.513225180063706	4230	8.4716822501218338	4230	63.606839146722344	4230	11.914951377303312	4230	-1.7863177405165833
4240	-11.104860723581371	4240	-11.642399658203125	4240	5.6859089636829552	4240	4.5737998657226564	4240	75.887886602218515	4240	54.604991363525393	4240	-29.343090574010095	4240	3.1981231384277344	4240	-29.391795805992615	4240	-28.072414215087889	4240	5.7572507959544694	4240	0.59224502563476566	4240	3.8075281392860378	4240	1.7767350769042969	4240	-19.490737715038531	4240	-12.200247528076172	4240	-16.402257471393153	4240	-14.332329620361328	4240	2.6085425589785061	4240	29.849149291992187	4240	15.067647380517039	4240	8.1421454329598344	4240	63.731950676342343	4240	11.735631219409978	4240	-1.8887642746412499
4250	-9.1480579757177249	4250	-8.3159997558593748	4250	4.1583109550863817	4250	5.4053998413085935	4250	79.494946717944686	4250	65.146952819824222	4250	-32.580632265577236	4250	-6.1593482666015626	4250	-26.933759767533207	4250	-30.559843322753906	4250	7.0085341022761227	4250	1.1844900512695313	4250	5.7327813078633136	4250	2.3689801025390627	4250	-20.339104020640583	4250	-13.858533599853516	4250	-15.940591659910183	4250	-15.16147265625	4250	-9.9171834713614988	4250	27.480169189453125	4250	15.6143109923698	4250	7.812785536429848	4250	63.824120152759917	4250	11.557445128716729	4250	-1.9908568593938905
4260	-16.243626462153689	4260	-8.3159997558593748	4260	3.0148926866078352	4260	6.2369998168945315	4260	65.03771896134964	4260	70.477158050537113	4260	-31.634077956503614	4260	-13.740084594726563	4260	-23.828393230670166	4260	-30.3229453125	4260	7.8911917978516755	4260	3.7903681640625	4260	9.2167318558400737	4260	2.3689801025390627	4260	-21.075907986597151	4260	-13.26628857421875	4260	-14.70383501926311	4260	-15.753717681884766	4260	-21.700333212065249	4260	22.742208984375	4260	16.138129871123134	4260	7.4839465728718482	4260	63.819293583646576	4260	11.382598235890063	4260	-2.0919072598845569
4270	-10.313302341982986	4270	-10.810799682617187	4270	-0.38794541926477244	4270	6.2369998168945315	4270	65.038843829083959	4270	64.080911773681635	4270	-25.867622955894021	4270	-22.860657989501952	4270	-19.990026240483527	4270	-30.915190338134767	4270	8.9265571971544588	4270	5.0933072204589847	4270	13.917538725483325	4270	1.3029390563964844	4270	-21.253681867210336	4270	-16.464411712646484	4270	-13.529573753355784	4270	-16.109064697265627	4270	-34.570320200791159	4270	12.674043548583985	4270	16.661948749876466	4270	7.1551076093138484	4270	63.814467014533243	4270	11.207751343063395	4270	-2.1929576603752237
4280	-8.5708659403874243	4280	-9.97919970703125	4280	-3.0268900662344755	4280	6.2369998168945315	4280	60.14382570353078	4280	75.096669250488276	4280	-16.560532287266945	4280	-30.441394317626955	4280	-16.080987818123134	4280	-29.138455261230469	4280	9.521715757457514	4280	5.3302052307128909	4280	17.461361544826055	4280	4.9748582153320315	4280	-22.049655614335183	4280	-20.136330871582032	4280	-12.212183837399355	4280	-13.384737579345703	4280	-45.400947289495804	4280	0.947592041015625	4280	17.178208636149197	4280	6.8269104781159	4280	63.780434640997584	4280	11.034281470036838	4280	-2.2938279436558759
4290	-15.373484782834588	4290	-7.4843997802734377	4290	-4.4079598187777913	4290	4.5737998657226564	4290	43.797863575190235	4290	77.584098358154293	4290	-6.25631451352973	4290	-33.876415466308593	4290	-12.229124470214666	4290	-26.651026153564452	4290	9.5957007595786337	4290	7.1069403076171875	4290	19.950823073704889	4290	5.3302052307128909	4290	-22.997610628750458	4290	-20.965473907470702	4290	-10.818716276971111	4290	-16.109064697265627	4290	-51.170162034447586	4290	-9.9497164306640631	4290	17.669917948555863	4290	6.5007979306512329	4290	63.651545808664252	4290	10.865283969010172	4290	-2.394113230869876
4300	-9.4465657245328316	4300	-14.968799560546875	4300	-6.8987024207896	4300	3.7421998901367188	4300	41.220086928523614	4300	63.962462768554687	4300	3.3380658230796136	4300	-32.691925415039066	4300	-8.87768735735176	4300	-23.808250030517577	4300	9.55187487609372	4300	8.4098793640136726	4300	21.420092210917026	4300	8.8836753845214851	4300	-24.964432412926239	4300	-22.149963958740233	4300	-9.905646407993018	4300	-14.806125640869141	4300	-56.423585812788431	4300	-21.202371917724609	4300	18.161627260962533	4300	6.1746853831865653	4300	63.522656976330921	4300	10.696286467983505	4300	-2.4943985180838757
4310	-6.7866492713514148	4310	-9.97919970703125	4310	-9.831563137173589	4310	0	4310	34.546901782303934	4310	63.607115753173829	4310	13.255430787252433	4310	-24.637393066406251	4310	-6.26025905135705	4310	-19.899432861328126	4310	9.05958529800813	4310	7.3438383178710938	4310	21.861216405803837	4310	15.16147265625	4310	-26.958294488667132	4310	-20.847024902343751	4310	-9.0094682734138	4310	-13.384737579345703	4310	-57.332614594146236	4310	-34.468660491943361	4310	18.646181868568583	4310	5.849551778753983	4310	63.368171840875384	4310	10.528784462396967	4310	-2.5946501270818727
4320	-13.800646226181925	4320	-8.3159997558593748	4320	-10.18965911632964	4320	-2.4947999267578127	4320	16.7061443866126	4320	59.224502563476562	4320	22.66735076584429	4320	-14.806125640869141	4320	-4.7163067073136329	4320	-16.582860717773439	4320	7.9697290524878639	4320	8.8836753845214851	4320	20.41241683852563	4320	16.345962707519533	4320	-28.73969430698995	4320	-22.742208984375	4320	-8.2725818518723742	4320	-12.318696533203125	4320	-51.509803339404442	4320	-43.826131896972655	4320	19.104966289441915	4320	5.5279441820939832	4320	63.121492613628718	4320	10.3666690098303	4320	-2.694780432135206
4330	-8.291364236033214	4330	-14.137199584960937	4330	-11.859882321962365	4330	-3.32639990234375	4330	13.000238413107034	4330	42.641641845703127	4330	28.33966225022494	4330	-5.9224502563476564	4330	-4.5425735226660375	4330	-11.844900512695313	4330	6.74711728460295	4330	8.4098793640136726	4330	20.416264761174425	4330	19.899432861328126	4330	-30.313118336260406	4330	-22.38686196899414	4330	-7.7847322633175295	4330	-10.423512451171876	4330	-45.602207688716966	4330	-49.867031158447269	4330	19.563750710315251	4330	5.2063365854339834	4330	62.874813386382044	4330	10.204553557263633	4330	-2.7949107371885393
4340	-5.1049677749435673	4340	-9.1475997314453128	4340	-11.127068210949682	4340	-7.4843997802734377	4340	6.8984322680121508	4340	40.628008758544922	4340	31.03369481870925	4340	2.724327117919922	4340	-5.4594807644999559	4340	-8.5283283691406258	4340	5.68130956084385	4340	8.765226379394532	4340	21.120432856241585	4340	21.794616943359376	4340	-30.221677577219829	4340	-23.808250030517577	4340	-7.6397700996321323	4340	-9.83126742553711	4340	-35.537232888767377	4340	-54.131195343017581	4340	20.01590098476796	4340	4.8859087251780942	4340	62.605922757393294	4340	10.043965463035111	4340	-2.8951436777198825
4350	-13.405072054299296	4350	-7.4843997802734377	4350	-8.85203630906731	4350	-8.3159997558593748	4350	-7.08845846203787	4350	34.350211486816406	4350	30.729602400561017	4350	13.503186584472656	4350	-7.7254705320853114	4350	-6.514695281982422	4350	4.563511727887466	4350	8.29143035888672	4350	21.381986851761866	4350	20.373228881835939	4350	-28.329481809673986	4350	-27.124822174072264	4350	-6.73009904610784	4350	-8.29143035888672	4350	-21.034001092761159	4350	-55.552583404541018	4350	20.441380650381294	4350	4.5702236435967611	4350	62.247737806259963	4350	9.8895176578824433	4350	-2.9957892336072161
4360	-7.369504050850253	4360	-10.810799682617187	4360	-6.7548988785334485	4360	-9.1475997314453128	4360	-6.2443449847039361	4360	18.359595794677734	4360	25.575914154650587	4360	19.780983856201171	4360	-10.79864950697476	4360	-6.2777972717285158	4360	3.9265044145665229	4360	7.3438383178710938	4360	21.938146351177533	4360	21.439269927978515	4360	-26.402362799531485	4360	-27.243271179199219	4360	-6.8554444886260182	4360	-9.2390223999023444	4360	-8.34429045334193	4360	-50.222378173828126	4360	20.866860315994629	4360	4.2545385620154272	4360	61.889552855126638	4360	9.7350698527297759	4360	-3.0964347894945492
4370	-3.3371078766638007	4370	-7.4843997802734377	4370	-4.1741967443270367	4370	-9.97919970703125	4370	-4.6821058922590524	4370	11.608002502441407	4370	18.03987952042224	4370	27.243271179199219	4370	-14.495020961068272	4370	-5.9224502563476564	4370	3.3867388735153625	4370	6.9884913024902344	4370	23.44023205151975	4370	21.913065948486327	4370	-24.497926701577491	4370	-30.796741333007812	4370	-7.360119647268748	4370	-8.765226379394532	4370	4.7742754358730259	4370	-45.721315979003904	4370	21.286282384007336	4370	3.9401077285942234	4370	61.512314057391336	4370	9.5821246817572643	4370	-3.1973131890019069
4380	-10.996775856942307	4380	-2.4947999267578127	4380	1.6107451730690858	4380	-11.642399658203125	4380	-13.345987694496564	4380	9.5943694152832038	4380	9.5670993384254288	4380	29.849149291992187	4380	-19.261979424609532	4380	-5.9224502563476564	4380	2.83015475528714	4380	5.0933072204589847	4380	22.732949682131277	4380	23.808250030517577	4380	-22.644117231346709	4380	-29.493802276611326	4380	-8.5758897536909622	4380	-7.3438383178710938	4380	19.301109246610967	4380	-34.824007507324218	4380	21.678310649540666	4380	3.6313488840742236	4380	61.048909531144673	4380	9.4359747564652654	4380	-3.2992445591019068
4390	-3.5491479757383715	4390	-13.305599609375	4390	6.2504954747536647	4390	-9.1475997314453128	4390	-8.2028058980019161	4390	-5.2117562255859378	4390	-1.4055643459859031	4390	30.3229453125	4390	-22.974713969466791	4390	-7.3438383178710938	4390	2.2788728055417096	4390	5.3302052307128909	4390	23.118225807708225	4390	20.254779876708984	4390	-20.9837542211162	4390	-27.717067199707031	4390	-9.526255689465625	4390	-7.4622873229980469	4390	27.9892378376682	4390	-21.320820922851563	4390	22.070338915074	4390	3.3225900395542238	4390	60.585505004898	4390	9.2898248311732665	4390	-3.4011759292019073
4400	3.0480823889645947	4400	-4.9895998535156254	4400	9.2305956677998218	4400	-6.6527998046875	4400	-3.3732328509452749	4400	-4.9748582153320315	4400	-12.83073910517086	4400	26.769475158691407	4400	-26.436855571633171	4400	-11.252655487060547	4400	2.2458206029022065	4400	3.4350211486816407	4400	23.466892745820218	4400	21.202371917724609	4400	-20.640993512100771	4400	-26.887924163818358	4400	-10.986244347518248	4400	-7.4622873229980469	4400	34.342522678624981	4400	-7.6991853332519531	4400	22.456904983946707	4400	3.0150546377183645	4400	60.106015144949488	4400	9.1451191726014329	4400	-3.5034593411779476
4410	-1.7141724121471569	4410	-2.4947999267578127	4410	14.152613221623806	4410	-4.1579998779296874	4410	-7.6819215663810816	4410	-1.4213880615234376	4410	-21.86227605276763	4410	18.833391815185546	4410	-30.194797688336021	4410	-14.213880615234375	4410	2.3330444520139793	4410	3.4350211486816407	4410	21.992433741136225	4410	23.216005004882813	4410	-19.657695286196049	4410	-24.874291076660157	4410	-11.662868802345312	4410	-6.3962462768554689	4410	40.6936680027598	4410	3.9088171691894531	4410	22.815418289726704	4410	2.7138025958396979	4410	59.543914188469486	4410	9.0078309826160989	4410	-3.6075507706899472
4420	6.1473161784633135	4420	-8.3159997558593748	4420	14.805593370981997	4420	1.2473999633789064	4420	3.355635196874827	4420	-13.029390563964844	4420	-29.072325566759865	4420	9.1205733947753913	4420	-33.281090564290345	4420	-18.359595794677734	4420	2.4857986530015452	4420	3.0796741333007813	4420	21.209262284243987	4420	21.676167938232421	4420	-18.115341594851241	4420	-23.334454010009765	4420	-11.983873270588871	4420	-9.3574714050292975	4420	37.5510795866685	4420	15.635268676757812	4420	23.173931595506705	4420	2.4125505539610312	4420	58.981813231989484	4420	8.870542792630765	4420	-3.7116422002019469
4430	15.6869639578583	4430	-2.4947999267578127	4430	15.18845339589241	4430	7.0685997924804687	4430	14.558679150030258	4430	-7.2253893127441406	4430	-33.734030629581262	4430	-1.5398370666503907	4430	-34.597176149511	4430	-22.268412963867188	4430	3.086324906276694	4430	3.5534701538085938	4430	19.830085091091576	4430	21.439269927978515	4430	-16.852193784805042	4430	-21.202371917724609	4430	-12.355499336487691	4430	-7.3438383178710938	4430	31.551755392342649	4430	23.452903015136719	4430	23.527583966246077	4430	2.112416913474509	4430	58.406446905267771	4430	8.734620511045609	4430	-3.8161793207540042
4440	14.961411664660531	4440	4.5737998657226564	4440	16.310861861516521	4440	7.9001997680664067	4440	12.314242032060463	4440	-3.6719191589355469	4440	-32.832652554169471	4440	-4.6195111999511722	4440	-34.402375772923769	4440	-27.36172018432617	4440	3.4332804240130343	4440	1.6582860717773438	4440	16.953683103050448	4440	22.505310974121095	4440	-14.81855353035904	4440	-21.55771893310547	4440	-12.679960160788742	4440	-9.7128184204101569	4440	24.866311356899196	4440	33.994864471435548	4440	23.852543317652742	4440	1.8188849478711757	4440	57.752778045881108	4440	8.606760883210276	4440	-3.9233472564726704
4450	27.834158749150077	4450	0	4450	13.39853357885802	4450	12.889799621582032	4450	19.581266630040943	4450	-5.2117562255859378	4450	-28.916630825162425	4450	-22.031514953613282	4450	-32.862698773011509	4450	-30.204496307373049	4450	4.20216522735263	4450	2.0136330871582033	4450	14.999812767379035	4450	22.149963958740233	4450	-14.280964403280791	4450	-17.412003753662109	4450	-12.978275833725126	4450	-12.792492553710938	4450	10.953195320122049	4450	38.25902865600586	4450	24.177502669059411	4450	1.5253529822678424	4450	57.099109186494438	4450	8.4789012553749412	4450	-4.0305151921913369
4460	38.49800587082855	4460	7.0685997924804687	4460	9.8323191333962523	4460	13.721399597167968	4460	27.833909990744278	4460	3.9088171691894531	4460	-22.759802358821446	4460	-27.717067199707031	4460	-30.453966219145229	4460	-32.218129394531253	4460	5.3098464036684589	4460	2.0136330871582033	4460	12.8405742293791	4460	23.097555999755858	4460	-14.803661778933595	4460	-19.307187835693359	4460	-13.405587205081009	4460	-12.200247528076172	4460	-4.462307094130928	4460	37.311436614990235	4460	24.498207608625449	4460	1.232788170110652	4460	56.434859372946214	4460	8.3523164799157961	4460	-4.1381806601620772
4470	35.230234624667958	4470	17.879399475097657	4470	8.3051500744000144	4470	13.721399597167968	4470	26.574966983991146	4470	15.753717681884766	4470	-13.98119332058311	4470	-32.0996803894043	4470	-27.393947932974918	4470	-34.231762481689451	4470	5.5054086151213966	4470	2.3689801025390627	4470	8.8331784427226339	4470	18.9518408203125	4470	-15.533332803207298	4470	-16.345962707519533	4470	-13.755773924761405	4470	-13.26628857421875	4470	-15.083009132635798	4470	29.25690426635742	4470	24.789604377738783	4470	0.94688597058131874	4470	55.697718541852879	4470	8.2345140208244629	4470	-4.2492735725354107
4480	45.494360421210672	4480	17.879399475097657	4480	4.0543816040547149	4480	14.552999572753906	4480	32.674784290696408	4480	13.26628857421875	4480	-5.329988038124184	4480	-30.559843322753906	4480	-23.198395466155819	4480	-34.1133134765625	4480	6.7222139757819832	4480	5.68555224609375	4480	7.3730208311670236	4480	18.004248779296876	4480	-18.412677707190365	4480	-14.924574645996094	4480	-14.05035520927779	4480	-12.200247528076172	4480	-30.928723938593887	4480	23.097555999755858	4480	25.081001146852117	4480	0.66098377105198558	4480	54.960577710759551	4480	8.11671156173313	4480	-4.3603664849087442
4490	54.268030515524792	4490	28.690199157714844	4490	-0.21409276012255862	4490	12.889799621582032	4490	38.7272157526634	4490	17.293554748535158	4490	4.2759918292700441	4490	-27.480169189453125	4490	-18.300914546870608	4490	-32.0996803894043	4490	7.344720486363947	4490	4.6195111999511722	4490	6.3962904477625031	4490	15.635268676757812	4490	-21.52452216712528	4490	-13.858533599853516	4490	-14.478511125454405	4490	-12.318696533203125	4490	-43.229962034332516	4490	10.778859466552735	4490	25.368762857364825	4490	0.37587785134678953	4490	54.215380533984828	4490	8.0000808243779975	4490	-4.4719551569541638
4500	48.302974255713593	4500	39.500998840332031	4500	-2.0191978000490076	4500	8.7317997436523438	4500	35.095670768744753	4500	28.190863220214844	4500	14.195656067674353	4500	-20.254779876708984	4500	-14.514891675224158	4500	-29.493802276611326	4500	7.74925210744783	4500	6.9884913024902344	4500	4.4680371848788827	4500	13.029390563964844	4500	-22.486300523752377	4500	-15.516819671630859	4500	-14.500003878595921	4500	-12.792492553710938	4500	-45.534494905864058	4500	-4.7379602050781253	4500	25.626703624178159	4500	0.097304375382789576	4500	53.404091484318158	4500	7.8930625449679974	4500	-4.58761089445683
4510	56.203529101295189	4510	36.174598937988279	4510	-6.4206821845307092	4510	8.7317997436523438	4510	38.35928709683941	4510	27.598618194580077	4510	19.881741372331327	4510	-14.806125640869141	4510	-10.27108678242042	4510	-27.598618194580077	4510	8.512874220465747	4510	5.5671032409667971	4510	5.2191897717538858	4510	9.5943694152832038	4510	-23.67027124160278	4510	-15.16147265625	4510	-14.521595273864975	4510	-13.740084594726563	4510	-49.733931983856458	4510	-14.569227630615234	4510	25.884644390991493	4510	-0.18126910058121037	4510	52.592802434651496	4510	7.7860442655579973	4510	-4.7032666319594965
4520	63.443634707632256	4520	48.648598571777342	4520	-10.478510422050228	4520	3.7421998901367188	4520	38.317312250173359	4520	31.862782379150392	4520	22.164845830394796	4520	-5.3302052307128909	4520	-7.2837634224882013	4520	-22.860657989501952	4520	8.6563690214771682	4520	6.3962462768554689	4520	6.7341585265672705	4520	8.5283283691406258	4520	-25.170370083059211	4520	-19.66253485107422	4520	-14.931269939407969	4520	-13.858533599853516	4520	-50.06902843129609	4520	-29.967598297119142	4520	26.13958681830421	4520	-0.45921765914508123	4520	51.775763456883638	4520	7.6800787844282148	4520	-4.8193639672122535
4530	55.718045705719405	4530	58.211998291015625	4530	-10.509190990450966	4530	-0.41579998779296873	4530	30.816116500263178	4530	38.851273681640627	4530	18.584598235596651	4530	3.1981231384277344	4530	-5.9906299924813826	4530	-19.188738830566408	4530	8.3517700516644311	4530	6.7515932922363282	4530	6.0346763703648367	4530	6.3962462768554689	4530	-25.232301292875498	4530	-19.66253485107422	4530	-15.622653977794343	4530	-13.503186584472656	4530	-38.337393650191629	4530	-43.115437866210939	4530	26.364412591084207	4530	-0.73088926960241452	4530	50.900969645756973	4530	7.5846880771328813	4530	-4.9398969065315876
4540	61.476307175736707	4540	49.48019854736328	4540	-13.1585660034039	4540	-1.6631999511718749	4540	31.400597420586962	4540	33.757966461181638	4540	11.235935875404445	4540	13.976982604980469	4540	-5.94593163601086	4540	-15.990615692138672	4540	8.0270669598160538	4540	7.580736328125	4540	9.13630744352399	4540	5.2117562255859378	4540	-26.393576065740106	4540	-22.742208984375	4540	-16.048147962863418	4540	-14.924574645996094	4540	-32.350393306294507	4540	-43.944580902099609	4540	26.589238363864204	4540	-1.0025608800597479	4540	50.0261758346303	4540	7.4892973698375487	4540	-5.0604298458509209
4550	67.480136725281369	4550	54.885598388671873	4550	-14.959650974607806	4550	-5.8211998291015625	4550	30.605033179156322	4550	38.02213064575195	4550	5.05162004486106	4550	20.017881866455078	4550	-5.83125229344027	4550	-10.778859466552735	4550	7.7241059582141958	4550	9.47592041015625	4550	13.400358262694414	4550	5.3302052307128909	4550	-28.085411508628468	4550	-24.282046051025389	4550	-16.491434525801239	4550	-14.332329620361328	4550	-24.801972937926951	4550	-48.919439117431644	4550	26.811717398643598	4550	-1.2737668472209609	4550	49.147639553742671	4550	7.394818733486451	4550	-5.1813101417303438
4560	59.664612877901213	4560	63.201598144531253	4560	-12.954695935757735	4560	-9.1475997314453128	4560	21.563389460434337	4560	36.482293579101565	4560	0.0084579122699319775	4560	20.254779876708984	4560	-7.5515130287097048	4560	-8.6467773742675789	4560	7.1236217556087311	4560	7.580736328125	4560	14.644501401516735	4560	6.7515932922363282	4560	-29.345305524088808	4560	-24.518944061279296	4560	-16.9443242550401	4560	-14.924574645996094	4560	-8.632578462883771	4560	-49.393235137939456	4560	27.004145149590265	4560	-1.5390099932862942	4560	48.221178868429341	4560	7.3120196722791171	4560	-5.3066385313363433
4570	66.092929467109258	4570	57.380398315429687	4570	-13.976230729036711	4570	-10.810799682617187	4570	17.110626647024958	4570	31.38898635864258	4570	-7.6743090261624776	4570	18.122697784423828	4570	-10.72772367797258	4570	-6.1593482666015626	4570	6.1670780997542	4570	8.29143035888672	4570	18.658459958775879	4570	6.6331442871093751	4570	-31.541801305444238	4570	-26.5325771484375	4570	-17.335240509580018	4570	-15.279921661376953	4570	1.4493250535428501	4570	-37.785232635498048	4570	27.196572900536928	4570	-1.8042531393516272	4570	47.294718183116004	4570	7.229220611071784	4570	-5.4319669209423429
4580	73.57028741963876	4580	64.033198120117191	4580	-14.082432207907692	4580	-12.473999633789063	4580	10.965695290356477	4580	32.691925415039066	4580	-13.913072260885272	4580	11.134206481933594	4580	-13.676279841682533	4580	-6.0408992614746095	4580	5.5831527367993772	4580	8.29143035888672	4580	23.354201003775778	4580	9.83126742553711	4580	-33.4345496137314	4580	-26.769475158691407	4580	-17.731857913481996	4580	-16.227513702392578	4580	9.2463178813795786	4580	-32.455027404785156	4580	27.38730636764301	4580	-2.0691725509348489	4580	46.366139173201944	4580	7.1471632303787063	4580	-5.5575291385404233
4590	66.970739775430388	4590	68.191197998046874	4590	-11.098615643206378	4590	-14.968799560546875	4590	-0.23851209399993323	4590	32.0996803894043	4590	-14.911493366483059	4590	6.3962462768554689	4590	-17.773488274260032	4590	-5.448654235839844	4590	4.566957645225429	4590	6.8700422973632813	4590	23.996587895066291	4590	14.213880615234375	4590	-33.565870103262213	4590	-27.717067199707031	4590	-18.151056077816516	4590	-16.109064697265627	4590	24.265678649192008	4590	-24.874291076660157	4590	27.548546745683012	4590	-2.3284565844981824	4590	45.400685623955276	4590	7.0780165845587062	4590	-5.6871616952584239
4600	74.84435339740061	4600	61.538398193359377	4600	-9.7926683399969647	4600	-12.473999633789063	4600	-5.3734759360749287	4600	21.676167938232421	4600	-14.173890568597189	4600	3.9088171691894531	4600	-21.733326908619865	4600	-8.29143035888672	4600	3.9673879763709508	4600	7.1069403076171875	4600	26.633479124350576	4600	14.332329620361328	4600	-33.812746556486424	4600	-30.204496307373049	4600	-18.61938832165302	4600	-16.819758728027345	4600	28.065943872843448	4600	-8.4098793640136726	4600	27.709787123723011	4600	-2.5877406180615155	4600	44.435232074708608	4600	7.008869938738707	4600	-5.8167942519764235
4610	83.4606017195342	4610	67.359598022460943	4610	-8.5932943492861256	4610	-14.968799560546875	4610	-9.0275734547455535	4610	16.70130972290039	4610	-11.132433781421442	4610	-7.2253893127441406	4610	-24.583137329721744	4610	-10.897308471679688	4610	3.7871362725060109	4610	5.8040012512207033	4610	29.191009356748111	4610	19.425636840820314	4610	-33.323141422064239	4610	-30.559843322753906	4610	-18.888461374068132	4610	-17.293554748535158	4610	28.684789399807325	4610	0.35534701538085939	4610	27.869962288522462	4610	-2.8468239265927449	4610	43.468832349581447	4610	6.940258680574984	4610	-5.9465517718704888
4620	78.353064426797857	4620	75.675597778320309	4620	-5.0804503763414681	4620	-14.137199584960937	4620	-15.936071914369173	4620	12.081798522949219	4620	-6.8908338876698849	4620	-13.858533599853516	4620	-28.07307637569162	4620	-14.213880615234375	4620	2.8880934682056036	4620	4.9748582153320315	4620	27.13954540147834	4620	23.808250030517577	4620	-31.70473537221757	4620	-33.165721435546878	4620	-19.393056803871684	4620	-17.648901763916015	4620	33.7268748564632	4620	6.7515932922363282	4620	28.001790945435797	4620	-3.1005657189947451	4620	42.477253832981454	4620	6.8858946828123173	4620	-6.0796347007258218
4630	84.628574326882031	4630	67.359598022460943	4630	-3.8683225598554465	4630	-11.642399658203125	4630	-19.152128853513094	4630	-0.59224502563476566	4630	-3.8346986643519188	4630	-12.200247528076172	4630	-29.981386738512604	4630	-17.412003753662109	4630	2.7551687532901781	4630	3.9088171691894531	4630	27.002646181288537	4630	22.742208984375	4630	-31.606956683788653	4630	-33.047272430419923	4630	-19.510501099622772	4630	-17.885799774169922	4630	28.372259065406023	4630	22.860657989501952	4630	28.133619602349132	4630	-3.3543075113967453	4630	41.48567531638146	4630	6.83153068504965	4630	-6.2127176295811548
4640	90.627100867315335	4640	74.843997802734378	4640	-3.2616689107185959	4640	-9.97919970703125	4640	-22.115425692298064	4640	-5.448654235839844	4640	-0.42544884772869462	4640	-14.213880615234375	4640	-31.059293903031943	4640	-21.676167938232421	4640	3.063815782727346	4640	2.0136330871582033	4640	27.64737149329364	4640	26.769475158691407	4640	-31.738519496295652	4640	-33.521068450927736	4640	-19.438662463259547	4640	-18.9518408203125	4640	18.81643890791948	4640	26.414128143310545	4640	28.26495803436196	4640	-3.6079550725326479	4640	40.4938454957212	4640	6.7774554057272818	4640	-6.3458421232685316
4650	81.732236365022786	4650	81.496797607421868	4650	-0.13393011803566335	4650	-7.4843997802734377	4650	-26.121621760756714	4650	-9.7128184204101569	4650	5.2947134319092921	4650	-11.015757476806641	4650	-31.654926428803044	4650	-24.874291076660157	4650	2.9743578736398746	4650	3.7903681640625	4650	24.894356431925207	4650	29.612251281738281	4650	-31.302180241052689	4650	-33.402619445800781	4650	-19.28341299784125	4650	-18.004248779296876	4650	14.211502757595255	4650	26.769475158691407	4650	28.369715382908627	4650	-3.8564932050233147	4650	39.488389410474532	4650	6.7390350818179474	4650	-6.4812203545131979
4660	84.1467407784383	4660	77.338797729492185	4660	0.7288878181896985	4660	-4.9895998535156254	4660	-24.090676501405287	4660	-13.62163558959961	4660	8.0419319537227469	4660	-6.2777972717285158	4660	-30.7771115894106	4660	-27.835516204833983	4660	3.52405769817949	4660	4.382613189697266	4660	24.595741225315976	4660	26.651026153564452	4660	-31.866986755905408	4660	-30.678292327880861	4660	-18.488831395224857	4660	-20.136330871582032	4660	3.5003762571095258	4660	31.744333374023437	4660	28.474472731455293	4660	-4.1050313375139815	4660	38.482933325227862	4660	6.7006147579086139	4660	-6.6165985857578642
4670	85.085397733997127	4670	85.654797485351565	4670	0.87094304259627719	4670	-3.32639990234375	4670	-18.000021420632066	4670	-17.885799774169922	4670	8.41749868987293	4670	-4.382613189697266	4670	-28.615814607163692	4670	-29.493802276611326	4670	4.5265274090694874	4670	3.7903681640625	4670	24.623576911488634	4670	27.717067199707031	4670	-32.177887020730417	4670	-30.915190338134767	4670	-17.88601115624742	4670	-19.780983856201171	4670	-8.312870778974462	4670	26.887924163818358	4670	28.579230080001505	4670	-4.3535694700045546	4670	37.477477239981141	4670	6.6621944339996	4670	-6.7519768170025474
4680	73.541501068013488	4680	84.82319750976562	4680	2.6777690631036322	4680	-3.32639990234375	4680	-11.380591850338817	4680	-20.965473907470702	4680	9.8385016117597086	4680	-1.0660410461425782	4680	-26.082481924557772	4680	-30.441394317626955	4680	5.1140328192561668	4680	2.8427761230468751	4680	21.016699304546179	4680	27.36172018432617	4680	-30.014677711860585	4680	-32.3365783996582	4680	-16.959051729401487	4680	-18.9518408203125	4680	-13.084864117340757	4680	17.648901763916015	4680	28.659740872694837	4680	-4.5971496679985551	4680	36.46896090042781	4680	6.6408584489749334	4680	-6.8882559690932146
4690	72.77126640023107	4690	82.328397583007813	4690	1.7730160855776145	4690	-1.6631999511718749	4690	-2.8818338199786804	4690	-24.992740081787108	4690	4.8637908398378125	4690	5.5671032409667971	4690	-22.781279252085227	4690	-31.862782379150392	4690	5.9896358474620826	4690	2.8427761230468751	4690	21.133968935966234	4690	22.860657989501952	4690	-29.620025116207096	4690	-29.849149291992187	4690	-16.032543874830729	4690	-19.66253485107422	4690	-21.61142542344172	4690	12.910941558837891	4690	28.740251665388172	4690	-4.8407298659925546	4690	35.460444560874471	4690	6.6195224639502674	4690	-7.0245351211838818
4700	72.996370715496909	4700	83.159997558593744	4700	-1.1567368919493193	4700	1.2473999633789064	4700	4.8775268889563979	4700	-22.979106994628907	4700	-3.1243127892270026	4700	6.1593482666015626	4700	-20.149719436755902	4700	-30.915190338134767	4700	6.98508972794091	4700	1.89518408203125	4700	20.906651513815071	4700	24.874291076660157	4700	-28.645015377697149	4700	-32.573476409912111	4700	-15.273827213441468	4700	-18.241146789550783	4700	-29.566000122399814	4700	2.9612251281738282	4700	28.820762458081504	4700	-5.0843100639865551	4700	34.45192822132114	4700	6.5981864789256006	4700	-7.160814273274549
4710	63.689126918435022	4710	80.665197631835937	4710	-2.4318318384374304	4710	-0.41579998779296873	4710	11.013423971507454	4710	-16.70130972290039	4710	-5.6364582583746357	4710	7.9360833435058593	4710	-16.883395109386008	4710	-27.717067199707031	4710	6.8898999027875618	4710	5.3302052307128909	4710	16.200277552209503	4710	24.163597045898438	4710	-26.769427234273138	4710	-31.862782379150392	4710	-14.943146039749786	4710	-18.122697784423828	4710	-30.021883717843558	4710	-9.2390223999023444	4710	28.880559895574443	4710	-5.3231607696391317	4710	33.449134374727919	4710	6.5946829332932735	4710	-7.2964394842185358
4720	65.058290230170286	4720	74.012397827148433	4720	-6.1352426768133084	4720	2.9105999145507813	4720	15.848875048710628	4720	-9.7128184204101569	4720	-7.8441990366868293	4720	8.765226379394532	4720	-14.041514308725043	4720	-25.821883117675782	4720	8.3093259973504274	4720	4.0272661743164067	4720	16.270950559152372	4720	22.031514953613282	4720	-26.691068369766214	4720	-30.086047302246094	4720	-14.198432423491223	4720	-17.76735076904297	4720	-31.388108313482896	4720	-13.029390563964844	4720	28.939975324467778	4720	-5.561924251047798	4720	32.446446065914579	4720	6.591508264616607	4720	-7.4320526347725355
4730	70.923933682910317	4730	73.1807978515625	4730	-10.598667136813917	4730	0	4730	19.246559765301331	4730	-3.6719191589355469	4730	-10.2793441959345	4730	5.68555224609375	4730	-11.619848748376354	4730	-23.452903015136719	4730	9.0475165329931784	4730	6.7515932922363282	4730	18.019841385080944	4730	21.794616943359376	4730	-25.963595642807356	4730	-28.664659240722656	4730	-13.895009274543931	4730	-15.990615692138672	4730	-31.470550197467652	4730	-21.439269927978515	4730	28.999390753361109	4730	-5.8006877324564652	4730	31.443757757101249	4730	6.5883335959399405	4730	-7.5676657853265352
4740	68.796826046061966	4740	74.843997802734378	4740	-13.525755685732346	4740	-2.4947999267578127	4740	23.098559519911607	4740	2.9612251281738282	4740	-7.8197067789686878	4740	-2.2505310974121095	4740	-8.5580254906647628	4740	-19.780983856201171	4740	9.2075134394749725	4740	6.6331442871093751	4740	12.770745333371867	4740	20.965473907470702	4740	-23.966293132484886	4740	-28.5462102355957	4740	-13.315124176031876	4740	-15.753717681884766	4740	-25.492303858228286	4740	-28.5462102355957	4740	29.041549811280778	4740	-6.0348220812250419	4740	30.453500156114824	4740	6.6036314801949656	4740	-7.7010218118791585
4750	76.550959638705592	4750	64.864798095703122	4750	-18.861710663915055	4750	-2.4947999267578127	4750	24.099174241057572	4750	10.778859466552735	4750	-5.1844904230797617	4750	-4.5010621948242191	4750	-7.5145883976212229	4750	-15.16147265625	4750	10.053147850936135	4750	6.514695281982422	4750	12.171787220407879	4750	14.569227630615234	4750	-23.559051349930122	4750	-29.138455261230469	4750	-12.942582755344258	4750	-15.635268676757812	4750	-19.786242981288929	4750	-30.559843322753906	4750	29.083060404320776	4750	-6.2687824751137082	4750	29.463709679848154	4750	6.6196235313656313	4750	-7.8342930195758251
4760	86.45029225771043	4760	65.696398071289067	4760	-23.932724999074285	4760	-6.6527998046875	4760	20.249235251439544	4760	15.043023651123047	4760	-0.9025958282379416	4760	-7.580736328125	4760	-7.0968652301259976	4760	-14.095431610107422	4760	10.350523059748333	4760	8.5283283691406258	4760	12.243067148912523	4760	16.227513702392578	4760	-24.357968259864954	4760	-26.058781127929688	4760	-12.362191620195194	4760	-14.213880615234375	4760	-13.246507752997495	4760	-33.994864471435548	4760	29.124570997360777	4760	-6.5027428690023745	4760	28.473919203581488	4760	6.6356155825362979	4760	-7.9675642272724918
4770	85.716045093559188	4770	71.517597900390626	4770	-27.034105216071424	4770	-11.642399658203125	4770	17.038407719400794	4770	19.188738830566408	4770	6.7708691360928537	4770	-9.9497164306640631	4770	-6.412905772847191	4770	-10.897308471679688	4770	8.669400042628439	4770	9.83126742553711	4770	9.5602436384023441	4770	16.345962707519533	4770	-23.603228135713351	4770	-25.584985107421875	4770	-12.232827185412045	4770	-14.332329620361328	4770	-5.0507538808356234	4770	-28.5462102355957	4770	29.1520880548005	4770	-6.7320308296442821	4770	27.502074066781844	4770	6.67062512150734	4770	-8.0969916311490824
4780	86.762322321672116	4780	68.191197998046874	4780	-31.315807507384832	4780	-14.137199584960937	4780	9.5131011658658338	4780	21.55771893310547	4780	11.607912523682115	4780	-5.2117562255859378	4780	-7.5012798184714127	4780	-9.83126742553711	4780	8.49832029364137	4780	8.4098793640136726	4780	10.115246867253198	4780	12.792492553710938	4780	-24.197160925553419	4780	-23.689801025390626	4780	-12.049846318706482	4780	-12.792492553710938	4780	3.4072311324201348	4780	-25.229638092041014	4780	29.1788012282805	4780	-6.9610503739082823	4780	26.531259832461846	4780	6.706727154458008	4780	-8.22619822076375
4790	87.037720213018673	4790	76.507197753906254	4790	-35.203466660281464	4790	-19.9583994140625	4790	-1.0304156633915103	4790	24.637393066406251	4790	15.943234432695416	4790	-5.9224502563476564	4790	-9.4715723250503281	4790	-10.660410461425782	4790	7.2232348609988506	4790	10.541961456298829	4790	11.477088646448937	4790	14.213880615234375	4790	-25.061495799825614	4790	-22.031514953613282	4790	-12.2568466750028	4790	-13.503186584472656	4790	10.195450306599165	4790	-19.899432861328126	4790	29.2055144017605	4790	-7.1900699181722825	4790	25.560445598141847	4790	6.7428291874086748	4790	-8.3554048103784169
4800	80.660578558989414	4800	86.4863974609375	4800	-36.091650974578513	4800	-24.116399291992188	4800	-6.760032840343019	4800	18.9518408203125	4800	22.060018118152684	4800	-0.35534701538085939	4800	-10.946389118217592	4800	-8.1729813537597664	4800	5.6281863925748965	4800	11.015757476806641	4800	7.8677173928831294	4800	14.213880615234375	4800	-23.518971286666648	4800	-23.926699035644532	4800	-12.294488564701188	4800	-11.72645150756836	4800	13.425361117005473	4800	-12.674043548583985	4800	29.220521537466929	4800	-7.4142086538255167	4800	24.613265948702328	4800	6.7984358921764017	4800	-8.4792476566949748
4810	80.437215192418876	4810	83.159997558593744	4810	-37.957870013538994	4810	-26.61119921875	4810	-12.950174366982029	4810	18.004248779296876	4810	24.699336980301453	4810	6.2777972717285158	4810	-13.579442626600322	4810	-6.7515932922363282	4810	4.7738386886019057	4810	8.4098793640136726	4810	6.6324418700793082	4810	8.765226379394532	4810	-23.467633145070238	4810	-25.111189086914063	4810	-12.081124707386858	4810	-9.9497164306640631	4810	15.38711003774187	4810	-5.448654235839844	4810	29.234614535733595	4810	-7.6379662417348495	4810	23.667931950142329	4810	6.8555657383437349	4810	-8.60267164236364
4820	79.080722148317562	4820	84.82319750976562	4820	-39.6180631643748	4820	-30.769199096679689	4820	-18.85462219532457	4820	8.4098793640136726	4820	24.87932229650513	4820	11.844900512695313	4820	-16.759417875687781	4820	-7.580736328125	4820	4.310495730705135	4820	8.5283283691406258	4820	4.895654339926768	4820	10.541961456298829	4820	-24.675806741160621	4820	-24.282046051025389	4820	-12.293086386256043	4820	-12.792492553710938	4820	16.368464521033289	4820	2.9612251281738282	4820	29.248707534000264	4820	-7.8617238296441831	4820	22.72259795158233	4820	6.9126955845110682	4820	-8.7260956280323061
4830	71.587576241181011	4830	84.82319750976562	4830	-38.627432506777645	4830	-37.421998901367189	4830	-18.576003955547552	4830	0.35534701538085939	4830	26.962286202447284	4830	16.109064697265627	4830	-18.800198539778279	4830	-9.47592041015625	4830	3.1746931653346877	4830	6.514695281982422	4830	0.021334310107377519	4830	11.72645150756836	4830	-25.661494136957984	4830	-24.282046051025389	4830	-12.932939930264537	4830	-12.555594543457032	4830	12.902621185868938	4830	9.3574714050292975	4830	29.253038076560063	4830	-8.08019555538274	4830	21.808147931796295	4830	6.98982800333748	4830	-8.842748419866167
4840	67.354313437662853	4840	80.665197631835937	4840	-38.965540613122421	4840	-35.758798950195313	4840	-19.897042703083518	4840	-5.3302052307128909	4840	25.810166772966632	4840	20.965473907470702	4840	-22.015908044534847	4840	-10.897308471679688	4840	3.1476656316654328	4840	4.8564092102050784	4840	-1.4877686502375305	4840	8.1729813537597664	4840	-27.468768459022272	4840	-23.808250030517577	4840	-13.498677572416066	4840	-12.792492553710938	4840	9.0756962256772891	4840	12.792492553710938	4840	29.256396693220058	4840	-8.2981410337814072	4840	20.89677264440963	4840	7.0689518287334794	4840	-8.9587270884201669
4850	63.249518983973758	4850	79.83359765625	4850	-39.059951547842246	4850	-37.421998901367189	4850	-19.890731486531127	4850	-13.62163558959961	4850	23.918870959458069	4850	24.992740081787108	4850	-24.991173379900324	4850	-14.806125640869141	4850	3.1430481525263332	4850	5.2117562255859378	4850	-1.5034690447012622	4850	6.6331442871093751	4850	-29.931794712774995	4850	-24.755842071533202	4850	-14.657999732432536	4850	-12.318696533203125	4850	4.510767370376275	4850	13.976982604980469	4850	29.259755309880056	4850	-8.516086512180074	4850	19.985397357022961	4850	7.148075654129479	4850	-9.0747057569741667
4860	54.109082259256169	4860	78.17039770507813	4860	-36.84882309972997	4860	-39.916798828125	4860	-11.640042344833006	4860	-18.359595794677734	4860	26.755956785504495	4860	23.926699035644532	4860	-25.697881387399271	4860	-16.227513702392578	4860	2.4542163623127067	4860	4.7379602050781253	4860	-5.4398720361478183	4860	4.6195111999511722	4860	-30.465821354511128	4860	-26.177230133056639	4860	-15.172320926334981	4860	-13.62163558959961	4860	-4.2926430576412509	4860	16.582860717773439	4860	29.255090372559891	4860	-8.72812626129995	4860	19.114650296623815	4860	7.2477709774959109	4860	-9.1826094578539976
4870	49.605284299421484	4870	71.517597900390626	4870	-36.870285320019107	4870	-38.253598876953127	4870	-6.3596937736378578	4870	-17.648901763916015	4870	26.891032475506655	4870	27.124822174072264	4870	-26.582394764931578	4870	-18.833391815185546	4870	2.6890279956077023	4870	4.14571517944336	4870	-6.6371058938354786	4870	0.23689801025390625	4870	-30.538745158417072	4870	-25.584985107421875	4870	-15.983098881692586	4870	-13.858533599853516	4870	-11.028902277875179	4870	12.200247528076172	4870	29.249447394799894	4870	-8.93944612468395	4870	18.248855661183814	4870	7.3499738875219105	4870	-9.2895288511619984
4880	46.845841825641372	4880	67.359598022460943	4880	-37.902136799416937	4880	-39.085198852539065	4880	-0.89377844672412632	4880	-20.965473907470702	4880	25.67058174745533	4880	24.518944061279296	4880	-27.144331738234051	4880	-20.965473907470702	4880	3.2307593247044508	4880	5.8040012512207033	4880	-5.899044865083642	4880	0.71069403076171878	4880	-31.247838530467241	4880	-26.5325771484375	4880	-17.089628798132598	4880	-14.213880615234375	4880	-17.724356601924711	4880	9.3574714050292975	4880	29.243804417039893	4880	-9.15076598806795	4880	17.383061025743814	4880	7.45217679754791	4880	-9.3964482444699975
4890	41.73056691118871	4890	64.864798095703122	4890	-35.584405322024288	4890	-39.085198852539065	4890	11.710128426943246	4890	-18.9518408203125	4890	27.646112454779654	4890	23.571352020263671	4890	-25.250340182762372	4890	-24.282046051025389	4890	2.3524397321272161	4890	2.3689801025390627	4890	-8.4869549785049259	4890	-1.1844900512695313	4890	-31.051036201194208	4890	-29.375353271484375	4890	-18.032906918350918	4890	-16.109064697265627	4890	-26.400657410146881	4890	4.2641641845703129	4890	29.229727297386383	4890	-9.3553190171958054	4890	16.570162180104944	4890	7.5756624877503658	4890	-9.4940344070177982
4900	42.927927028247211	4900	57.380398315429687	4900	-37.335688967452434	4900	-36.590398925781251	4900	17.788399782841896	4900	-10.305063446044922	4900	28.280336884733117	4900	26.651026153564452	4900	-23.483617515407467	4900	-24.874291076660157	4900	2.1522335212771893	4900	2.0136330871582033	4900	-8.7645733630559768	4900	-3.5534701538085938	4900	-33.247579243225978	4900	-29.612251281738281	4900	-18.613508595670879	4900	-15.398370666503906	4900	-31.526362562776733	4900	-4.382613189697266	4900	29.214425866813048	4900	-9.5588897639318038	4900	15.764941755564946	4900	7.7022376137843658	4900	-9.590265745745798
4910	47.319023669399328	4910	50.311798522949218	4910	-40.043830197691534	4910	-35.758798950195313	4910	21.340799327756276	4910	-6.514695281982422	4910	28.35648226255568	4910	27.717067199707031	4910	-22.073980897110452	4910	-27.243271179199219	4910	2.7433592469559898	4910	3.0796741333007813	4910	-7.2768655474384616	4910	-5.448654235839844	4910	-36.5185794445137	4910	-31.270537353515625	4910	-19.193561152390892	4910	-16.582860717773439	4910	-33.3520294127748	4910	-9.47592041015625	4910	29.199124436239718	4910	-9.762460510667804	4910	14.959721331024946	4910	7.8288127398183649	4910	-9.6864970844738
4920	48.863200284989681	4920	46.985398620605466	4920	-39.778238528848995	4920	-36.590398925781251	4920	32.97503005385537	4920	0	4920	32.860415039789842	4920	24.755842071533202	4920	-18.172383054775736	4920	-25.466536102294921	4920	2.3198203830691355	4920	3.4350211486816407	4920	-7.3898287826948543	4920	-6.514695281982422	4920	-37.142325022762812	4920	-31.270537353515625	4920	-19.74174273811014	4920	-18.359595794677734	4920	-36.215321192084026	4920	-18.241146789550783	4920	29.175367491832866	4920	-9.9581516052536312	4920	14.221055878153068	4920	7.9775683730361839	4920	-9.7720364780515663
4930	51.135068344370467	4930	41.164198791503907	4930	-42.637966205838644	4930	-35.758798950195313	4930	34.3054174067569	4930	12.081798522949219	4930	35.306727600879846	4930	26.177230133056639	4930	-14.850052747579845	4930	-24.755842071533202	4930	1.9753797749404356	4930	0.23689801025390625	4930	-6.0907339664889264	4930	-6.9884913024902344	4930	-36.84797313555282	4930	-31.152088348388673	4930	-20.239173637527053	4930	-17.648901763916015	4930	-34.601749645397312	4930	-24.282046051025389	4930	29.150178083906198	4930	-10.152507794063633	4930	13.493665620479735	4930	8.1300816451175173	4930	-9.8557645303335661
4940	52.1638331232667	4940	41.995798767089845	4940	-47.848825210763749	4940	-38.253598876953127	4940	30.723014039004187	4940	16.582860717773439	4940	37.171167149649612	4940	28.783108245849608	4940	-12.450953078934326	4940	-22.979106994628907	4940	1.5213241342497952	4940	2.0136330871582033	4940	-3.6648282897836157	4940	-8.1729813537597664	4940	-37.708699789625705	4940	-33.757966461181638	4940	-20.872939905643392	4940	-18.359595794677734	4940	-29.270486785734455	4940	-29.730700286865236	4940	29.124988675979534	4940	-10.346863982873634	4940	12.766275362806402	4940	8.2825949171988515	4940	-9.939492582615566
4950	47.563792848828754	4950	47.816998596191404	4950	-48.856465489266412	4950	-39.085198852539065	4950	31.859363201822294	4950	18.9518408203125	4950	42.914527651877492	4950	29.967598297119142	4950	-8.52871776242324	4950	-20.49167788696289	4950	0.12127087504730127	4950	4.14571517944336	4950	-3.82506831694314	4950	-7.580736328125	4950	-37.713382662707836	4950	-36.1269465637207	4950	-21.376480408421866	4950	-19.425636840820314	4950	-24.984157048432792	4950	-32.3365783996582	4950	29.091132104959339	4950	-10.531966108856761	4950	12.118600522734848	4950	8.4583923213553724	4950	-10.010823665446623
4960	44.930310535128832	4960	49.48019854736328	4960	-53.136506999014031	4960	-40.748398803710934	4960	14.274352898963834	4960	32.573476409912111	4960	45.621267789119031	4960	32.928823425292968	4960	-6.4999297114770709	4960	-17.885799774169922	4960	-0.34060825236611691	4960	2.724327117919922	4960	-2.4315990333397828	4960	-7.4622873229980469	4960	-39.488683020717964	4960	-36.36384457397461	4960	-21.924916240003228	4960	-18.122697784423828	4960	-18.522865402449597	4960	-34.1133134765625	4960	29.055587937279338	4960	-10.715266362030093	4960	11.486447194261515	4960	8.6387234146893732	4960	-10.079740915283955
4970	42.987602650545149	4970	51.974998474121094	4970	-59.325696357917252	4970	-44.074798706054686	4970	-4.9535350990748519	4970	37.785232635498048	4970	48.237376262941666	4970	35.297803527832031	4970	-5.8832970296525726	4970	-15.516819671630859	4970	-0.78864010143259833	4970	1.3029390563964844	4970	0.43736186401821264	4970	-5.68555224609375	4970	-40.382943655864132	4970	-36.600742584228513	4970	-22.484758977583237	4970	-19.899432861328126	4970	-10.585903153192419	4970	-34.1133134765625	4970	29.020043769599337	4970	-10.898566615203427	4970	10.854293865788181	4970	8.8190545080233722	4970	-10.148658165121288
4980	36.341875097288181	4980	50.311798522949218	4980	-59.029492490349604	4980	-49.48019854736328	4980	-5.2227015314949234	4980	33.639517456054691	4980	55.847366568397419	4980	36.1269465637207	4980	-3.5562563636858595	4980	-12.910941558837891	4980	-2.116729678519178	4980	4.5010621948242191	4980	0.085262752060776492	4980	-4.14571517944336	4980	-39.255453366602467	4980	-37.548334625244138	4980	-22.86249570959712	4980	-21.55771893310547	4980	-5.1716468014575572	4980	-28.42776123046875	4980	28.975899938832473	4980	-11.070983862029845	4980	10.312381989064242	4980	9.0239706886979345	4980	-10.20278729028095
4990	33.276800104282437	4990	48.648598571777342	4990	-63.091512131085594	4990	-46.5695986328125	4990	-16.021022903218029	4990	31.270537353515625	4990	60.285397181226855	4990	42.404743835449217	4990	-3.5017833764196009	4990	-11.608002502441407	4990	-2.7462440392053011	4990	-0.59224502563476566	4990	1.8250637146092394	4990	-3.1981231384277344	4990	-39.172114076218762	4990	-37.785232635498048	4990	-23.151888358160917	4990	-20.017881866455078	4990	-1.3938787162693984	4990	-24.045148040771483	4990	28.929854462665805	4990	-11.240994547256511	4990	9.790425224518243	4990	9.2343233751719325	4990	-10.253646314160953
5000	31.410685880173958	5000	44.490598693847659	5000	-67.412755678149082	5000	-54.469798400878908	5000	-28.636497479852039	5000	12.318696533203125	5000	62.929950910707333	5000	45.721315979003904	5000	-5.0351468897334319	5000	-6.9884913024902344	5000	-3.3467532135448508	5000	0.947592041015625	5000	4.1793695818559851	5000	-2.9612251281738282	5000	-39.405008722371484	5000	-38.969722686767575	5000	-23.281811023313722	5000	-20.017881866455078	5000	1.8527843707858196	5000	-19.780983856201171	5000	28.88380898649914	5000	-11.411005232483177	5000	9.2684684599722438	5000	9.4446760616459322	5000	-10.304505338040954
5010	24.72342641500596	5010	41.995798767089845	5010	-64.1182392513316	5010	-60.290998229980467	5010	-21.742942165733833	5010	-4.382613189697266	5010	68.122473814242625	5010	49.511684143066404	5010	-4.6661905884842261	5010	-4.5010621948242191	5010	-4.7111741965223786	5010	-1.5398370666503907	5010	4.4849125197594546	5010	1.7767350769042969	5010	-37.507332146922842	5010	-41.22025378417969	5010	-23.057116265199248	5010	-22.860657989501952	5010	5.430527592123422	5010	-11.015757476806641	5010	28.829549246705614	5010	-11.568265366829547	5010	8.8429827527791627	5010	9.6810679527792072	5010	-10.33710976821386
5020	20.652534506622523	5020	36.174598937988279	5020	-65.8152479115536	5020	-58.627798278808591	5020	-21.237423933235856	5020	-4.8564092102050784	5020	70.008297597885289	5020	55.197236389160153	5020	-6.7820548873819666	5020	-2.8427761230468751	5020	-5.8086961703786955	5020	-0.82914303588867189	5020	6.3639878575409146	5020	0.82914303588867189	5020	-37.912925816506124	5020	-39.32506970214844	5020	-22.261439424391213	5020	-21.676167938232421	5020	5.891537694075895	5020	-6.2777972717285158	5020	28.773246260432284	5020	-11.722353881736213	5020	8.4414936151258289	5020	9.9239369325078748	5020	-10.365173482867194
5030	17.810001819237527	5030	32.848199035644534	5030	-67.944146336590322	5030	-63.617398132324219	5030	-24.802920972016981	5030	-15.990615692138672	5030	68.448266478172656	5030	58.987604553222653	5030	-10.66364168044867	5030	-4.8564092102050784	5030	-6.59813967361508	5030	-1.89518408203125	5030	8.2804822401064975	5030	1.4213880615234376	5030	-38.004636524079949	5030	-38.969722686767575	5030	-21.748722879353078	5030	-20.728575897216796	5030	3.12988210794823	5030	-0.23689801025390625	5030	28.71694327415895	5030	-11.876442396642879	5030	8.040004477472495	5030	10.166805912236541	5030	-10.393237197520527
5040	11.181220625064405	5040	32.016599060058596	5040	-62.393110500569769	5040	-66.112198059082033	5040	10.190858773626172	5040	-28.783108245849608	5040	70.937694582573116	5040	64.080911773681635	5040	-10.488394045331333	5040	-4.6195111999511722	5040	-7.8652289353431115	5040	-2.0136330871582033	5040	8.6270485417606935	5040	4.8564092102050784	5040	-35.721803247547058	5040	-39.32506970214844	5040	-20.576827317326739	5040	-24.400495056152344	5040	1.7960257185773205	5040	0.35534701538085939	5040	28.653060638445435	5040	-12.015709267262526	5040	7.8879685485164526	5040	10.437251032205198	5040	-10.398125524006639
5050	8.0199208022082544	5050	24.532199279785157	5050	-61.097343934201774	5050	-61.122598205566405	5050	23.072209131140443	5050	-21.439269927978515	5050	69.340546297246817	5050	66.2129938659668	5050	-11.286583609427794	5050	-5.0933072204589847	5050	-8.875723423194195	5050	-4.7379602050781253	5050	9.5094688829109675	5050	4.382613189697266	5050	-34.087415628085374	5050	-37.19298760986328	5050	-19.127970132995983	5050	-21.794616943359376	5050	-0.57405071098437421	5050	4.14571517944336	5050	28.5870736270521	5050	-12.150861131242525	5050	7.8051895515304528	5050	10.715352252805198	5050	-10.396579552493305
5060	6.2517764759497254	5060	20.374199401855467	5060	-62.374093067539349	5060	-66.112198059082033	5060	28.127008655706089	5060	-21.083922912597657	5060	65.7786867806753	5060	70.595607055664061	5060	-11.19986060773293	5060	-6.2777972717285158	5060	-9.8482490140604639	5060	-5.9224502563476564	5060	10.314155854479477	5060	5.68555224609375	5060	-33.670462469867822	5060	-37.903681640625	5060	-17.663553749725047	5060	-23.334454010009765	5060	-2.8173522242127942	5060	4.6195111999511722	5060	28.521086615658767	5060	-12.286012995222526	5060	7.7224105545444521	5060	10.993453473405197	5060	-10.395033580979971
5070	7.9606725538280187	5070	18.710999450683595	5070	-55.25107624256875	5070	-68.60699798583984	5070	34.60028639520479	5070	-24.637393066406251	5070	65.617333200408225	5070	67.515932922363277	5070	-5.5325197722064692	5070	-9.5943694152832038	5070	-11.095844669218096	5070	-7.3438383178710938	5070	9.21117936902891	5070	7.6991853332519531	5070	-31.021758155461036	5070	-37.903681640625	5070	-15.94500138212892	5070	-21.913065948486327	5070	15.626402625794254	5070	2.4874291076660158	5070	28.458102356665506	5070	-12.40412629760211	5070	7.6346333466249972	5070	11.300655233339242	5070	-10.363665946665909
5080	9.0505494945240983	5080	11.642399658203125	5080	-53.988007614852634	5080	-60.290998229980467	5080	37.1883583324352	5080	8.4098793640136726	5080	62.606225184404067	5080	68.700422973632811	5080	-3.1151872671279426	5080	-11.252655487060547	5080	-11.487921334081754	5080	-7.2253893127441406	5080	8.2350954157570779	5080	9.3574714050292975	5080	-29.782697111920996	5080	-35.53470153808594	5080	-14.235053125818451	5080	-20.49167788696289	5080	22.087780128230619	5080	1.5398370666503907	5080	28.396042629332172	5080	-12.51699351654211	5080	7.5453172158656638	5080	11.616816896172576	5080	-10.323116379332577
5090	12.264217696727933	5090	9.1475997314453128	5090	-56.321269755288171	5090	-61.954198181152343	5090	30.254156252962833	5090	23.689801025390626	5090	58.089614691070715	5090	68.108177947998044	5090	-2.3879012776036737	5090	-12.318696533203125	5090	-10.517957789960555	5090	-8.765226379394532	5090	7.40699292863926	5090	8.6467773742675789	5090	-28.855787754199085	5090	-33.757966461181638	5090	-12.959088731320264	5090	-19.425636840820314	5090	24.915965722537258	5090	0.11844900512695313	5090	28.333982901998841	5090	-12.62986073548211	5090	7.4560010851063305	5090	11.93297855900591	5090	-10.282566811999242
5100	11.777730894017644	5100	8.3159997558593748	5100	-50.044573800235838	5100	-62.785798156738281	5100	18.797844450488377	5100	26.295679138183594	5100	59.82359920399265	5100	65.383850830078131	5100	4.5546612320463371	5100	-10.778859466552735	5100	-10.876833712674525	5100	-9.7128184204101569	5100	3.967014550107951	5100	13.384737579345703	5100	-26.774282711511859	5100	-34.705558502197263	5100	-11.289070318435472	5100	-17.412003753662109	5100	16.749478910987385	5100	-3.0796741333007813	5100	28.261189254265236	5100	-12.723392651301625	5100	7.3628358310782342	5100	12.27966151875334	5100	-10.203782117977619
5110	14.145384314070508	5110	8.3159997558593748	5110	-50.625447813073507	5110	-56.132998352050784	5110	6.3459151783074557	5110	33.639517456054691	5110	60.003385762762029	5110	69.766464019775384	5110	7.9987740753084342	5110	-7.4622873229980469	5110	-10.196015776417724	5110	-11.489553497314454	5110	1.1305098751204028	5110	6.6331442871093751	5110	-25.07597722876573	5110	-31.033639343261719	5110	-9.9642433097736411	5110	-16.345962707519533	5110	13.01346245539672	5110	17.175105743408203	5110	28.184750124131902	5110	-12.810357860401625	5110	7.2683633276382338	5110	12.636710201980007	5110	-10.112011909232953
5120	18.66833532247794	5120	10.810799682617187	5120	-56.8041364598612	5120	-53.63819842529297	5120	-8.0993384619208655	5120	36.719191589355468	5120	58.634314784438217	5120	61.948829681396482	5120	9.7086202144873841	5120	-3.4350211486816407	5120	-9.0840853356301565	5120	-11.608002502441407	5120	-1.4434576961839341	5120	7.9360833435058593	5120	-23.860141338406265	5120	-30.441394317626955	5120	-9.1211218632336575	5120	-14.569227630615234	5120	7.4949023461737774	5120	20.965473907470702	5120	28.108310993998568	5120	-12.897323069501626	5120	7.1738908241982342	5120	12.993758885206672	5120	-10.020241700488286
5130	19.604823904040725	5130	13.305599609375	5130	-52.858059386045838	5130	-57.796198303222653	5130	-10.330838476099821	5130	29.612251281738281	5130	63.042022612301913	5130	60.4089926147461	5130	19.108412919994112	5130	-2.0136330871582033	5130	-8.0970062297669188	5130	-9.47592041015625	5130	-3.8017621923525153	5130	3.7903681640625	5130	-20.612415404953566	5130	-29.138455261230469	5130	-8.1009301809588372	5130	-12.792492553710938	5130	6.3844672900591526	5130	23.571352020263671	5130	28.025874559185084	5130	-12.962655469921071	5130	7.1509586615014031	5130	13.382552781954153	5130	-9.8803221326237161
5140	19.902068257855614	5140	11.642399658203125	5140	-54.859273891644641	5140	-51.974998474121094	5140	-16.56541917307289	5140	18.359595794677734	5140	64.815884725978137	5140	60.053645599365232	5140	23.621880603544948	5140	4.6195111999511722	5140	-6.6319737034204707	5140	-9.7128184204101569	5140	-6.137248944884977	5140	5.9224502563476564	5140	-18.300182124930629	5140	-26.651026153564452	5140	-7.5650099702887861	5140	-11.134206481933594	5140	1.4955042806265597	5140	16.938207733154297	5140	27.94120156047175	5140	-13.01992038644107	5140	7.154705907642736	5140	13.78318536330082	5140	-9.7224463120503817
5150	21.37737653609598	5150	14.968799560546875	5150	-61.795093440129193	5150	-51.143398498535156	5150	-24.847059071674916	5150	6.514695281982422	5150	64.960232781483327	5150	60.290543609619142	5150	23.696249693582669	5150	6.8700422973632813	5150	-5.1922230089053656	5150	-11.72645150756836	5150	-7.5251350597679529	5150	-0.35534701538085939	5150	-16.619406385863982	5150	-26.058781127929688	5150	-7.5887832834760065	5150	-10.897308471679688	5150	-3.8131696618762341	5150	11.489553497314454	5150	27.85652856175842	5150	-13.07718530296107	5150	7.1584531537840688	5150	14.183817944647487	5150	-9.5645704914770491
5160	17.615174231684811	5160	19.9583994140625	5160	-56.0346689817481	5160	-57.796198303222653	5160	-19.418374738254464	5160	-9.83126742553711	5160	69.374483899849267	5160	58.51380853271484	5160	31.488113741590706	5160	9.83126742553711	5160	-3.9326932353495536	5160	-8.8836753845214851	5160	-8.8850730079656444	5160	-0.71069403076171878	5160	-12.921779097304068	5160	-23.689801025390626	5160	-7.8121625516146675	5160	-9.1205733947753913	5160	-4.0116993142283892	5160	6.3962462768554689	5160	27.766267029424942	5160	-13.110604015187109	5160	7.222691126152327	5160	14.617153742681682	5160	-9.347822771612833
5170	15.170695817411311	5170	19.9583994140625	5170	-55.160198549409927	5170	-54.469798400878908	5170	-13.78086281972662	5170	-9.1205733947753913	5170	70.493790451138238	5170	62.54107470703125	5170	33.234223697564332	5170	19.307187835693359	5170	-2.7954438740894361	5170	-6.8700422973632813	5170	-9.731353937436463	5170	-6.2777972717285158	5170	-10.082123124254999	5170	-20.965473907470702	5170	-8.04312597354919	5170	-8.0545323486328133	5170	-4.823580629497874	5170	6.6331442871093751	5170	27.673725755331606	5170	-13.134295097333776	5170	7.3116052021349942	5170	15.063830229675013	5170	-9.1070593194621665
5180	13.305914754400181	5180	21.621599365234374	5180	-58.251297246009571	5180	-55.301398376464846	5180	-10.733050050073489	5180	-15.872166687011719	5180	66.801762155290518	5180	64.6731567993164	5180	29.385988276291751	5180	21.913065948486327	5180	-1.5191793409319843	5180	-5.68555224609375	5180	-9.4558091475722	5180	-6.2777972717285158	5180	-7.9280824087616608	5180	-18.359595794677734	5180	-8.7690244043489951	5180	-7.3438383178710938	5180	-7.768296101370213	5180	1.7767350769042969	5180	27.581184481238271	5180	-13.157986179480442	5180	7.4005192781176605	5180	15.510506716668346	5180	-8.8662958673115
5190	7.9566807182571253	5190	21.621599365234374	5190	-46.529780416961721	5190	-62.785798156738281	5190	2.4227027405396138	5190	-25.584985107421875	5190	67.961054367454139	5190	66.568340881347652	5190	34.743823884248073	5190	22.623759979248046	5190	-1.2333522252954055	5190	-4.8564092102050784	5190	-7.9291637436170923	5190	-8.765226379394532	5190	-3.9026398850208111	5190	-15.635268676757812	5190	-9.2732501860796432	5190	-7.2253893127441406	5190	-5.015772569082789	5190	-3.0796741333007813	5190	27.483337344264793	5190	-13.155774357466409	5190	7.5378723486509687	5190	15.990555714649247	5190	-8.5563105984602981
5200	5.5430485184659872	5200	16.63199951171875	5200	-39.697807041827005	5200	-56.132998352050784	5200	12.592822646002325	5200	-19.425636840820314	5200	64.8978528413279	5200	68.937320983886721	5200	33.564859414413107	5200	29.020006256103514	5200	-0.86804425038248922	5200	-4.0272661743164067	5200	-6.78927353095613	5200	-8.4098793640136726	5200	-1.1000468518746231	5200	-12.081798522949219	5200	-10.178509221907564	5200	-6.8700422973632813	5200	-3.9628229503001409	5200	-4.0272661743164067	5200	27.38313033223146	5200	-13.142041767033076	5200	7.6967695068749693	5200	16.485447718969247	5200	-8.2155377192769645
5210	4.9464448413732853	5210	15.800399536132813	5210	-38.393399794361741	5210	-56.132998352050784	5210	17.472774739053886	5210	-12.674043548583985	5210	58.780067927727906	5210	68.581973968505864	5210	25.090138426651158	5210	31.033639343261719	5210	-0.76414182311570045	5210	-2.724327117919922	5210	-4.9641596146012157	5210	-9.1205733947753913	5210	0.66028408437301067	5210	-9.7128184204101569	5210	-10.915165385145862	5210	-8.4098793640136726	5210	-3.5091733551401032	5210	-4.7379602050781253	5210	27.282923320198126	5210	-13.128309176599743	5210	7.85566666509897	5210	16.980339723289248	5210	-7.874764840093631
5220	4.8765836495568138	5220	14.137199584960937	5220	-22.227893874370334	5220	-57.796198303222653	5220	26.545402349257422	5220	-10.541961456298829	5220	57.282259990277957	5220	65.620748840332027	5220	28.036668411176393	5220	27.598618194580077	5220	-1.5135906843136837	5220	-2.2505310974121095	5220	-3.0149826544207525	5220	-9.7128184204101569	5220	4.5436622865309459	5220	-8.29143035888672	5220	-10.679494322609886	5220	-9.1205733947753913	5220	-0.56939620267986157	5220	-9.7128184204101569	5220	27.177540064597981	5220	-13.086842300198974	5220	8.0510568287873152	5220	17.508989396210186	5220	-7.4564184336281469
5230	6.9952835010215608	5230	9.1475997314453128	5230	-12.178549951092826	5230	-47.401198608398438	5230	30.877230265194328	5230	4.2641641845703129	5230	53.223886504317655	5230	66.331442871093756	5230	25.064743665273266	5230	35.416252532958985	5230	-2.2967094997900261	5230	-2.6058781127929689	5230	-1.11821986366766	5230	-8.765226379394532	5230	6.158294516334081	5230	-3.7903681640625	5230	-10.430484970685898	5230	-9.47592041015625	5230	1.9644271518731853	5230	-3.9088171691894531	5230	27.069653670317983	5230	-13.031963619838974	5230	8.26409435631065	5230	18.053963673050184	5230	-7.0005588587488132
5240	13.295056775369094	5240	6.6527998046875	5240	-10.738670351841638	5240	-39.085198852539065	5240	27.953270994232046	5240	12.200247528076172	5240	45.91745686254626	5240	66.094544860839846	5240	14.692537841431363	5240	33.521068450927736	5240	-3.0143999254568854	5240	-0.71069403076171878	5240	-0.088121237953146636	5240	-6.0408992614746095	5240	6.1272292938958088	5240	-0.71069403076171878	5240	-10.451669307425812	5240	-9.3574714050292975	5240	2.7235346423094069	5240	-5.2117562255859378	5240	26.961767276037982	5240	-12.977084939478973	5240	8.4771318838339838	5240	18.598937949890182	5240	-6.5446992838694795
5250	19.161492493240377	5250	8.3159997558593748	5250	3.8875515026862004	5250	-38.253598876953127	5250	26.430813585055017	5250	16.345962707519533	5250	46.281390634929984	5250	59.106053558349608	5250	18.077882016111513	5250	26.295679138183594	5250	-4.6343091664221348	5250	-0.35534701538085939	5250	1.9558738867943459	5250	-4.9748582153320315	5250	7.6370477491279729	5250	1.0660410461425782	5250	-10.087113270474831	5250	-10.897308471679688	5250	3.0915009560014366	5250	-3.3165721435546875	5250	26.848637193491168	5250	-12.892932361051473	5250	8.7156698694220438	5250	19.17781391213115	5250	-6.0068659031958118
5260	27.570570274672246	5260	6.6527998046875	5260	10.779117906333205	5260	-22.453199340820312	5260	20.562716582597211	5260	25.703434112548827	5260	46.027816337880196	5260	57.803114501953125	5260	16.643443898617019	5260	29.730700286865236	5260	-6.0756718636945806	5260	-2.0136330871582033	5260	2.73461742589709	5260	-3.9088171691894531	5260	7.6327654792799677	5260	4.7379602050781253	5260	-9.84167133666395	5260	-9.7128184204101569	5260	3.5603000095686892	5260	-1.1844900512695313	5260	26.732756587344504	5260	-12.793424455724805	5260	8.9675838621533774	5260	19.774472660271151	5260	-5.4260339924924788
5270	37.320349777734506	5270	9.1475997314453128	5270	11.447227883320306	5270	-12.889799621582032	5270	8.218183937223813	5270	30.441394317626955	5270	43.884540407823138	5270	52.709807281494143	5270	7.9615330055407778	5270	24.755842071533202	5270	-7.0899601786096156	5270	-2.724327117919922	5270	3.6117513743435645	5270	-0.82914303588867189	5270	6.1128576858194705	5270	5.448654235839844	5270	-9.7648429097440363	5270	-10.186614440917969	5270	3.4948370421362545	5270	3.1981231384277344	5270	26.61687598119784	5270	-12.693916550398139	5270	9.2194978548847111	5270	20.371131408411152	5270	-4.8452020817891466
5280	44.365521957712168	5280	15.800399536132813	5280	26.475182039686985	5280	-10.394999694824218	5280	-2.5880963808831972	5280	28.309312225341795	5280	48.189662280553449	5280	46.550459014892581	5280	12.349216389375126	5280	14.213880615234375	5280	-8.3112828136940564	5280	-4.14571517944336	5280	3.9904659946908332	5280	-1.4213880615234376	5280	5.2830083677872324	5280	6.3962462768554689	5280	-9.2969775097725229	5280	-10.541961456298829	5280	-0.98575991280428754	5280	0.4737960205078125	5280	26.495462184431009	5280	-12.563942772563914	5280	9.4873038264471745	5280	21.001640354872144	5280	-4.1839059099801226
5290	50.423367992540079	5290	19.126799438476564	5290	33.713817589039266	5290	2.9105999145507813	5290	-13.310484528679506	5290	26.177230133056639	5290	52.672623493328317	5290	45.958213989257814	5290	13.80063612460706	5290	15.635268676757812	5290	-9.24146979722277	5290	-4.6195111999511722	5290	4.7016430239537	5290	2.3689801025390627	5290	3.6956584810974249	5290	8.0545323486328133	5290	-8.9329363324221589	5290	-9.5943694152832038	5290	-4.2189873453515689	5290	1.5398370666503907	5290	26.370906512864345	5290	-12.41666976113058	5290	9.7641336345691734	5290	21.651370234132141	5290	-3.4769202523734561
5300	55.732769551699604	5300	25.779599243164064	5300	31.074153950996248	5300	8.7317997436523438	5300	-24.459156223382344	5300	18.359595794677734	5300	55.190100542814235	5300	48.090296081542967	5300	9.106643919597575	5300	16.109064697265627	5300	-10.186526411665362	5300	-6.2777972717285158	5300	4.5025399006177	5300	2.3689801025390627	5300	0.16915170688116632	5300	7.1069403076171875	5300	-8.75392842306217	5300	-9.83126742553711	5300	-7.2080038851821744	5300	3.0796741333007813	5300	26.246350841297676	5300	-12.269396749697247	5300	10.040963442691172	5300	22.301100113392142	5300	-2.7699345947667893
5310	55.275470178609893	5310	35.758798950195313	5310	42.427261898593869	5310	9.5633997192382818	5310	-32.483067538280189	5310	8.6467773742675789	5310	64.762699020119072	5310	44.892172943115234	5310	14.988548155550099	5310	6.6331442871093751	5310	-10.406926229801634	5310	-7.4622873229980469	5310	4.71654683461452	5310	4.7379602050781253	5310	-2.3507132072402257	5310	5.9224502563476564	5310	-8.186075552570351	5310	-9.3574714050292975	5310	-15.338267112035597	5310	3.6719191589355469	5310	26.115761601677494	5310	-12.090874002822972	5310	10.325551937338739	5310	22.984461331933154	5310	-1.9914436134219669
5320	53.023461489418239	5320	39.916798828125	5320	48.04314688465751	5320	24.532199279785157	5320	-37.022839267034662	5320	-4.382613189697266	5320	71.868628179177563	5320	48.327194091796876	5320	18.201100297610136	5320	14.450778625488281	5320	-10.575581344004945	5320	-6.8700422973632813	5320	4.3142582655924233	5320	4.7379602050781253	5320	-5.1263578672210954	5320	4.5010621948242191	5320	-7.7036507417401978	5320	-9.47592041015625	5320	-22.080881803127145	5320	-0.71069403076171878	5320	25.981469945297491	5320	-11.893175281929638	5320	10.614901444172073	5320	23.688459963213155	5320	-1.1690743652413005
5330	48.765082715033827	5330	45.737998657226562	5330	41.940860511298467	5330	32.432399047851561	5330	-38.085737523224886	5330	-12.318696533203125	5330	73.7136677690637	5330	51.406868225097654	5330	15.033529904080648	5330	14.569227630615234	5330	-10.512670121483865	5330	-9.0021243896484382	5330	3.50843571333907	5330	4.7379602050781253	5330	-8.2972287827029234	5330	3.6719191589355469	5330	-7.4200671042001094	5330	-8.765226379394532	5330	-24.419685430869919	5330	-3.5534701538085938	5330	25.84717828891749	5330	-11.695476561036305	5330	10.904250951005407	5330	24.392458594493156	5330	-0.34670511706063412
5340	39.481818252827146	5340	56.132998352050784	5340	51.942991656600668	5340	30.769199096679689	5340	-35.995093839658807	5340	-24.992740081787108	5340	80.508933483494829	5340	53.894297332763671	5340	20.48950237879529	5340	9.1205733947753913	5340	-10.223122140890908	5340	-9.7128184204101569	5340	2.943125969962272	5340	4.7379602050781253	5340	-10.062963827370567	5340	1.3029390563964844	5340	-6.7568084467684333	5340	-9.5943694152832038	5340	-33.391342700013709	5340	-8.6467773742675789	5340	25.706202220430619	5340	-11.466214387528659	5340	11.194563582685436	5340	25.129663159140854	5340	0.53017162560905862
5350	29.196370336605924	5350	50.72759851074219	5350	56.817921397938306	5350	41.579998779296872	5350	-29.277643282748297	5350	-30.678292327880861	5350	83.871745348854674	5350	63.725564758300784	5350	22.359757135769751	5350	14.569227630615234	5350	-9.3142096983024558	5350	-10.778859466552735	5350	1.8853872909718592	5350	5.2117562255859378	5350	-11.658714807091336	5350	-1.89518408203125	5350	-6.158522047498181	5350	-8.29143035888672	5350	-39.406871904669671	5350	-15.16147265625	5350	25.560799685063952	5350	-11.216050663461994	5350	11.485514002725436	5350	25.888856937187519	5350	1.4431436321850586
5360	21.246052855278492	5360	49.064398559570314	5360	51.360458472464813	5360	46.5695986328125	5360	-19.956960774805381	5360	-38.614375671386718	5360	80.459080731217725	5360	70.358709045410151	5360	18.283817803003995	5360	18.004248779296876	5360	-8.6497253009871145	5360	-11.015757476806641	5360	0.67551421436424963	5360	4.0272661743164067	5360	-14.309438975427732	5360	-6.514695281982422	5360	-5.769755308018178	5360	-8.0545323486328133	5360	-38.318002662960851	5360	-18.241146789550783	5360	25.415397149697288	5360	-10.965886939395327	5360	11.776464422765438	5360	26.648050715234188	5360	2.3561156387610582
5370	10.475834065387275	5370	49.895998535156252	5370	60.86706603591373	5370	42.41159875488281	5370	-11.077172885362856	5370	-37.666783630371093	5370	78.900816635554349	5370	76.0442612915039	5370	19.346676661460119	5370	15.16147265625	5370	-7.3439876049436847	5370	-11.252655487060547	5370	-0.5226281890645561	5370	4.0272661743164067	5370	-14.527660901233567	5370	-8.4098793640136726	5370	-5.0167437545265656	5370	-8.4098793640136726	5370	-42.99002892569267	5370	-20.136330871582032	5370	25.26263374539705	5370	-10.68438337082099	5370	12.062741003671954	5370	27.439673642748559	5370	3.2993740793446946
5380	2.5108523109200576	5380	40.748398803710934	5380	66.829144673580473	5380	51.559198486328128	5380	-2.5790643224654968	5380	-35.771599548339843	5380	75.083113061218185	5380	78.41324139404297	5380	17.354358858497665	5380	20.254779876708984	5380	-6.2281132538596751	5380	-10.541961456298829	5380	-1.8786858622324623	5380	4.7379602050781253	5380	-15.461509480659053	5380	-10.423512451171876	5380	-4.3072741098562517	5380	-5.68555224609375	5380	-45.079673180260656	5380	-32.928823425292968	5380	25.104616203617052	5380	-10.380509637375656	5380	12.345681430438621	5380	28.254444273501889	5380	4.2642507676493606
5390	1.5093849647177571	5390	30.769199096679689	5390	60.356428780315134	5390	54.053998413085935	5390	5.7722665342959836	5390	-28.42776123046875	5390	66.336672997714317	5390	83.980344635009772	5390	11.065955124590925	5390	21.320820922851563	5390	-5.3024178095020247	5390	-8.765226379394532	5390	-4.1138204398093929	5390	2.3689801025390627	5390	-16.469088708131274	5390	-12.081798522949219	5390	-3.8863778400397742	5390	-7.3438383178710938	5390	-38.671867717590089	5390	-39.206620697021485	5390	24.946598661837051	5390	-10.076635903930322	5390	12.628621857205287	5390	29.069214904255222	5390	5.2291274559540266
5400	-0.24613492716897056	5400	21.621599365234374	5400	68.370205791760057	5400	48.232798583984376	5400	8.69425813857124	5400	-19.780983856201171	5400	60.458980565268163	5400	78.17634338378906	5400	5.6334381104467806	5400	17.175105743408203	5400	-4.1936434835960767	5400	-8.1729813537597664	5400	-6.29246513610578	5400	-0.82914303588867189	5400	-15.997769534170914	5400	-15.043023651123047	5400	-3.0618652463958167	5400	-6.2777972717285158	5400	-38.560440686896733	5400	-37.666783630371093	5400	24.780678736896789	5400	-9.7422484542933141	5400	12.902304555384982	5400	29.914994169756245	5400	6.1951681684000652
5410	3.4899477533465983	5410	9.97919970703125	5410	73.679750655859834	5410	51.559198486328128	5410	8.89984603729975	5410	-12.555594543457032	5410	54.528140645925163	5410	77.93944537353515	5410	-2.0928752771298811	5410	17.885799774169922	5410	-3.3170636555441035	5410	-7.4622873229980469	5410	-8.76439187529905	5410	1.4213880615234376	5410	-14.233160480579194	5410	-15.16147265625	5410	-2.2595722896925743	5410	-5.0933072204589847	5410	-35.351632867417209	5410	-41.22025378417969	5410	24.608684382196788	5410	-9.3844056213933147	5410	13.168870992444981	5410	30.784609254136246	5410	7.1621036467340673
5420	13.803591622355285	5420	5.8211998291015625	5420	65.619966271952762	5420	64.864798095703122	5420	6.5023801356424134	5420	-3.1981231384277344	5420	45.511402154953515	5420	74.62287322998047	5420	-8.7446791033069751	5420	18.004248779296876	5420	-2.7776983761259189	5420	-6.1593482666015626	5420	-11.065906971003265	5420	-2.8427761230468751	5420	-13.021152684321372	5420	-16.109064697265627	5420	-1.6055266920162357	5420	-4.382613189697266	5420	-27.905511288531564	5420	-43.944580902099609	5420	24.436690027496788	5420	-9.0265627884933153	5420	13.435437429504981	5420	31.654224338516247	5420	8.1290391250680685
5430	22.312613745816616	5430	4.5737998657226564	5430	69.700229425627242	5430	58.211998291015625	5430	-1.1950751660657484	5430	3.6719191589355469	5430	42.369020947376228	5430	66.331442871093756	5430	-19.763931002513527	5430	12.910941558837891	5430	-2.2687876472301483	5430	-6.3962462768554689	5430	-12.855158667184913	5430	-4.382613189697266	5430	-10.215810756469935	5430	-17.175105743408203	5430	-0.907749942556066	5430	-4.0272661743164067	5430	-27.34216133813419	5430	-38.25902865600586	5430	24.256543038556512	5430	-8.639687673288325	5430	13.689194920537876	5430	32.552358006363889	5430	9.0665854190170645
5440	31.975816126099463	5440	3.32639990234375	5440	71.402453331625111	5440	64.033198120117191	5440	-9.4781734539090223	5440	8.765226379394532	5440	39.259672525602127	5440	61.238135650634767	5440	-30.558442079658626	5440	5.8040012512207033	5440	-2.2002042060098503	5440	-4.5010621948242191	5440	-14.410112216429262	5440	-5.8040012512207033	5440	-7.2182893120355942	5440	-15.279921661376953	5440	-0.10406446107076306	5440	-2.6058781127929689	5440	-26.59408300330206	5440	-38.495926666259763	5440	24.069652142616512	5440	-8.228796883384323	5440	13.93235677607121	5440	33.474082414210557	5440	9.979820806767064
5450	45.0856410630353	5450	6.6527998046875	5450	59.2086405722197	5450	69.85439794921875	5450	-16.375539021814056	5450	6.7515932922363282	5450	36.781772289676837	5450	56.02637942504883	5450	-34.322194146087391	5450	-2.8427761230468751	5450	-2.5761998602401448	5450	-3.0796741333007813	5450	-15.0787619567382	5450	-9.9497164306640631	5450	-4.6450755918520343	5450	-15.279921661376953	5450	0.46746949769661406	5450	-1.7767350769042969	5450	-21.286464452235343	5450	-33.757966461181638	5450	23.882761246676509	5450	-7.8179060934803228	5450	14.175518631604541	5450	34.395806822057217	5450	10.893056194517063
5460	52.314017623826992	5460	13.305599609375	5460	59.318476405072786	5460	64.033198120117191	5460	-26.95113664816699	5460	6.0408992614746095	5460	39.360233829244393	5460	45.247519958496092	5460	-47.163406880649859	5460	-10.897308471679688	5460	-2.9919753300455554	5460	-1.89518408203125	5460	-15.130941503422609	5460	-9.1205733947753913	5460	-1.2351307742773656	5460	-11.3711044921875	5460	1.3915463225304787	5460	-1.3029390563964844	5460	-22.114211352510615	5460	-28.42776123046875	5460	23.68787153360956	5460	-7.3801486620100416	5460	14.403364527844001	5460	35.341983658411415	5460	11.748859908448369
5470	55.912257182271659	5470	24.116399291992188	5470	58.587408243479388	5470	64.864798095703122	5470	-36.167751052377142	5470	-1.3029390563964844	5470	43.614643448247961	5470	42.641641845703127	5470	-56.568581300842531	5470	-19.544085845947265	5470	-3.7168284487905723	5470	-3.0796741333007813	5470	-13.99609647736377	5470	-13.029390563964844	5470	2.1264866895957226	5470	-8.5283283691406258	5470	2.3321269193055709	5470	-1.6582860717773438	5470	-24.147167351810488	5470	-26.414128143310545	5470	23.485865002262894	5470	-6.9184870703647086	5470	14.617583296804002	5470	36.309916647884748	5470	12.5535647186817
5480	60.482132763195068	5480	33.2639990234375	5480	45.074468003112109	5480	66.527998046875	5480	-40.23996049460564	5480	-9.2390223999023444	5480	48.185356809141808	5480	37.666783630371093	5480	-54.146360096175712	5480	-27.480169189453125	5480	-5.0860759133480116	5480	-3.9088171691894531	5480	-12.497168888449352	5480	-14.806125640869141	5480	4.42086124318628	5480	-6.9884913024902344	5480	2.9119267945619729	5480	0.947592041015625	5480	-21.858578699038897	5480	-26.414128143310545	5480	23.283858470916226	5480	-6.4568254787193764	5480	14.831802065764002	5480	37.277849637358081	5480	13.358269528915033
5490	58.911068308110131	5490	47.401198608398438	5490	43.257584356731257	5490	61.538398193359377	5490	-43.182043988475414	5490	-17.175105743408203	5490	54.084334035516974	5490	38.851273681640627	5490	-63.133910780048879	5490	-34.350211486816406	5490	-5.9944757605521914	5490	-3.0796741333007813	5490	-10.346923603769559	5490	-16.582860717773439	5490	7.4306741683261244	5490	-5.0933072204589847	5490	3.2293433957479518	5490	0.82914303588867189	5490	-23.445248643494896	5490	-22.149963958740233	5490	23.07443829594262	5490	-5.9711194652611645	5490	15.029193217883387	5490	38.264198673312087	5490	14.083641501452133
5500	53.321248430268113	5500	45.737998657226562	5500	43.4144626211798	5500	57.380398315429687	5500	-43.372538830789082	5500	-24.755842071533202	5500	60.991324047232638	5500	39.6804167175293	5500	-67.605955008043182	5500	-43.7076828918457	5500	-7.1152968453831278	5500	-2.9612251281738282	5500	-7.3377623706845219	5500	-14.806125640869141	5500	10.050015269668318	5500	1.5398370666503907	5500	3.5434901542744459	5500	1.1844900512695313	5500	-26.481350699969433	5500	-21.676167938232421	5500	22.857925540649287	5500	-5.4624103238498307	5500	15.210485508223387	5500	39.26816621042542	5500	14.733116310372132
5510	47.49088630647622	5510	56.132998352050784	5510	33.357221442317069	5510	56.548798339843749	5510	-36.342675166846554	5510	-38.851273681640627	5510	64.455161396642211	5510	40.98335577392578	5510	-57.574048115357641	5510	-54.960338378906251	5510	-8.7453442372986245	5510	-4.0272661743164067	5510	-4.3163065901749178	5510	-13.740084594726563	5510	11.7477855966114	5510	1.7767350769042969	5510	3.3347865221998045	5510	2.2505310974121095	5510	-25.84677999023814	5510	-24.992740081787108	5510	22.641412785355953	5510	-4.9537011824384969	5510	15.391777798563387	5510	40.272133747538753	5510	15.382591119292131
5520	37.391890490214159	5520	62.785798156738281	5520	33.384834135247957	5520	44.074798706054686	5520	-29.289730607200077	5520	-39.443518707275388	5520	69.18744253763748	5520	46.076662994384769	5520	-59.968999560184642	5520	-53.065154296875	5520	-9.9295113467495355	5520	-5.68555224609375	5520	-1.2343048453752026	5520	-11.844900512695313	5520	12.8992097164998	5520	6.514695281982422	5520	4.2384839895253315	5520	1.5398370666503907	5520	-27.549477611157638	5520	-21.676167938232421	5520	22.418425988362376	5520	-4.4243412490930476	5520	15.555601342269393	5520	41.286383271519142	5520	15.939575239941961
5530	24.301526774512219	5530	56.132998352050784	5530	36.07531908836831	5530	41.579998779296872	5530	-20.322268107488561	5530	-42.641641845703127	5530	75.274487320095176	5530	55.907930419921875	5530	-60.758231129940981	5530	-60.4089926147461	5530	-10.719388930563341	5530	-4.9748582153320315	5530	1.00755003794829	5530	-11.3711044921875	5530	13.814076787736337	5530	6.1593482666015626	5530	4.2896671361686369	5530	2.3689801025390627	5530	-29.295673215985136	5530	-22.38686196899414	5530	22.188780177049043	5530	-3.8737405011883816	5530	15.701457032296059	5530	42.311208553419135	5530	16.401426081235297
5540	15.580600858632202	5540	49.895998535156252	5540	27.834556133909075	5540	46.5695986328125	5540	-7.2768060926689735	5540	-41.457151794433592	5540	80.648225100954818	5540	58.75070654296875	5540	-44.0016830540749	5540	-66.2129938659668	5540	-11.693600587642052	5540	-8.6467773742675789	5540	3.1120093370821174	5540	-7.1069403076171875	5540	12.619314906399524	5540	10.423512451171876	5540	4.52081025769232	5540	3.4350211486816407	5540	-28.733249198368114	5540	-25.703434112548827	5540	21.959134365735711	5540	-3.3231397532837152	5540	15.847312722322725	5540	43.336033835319135	5540	16.86327692252863
5550	5.046846448209088	5550	45.737998657226562	5550	28.742732002936414	5550	32.432399047851561	5550	2.3122251267637886	5550	-37.19298760986328	5550	82.880368204194212	5550	65.02850381469726	5550	-41.123069861345414	5550	-53.538950317382813	5550	-11.886575959529004	5550	-9.1205733947753913	5550	3.8113919725275895	5550	-5.0933072204589847	5550	11.651005564204411	5550	11.3711044921875	5550	4.4957242904005508	5550	3.3165721435546875	5550	-28.557102676925172	5550	-26.295679138183594	5550	21.724162176022169	5550	-2.755720399298387	5550	15.975750987735372	5550	44.361191365885816	5550	17.229235397364857
5560	-3.1571625014569094	5560	37.421998901367189	5560	32.628212306972287	5560	34.927198974609375	5560	6.737607981754973	5560	-28.309312225341795	5560	83.9389617212403	5560	68.4635249633789	5560	-40.671526914645852	5560	-55.907930419921875	5560	-11.874994819131288	5560	-9.1205733947753913	5560	3.8126749287757811	5560	-1.7767350769042969	5560	9.4088831271680569	5560	11.134206481933594	5560	4.6360740369791671	5560	3.3165721435546875	5560	-27.627815798520761	5560	-26.887924163818358	5560	21.483299372908839	5560	-2.1697008072337205	5560	16.084926762368706	5560	45.386716340952482	5560	17.489143416084858
5570	-4.7976835568134035	5570	26.61119921875	5570	25.500788865136762	5570	36.590398925781251	5570	11.181168117278805	5570	-19.66253485107422	5570	85.852921044002386	5570	75.80736328125	5570	-23.071022790246115	5570	-57.92156350708008	5570	-12.038183531907336	5570	-11.489553497314454	5570	2.4908284406861263	5570	0.82914303588867189	5570	6.1803181402975014	5570	13.147839569091797	5570	4.509879125501	5570	2.9612251281738282	5570	-25.502552764962747	5570	-29.138455261230469	5570	21.242436569795505	5570	-1.5836812151690536	5570	16.194102537002038	5570	46.412241316019148	5570	17.749051434804855
5580	-4.9614210899236966	5580	18.295199462890626	5580	26.730762187656762	5580	26.19539923095703	5580	8.1708237169406353	5580	-7.3438383178710938	5580	83.863693951323057	5580	82.440507568359379	5580	-20.058701083007474	5580	-41.22025378417969	5580	-11.38646384916278	5580	-12.318696533203125	5580	-0.16108415521407693	5580	2.8427761230468751	5580	3.284617818497253	5580	12.437145538330078	5580	4.139021951928628	5580	2.8427761230468751	5580	-23.097073068100773	5580	-27.006373168945313	5580	20.997415411188669	5580	-0.9849382398105333	5580	16.286424248688018	5580	47.427060689605383	5580	17.918655244221164
5590	-1.8581313462689231	5590	8.3159997558593748	5590	28.628010044939273	5590	26.19539923095703	5590	0.7271994170552194	5590	1.6582860717773438	5590	80.443028355116581	5590	82.322058563232417	5590	-23.137986059805016	5590	-38.614375671386718	5590	-10.492498578438827	5590	-12.437145538330078	5590	-3.846196416287734	5590	3.5534701538085938	5590	0.3866873358806302	5590	12.200247528076172	5590	3.8466685059695251	5590	4.5010621948242191	5590	-20.279449992691632	5590	-29.375353271484375	5590	20.747448190982002	5590	-0.37106172485253341	5590	16.358699277574683	5590	48.429146528392046	5590	17.980848760641166
5600	5.3585979817208695	5600	-0.41579998779296873	5600	23.6808430485577	5600	34.095598999023437	5600	-4.314465183783013	5600	7.580736328125	5600	80.18619602370876	5600	83.032752593994147	5600	-12.714428231404821	5600	-39.6804167175293	5600	-9.9583024672509168	5600	-12.200247528076172	5600	-8.4333226339953811	5600	4.6195111999511722	5600	-2.9475951982869759	5600	10.186614440917969	5600	3.4051153316985481	5600	5.2117562255859378	5600	-17.076997441621074	5600	-26.414128143310545	5600	20.497480970775335	5600	0.24281479010546625	5600	16.430974306461348	5600	49.431232367178715	5600	18.043042277061168
5610	13.387866730625522	5610	-2.0789999389648437	5610	22.971433186736729	5610	25.363799255371095	5610	-12.587948671795601	5610	11.134206481933594	5610	77.04294818313997	5610	88.7183048400879	5610	-17.001406564202526	5610	-23.926699035644532	5610	-9.20930333590622	5610	-12.200247528076172	5610	-14.329978290412294	5610	2.2505310974121095	5610	-5.5103235505193453	5610	5.68555224609375	5610	3.1162838330074472	5610	4.7379602050781253	5610	-13.812718913642071	5610	-26.5325771484375	5610	20.2443709608352	5610	0.86525243058783075	5610	16.487322928240669	5610	50.411528806577792	5610	18.027333028411185
5620	21.08065896794578	5620	-2.9105999145507813	5620	23.112305688796663	5620	26.19539923095703	5620	-22.562638633014984	5620	7.1069403076171875	5620	72.069860165670292	5620	83.86189562988281	5620	-28.887210411529409	5620	-19.188738830566408	5620	-7.9411125882063871	5620	-11.844900512695313	5620	-19.765187569621034	5620	-1.1844900512695313	5620	-7.7956198163808033	5620	4.14571517944336	5620	2.9729016440670062	5620	2.3689801025390627	5620	-10.059673011647552	5620	-24.874291076660157	5620	19.987238756695202	5620	1.4986467408918305	5620	16.523288671200671	5620	51.363938812817793	5620	17.911922534564514
5630	30.377506391813327	5630	-1.2473999633789064	5630	19.832846262646203	5630	29.521799133300782	5630	-28.10727466667203	5630	1.7767350769042969	5630	72.884243326184759	5630	81.96671154785156	5630	-27.317072074176636	5630	-21.439269927978515	5630	-7.4648591863157066	5630	-10.541961456298829	5630	-23.806011903153291	5630	-4.5010621948242191	5630	-10.069567438795627	5630	0.11844900512695313	5630	2.0306329963143863	5630	3.5534701538085938	5630	-8.20331725071039	5630	-19.66253485107422	5630	19.7301065525552	5630	2.1320410511958303	5630	16.559254414160673	5630	52.316348819057794	5630	17.796512040717843
5640	37.047514110102583	5640	3.7421998901367188	5640	15.950715248646025	5640	22.868999328613281	5640	-32.01819080142478	5640	-4.8564092102050784	5640	68.517319778872832	5640	81.848262542724612	5640	-35.632721416366948	5640	-11.963349517822266	5640	-6.7016639320856086	5640	-9.3574714050292975	5640	-26.451557449261415	5640	-8.6467773742675789	5640	-11.706643608387694	5640	-1.3029390563964844	5640	1.2333736481680262	5640	4.0272661743164067	5640	-6.2048232552169722	5640	-15.990615692138672	5640	19.470579774108426	5640	2.7699728508446984	5640	16.580493685506685	5640	53.236986009936381	5640	17.619576953115107
5650	40.3816437831278	5650	13.305599609375	5650	15.695911935248779	5650	21.205799377441405	5650	-35.468065466571019	5650	-12.555594543457032	5650	61.356203520613519	5650	78.768588409423828	5650	-50.420423184097274	5650	-16.582860717773439	5650	-5.4504541032228815	5650	-9.47592041015625	5650	-27.628571520191837	5650	-13.503186584472656	5650	-12.073359752210006	5650	-4.0272661743164067	5650	0.53906481466440148	5650	2.1320820922851564	5650	-4.5225397456297909	5650	-13.740084594726563	5650	19.20775329518176	5650	3.4141572673893652	5650	16.58144001989335	5650	54.113840565296378	5650	17.357861564075108
5660	41.734113248378378	5660	22.453199340820312	5660	10.945651357724337	5660	21.205799377441405	5660	-31.780053957409109	5660	-21.083922912597657	5660	63.282245520669704	5660	72.135444122314453	5660	-51.608972036326506	5660	-28.190863220214844	5660	-5.2172680439862518	5660	-9.83126742553711	5660	-26.634543642060951	5660	-19.899432861328126	5660	-12.320313620360629	5660	-6.0408992614746095	5660	-0.34573204528821755	5660	0.947592041015625	5660	-5.6121113509479841	5660	-10.778859466552735	5660	18.944926816255094	5660	4.0583416839340316	5660	16.582386354280018	5660	54.990695120656376	5660	17.096146175035109
5670	38.305013350869558	5670	31.600799072265627	5670	8.1935079495422265	5670	19.542599426269533	5670	-27.433604250250951	5670	-27.243271179199219	5670	59.390397982337788	5670	73.083036163330078	5670	-57.321037934595509	5670	-26.651026153564452	5670	-4.39086786928403	5670	-7.3438383178710938	5670	-24.062965685939481	5670	-25.584985107421875	5670	-11.386084086211067	5670	-10.541961456298829	5670	-1.4744420112805532	5670	2.0136330871582033	5670	-6.1382018902081885	5670	-8.29143035888672	5670	18.680137057328338	5670	4.7033731784787376	5670	16.570009311332733	5670	55.827874529347866	5670	16.790464049993069
5680	32.428519543040238	5680	33.2639990234375	5680	5.1680147936981911	5680	14.552999572753906	5680	-22.462292956355157	5680	-30.3229453125	5680	51.612305237032814	5680	68.345075958251954	5680	-66.7522706587097	5680	-32.928823425292968	5680	-4.3490102128876629	5680	-7.1069403076171875	5680	-20.950548659625447	5680	-26.887924163818358	5680	-9.1612461658838491	5680	-13.029390563964844	5680	-2.2203561906417928	5680	0.82914303588867189	5680	-6.9638446489598662	5680	-4.8564092102050784	5680	18.412431827601669	5680	5.3496625838534042	5680	16.537847053046065	5680	56.6061363452412	5680	16.419491321993071
5690	25.46144522228893	5690	40.748398803710934	5690	1.7823939677613367	5690	16.216199523925781	5690	-12.684221157802325	5690	-34.1133134765625	5690	56.477206733473082	5690	61.948829681396482	5690	-62.88545289728134	5690	-48.327194091796876	5690	-4.9190737388450145	5690	-5.0933072204589847	5690	-17.808520892790924	5690	-27.36172018432617	5690	-7.0850646701591984	5690	-11.134206481933594	5690	-2.8964891139799533	5690	0.35534701538085939	5690	-9.884235603843603	5690	-4.5010621948242191	5690	18.144726597875	5690	5.9959519892280708	5690	16.505684794759397	5690	57.384398161134534	5690	16.048518593993073
5700	16.907682818331207	5700	39.916798828125	5700	-1.3909539539393165	5700	12.058199645996094	5700	-4.64942573210436	5700	-29.493802276611326	5700	53.476070004893614	5700	63.962462768554687	5700	-60.039601831514844	5700	-50.103929168701171	5700	-5.4330307909188846	5700	-4.9748582153320315	5700	-16.319973904406424	5700	-25.348087097167969	5700	-3.9278121331321429	5700	-12.792492553710938	5700	-3.2566474417291129	5700	0.11844900512695313	5700	-12.623399227536982	5700	-7.6991853332519531	5700	17.875202686521579	5700	6.6398967310639572	5700	16.461755128338822	5700	58.117769699059018	5700	15.649976905618399
5710	7.4211476581675484	5710	38.253598876953127	5710	-5.7461497722537516	5710	8.7317997436523438	5710	2.4628359158626303	5710	-27.006373168945313	5710	44.485320157161112	5710	60.172094604492187	5710	-58.489715614051079	5710	-56.144828430175778	5710	-6.8227932548066761	5710	-5.9224502563476564	5710	-17.004476218862383	5710	-23.808250030517577	5710	-1.0844422349905649	5710	-12.318696533203125	5710	-3.8661115439318223	5710	-0.23689801025390625	5710	-14.577822327621082	5710	-6.3962462768554689	5710	17.602765075808247	5710	7.2800851009479572	5710	16.398972965118823	5710	58.77922278118568	5710	15.207267144605066
5720	0.48137043030790139	5720	31.600799072265627	5720	-6.1800460088300255	5720	4.5737998657226564	5720	12.130741758605058	5720	-23.097555999755858	5720	50.306457692551874	5720	52.472909271240233	5720	-46.975607262888772	5720	-66.923687896728509	5720	-8.9180910975946759	5720	-3.7903681640625	5720	-18.222575857920628	5720	-20.847024902343751	5720	1.5624502328455243	5720	-8.4098793640136726	5720	-3.9422591777754867	5720	-1.5398370666503907	5720	-18.610174160636177	5720	-7.3438383178710938	5720	17.330327465094918	5720	7.9202734708319564	5720	16.336190801898823	5720	59.44067586331235	5720	14.764557383591733
5730	-4.4739783286497392	5730	24.116399291992188	5730	-10.766773095305318	5730	4.5737998657226564	5730	18.952032923170641	5730	-13.26628857421875	5730	50.932367062336965	5730	58.040012512207028	5730	-35.51094014233648	5730	-62.54107470703125	5730	-11.2179112898448	5730	-4.5010621948242191	5730	-19.398968824409891	5730	-16.464411712646484	5730	3.7842582070006614	5730	-8.1729813537597664	5730	-3.979740886710518	5730	-1.5398370666503907	5730	-21.250848339432384	5730	-10.186614440917969	5730	17.056005118194822	5730	8.5555391555543725	5730	16.263290288011643	5730	60.054835945743271	5730	14.30784930127102
5740	-8.479805591597902	5740	17.463599487304688	5740	-13.957826347962525	5740	2.9105999145507813	5740	21.890678559794669	5740	-4.382613189697266	5740	44.273621612199747	5740	52.946705291748046	5740	-25.265421603780137	5740	-56.618624450683591	5740	-12.238823618296024	5740	-5.68555224609375	5740	-19.247940166226577	5740	-15.753717681884766	5740	6.2905027161086018	5740	-4.7379602050781253	5740	-3.5811757064635774	5740	-2.8427761230468751	5740	-22.558644096568408	5740	-12.555594543457032	5740	16.778420727894822	5740	9.1822848082670365	5740	16.172877244124976	5740	60.587142759476606	5740	13.826913355151019
5750	-7.6198319686564808	5750	8.3159997558593748	5750	-13.005966891146095	5750	-4.5737998657226564	5750	24.839672146347031	5750	3.6719191589355469	5750	51.0274587797214	5750	44.655274932861332	5750	-9.82833695475054	5750	-57.566216491699215	5750	-13.187295358556597	5750	-7.3438383178710938	5750	-18.107609447550779	5750	-16.464411712646484	5750	8.1738007532092212	5750	-2.3689801025390627	5750	-3.2888543345309653	5750	-2.9612251281738282	5750	-25.565025990284536	5750	-14.924574645996094	5750	16.500836337594823	5750	9.8090304609797023	5750	16.082464200238309	5750	61.119449573209934	5750	13.34597740903102
5760	-5.202644835297825	5760	0.41579998779296873	5760	-12.863144087568132	5760	-4.5737998657226564	5760	23.55006038233164	5760	11.844900512695313	5760	51.862218696994375	5760	50.459276184082029	5760	4.8788575232896108	5760	-45.010621948242189	5760	-13.497608959243834	5760	-7.8176343383789062	5760	-16.437023423382616	5760	-17.530452758789064	5760	10.419835310612417	5760	3.7903681640625	5760	-2.1671889172228571	5760	-3.7903681640625	5760	-26.681244267898364	5760	-18.122697784423828	5760	16.221197525008044	5760	10.428941388044668	5760	15.983608840544521	5760	61.604560563727404	5760	12.860915614744132
5770	-3.2506935015608462	5770	-3.7421998901367188	5770	-15.84355284559166	5770	-10.394999694824218	5770	17.899213203043129	5770	19.544085845947265	5770	44.185452894491419	5770	51.051521209716796	5770	15.52332936758728	5770	-35.771599548339843	5770	-14.121248581166874	5770	-10.541961456298829	5770	-15.147834547230922	5770	-19.425636840820314	5770	11.980291396831468	5770	4.14571517944336	5770	-0.7521007568192104	5770	-3.0796741333007813	5770	-26.313855171647983	5770	-21.676167938232421	5770	15.937711123861376	5770	11.036052019678003	5770	15.868942438531191	5770	62.00128168880741	5770	12.368126798457464
5780	0.94750319260163529	5780	-7.9001997680664067	5780	-11.450693066159055	5780	-12.058199645996094	5780	11.23925569849078	5780	21.439269927978515	5780	51.436281646090976	5780	43.944580902099609	5780	24.696570898996988	5780	-25.703434112548827	5780	-15.313874459718662	5780	-11.489553497314454	5780	-14.011819142815703	5780	-18.478044799804689	5780	12.909525423608793	5780	5.5671032409667971	5780	0.444452699796944	5780	-3.1981231384277344	5780	-26.453096707937497	5780	-22.979106994628907	5780	15.654224722714707	5780	11.643162651311336	5780	15.754276036517858	5780	62.398002813887409	5780	11.875337982170798
5790	3.8041252974143447	5790	-4.5737998657226564	5790	-10.104913230601627	5790	-7.9001997680664067	5790	0.6309997565624661	5790	23.926699035644532	5790	53.994117341015908	5790	51.288419219970706	5790	32.224949393034315	5790	-11.252655487060547	5790	-16.185130206697345	5790	-12.792492553710938	5790	-14.481774949509582	5790	-17.056656738281252	5790	13.419582901651005	5790	7.3438383178710938	5790	1.656030475241284	5790	-2.9612251281738282	5790	-25.968008235895816	5790	-27.124822174072264	5790	15.368513431967914	5790	12.242176117504211	5790	15.632807350744141	5790	62.749523591738189	5790	11.384562996230912
5800	4.73928950037938	5800	-5.4053998413085935	5800	-13.39108894380316	5800	-12.889799621582032	5800	-13.536746455479015	5800	22.268412963867188	5800	49.799753715811619	5800	52.591358276367188	5800	35.187024840675221	5800	5.68555224609375	5800	-16.583310919989884	5800	-13.740084594726563	5800	-14.560860018210153	5800	-16.70130972290039	5800	13.245169518824728	5800	9.83126742553711	5800	3.1490960366340914	5800	-1.7767350769042969	5800	-23.879205146339896	5800	-26.177230133056639	5800	15.078284530021247	5800	12.824748388017545	5800	15.497526710750808	5800	63.009265615771518	5800	10.897877068250912
5810	6.9179719636270143	5810	-2.0789999389648437	5810	-7.2194045673137808	5810	-12.058199645996094	5810	-23.287560148202861	5810	19.544085845947265	5810	60.2122281250486	5810	45.602866973876957	5810	32.568261638218459	5810	16.345962707519533	5810	-17.401362570274514	5810	-14.213880615234375	5810	-14.554700490817556	5810	-15.516819671630859	5810	12.958432271657507	5810	11.844900512695313	5810	4.5033560602032132	5810	-0.71069403076171878	5810	-21.479620969558937	5810	-26.058781127929688	5810	14.788055628074579	5810	13.407320658530878	5810	15.362246070757475	5810	63.269007639804848	5810	10.411191140270912
5820	7.0612324954501471	5820	1.2473999633789064	5820	-5.83960909726307	5820	-10.394999694824218	5820	-31.241221725643634	5820	11.015757476806641	5820	65.385516771408874	5820	51.999113250732421	5820	27.539799594343293	5820	24.637393066406251	5820	-17.855303345369435	5820	-15.16147265625	5820	-13.663945820158432	5820	-13.976982604980469	5820	11.986169066860368	5820	10.186614440917969	5820	6.173727433148926	5820	0.82914303588867189	5820	-19.27518968228658	5820	-26.414128143310545	5820	14.495517536127775	5820	13.981113732143685	5820	15.22171813929716	5820	63.48676228630233	5820	9.92958619609455
5830	4.7262071243536141	5830	3.32639990234375	5830	-9.1367402867613112	5830	-8.7317997436523438	5830	-38.680471188571246	5830	-1.0660410461425782	5830	59.870277965247709	5830	54.723440368652341	5830	20.217634931761278	5830	31.981231384277343	5830	-17.853794898406576	5830	-16.109064697265627	5830	-12.393327314809834	5830	-14.569227630615234	5830	10.576880412623288	5830	13.147839569091797	5830	7.4891131931183956	5830	1.4213880615234376	5830	-16.546138569409891	5830	-24.992740081787108	5830	14.197884328181107	5830	14.535535932597018	5830	15.06961231311716	5830	63.611873815922337	5830	9.4591921968258834
5840	3.2081364955663627	5840	5.8211998291015625	5840	-3.0991819443267232	5840	-10.394999694824218	5840	-38.02560110502796	5840	-13.976982604980469	5840	68.538803200503509	5840	50.103929168701171	5840	8.3683486963883169	5840	36.956089599609378	5840	-17.959040080436779	5840	-16.582860717773439	5840	-10.123574418514679	5840	-15.635268676757812	5840	8.6501461833568882	5840	12.555594543457032	5840	8.4343541021184123	5840	3.7903681640625	5840	-14.210203247348954	5840	-23.334454010009765	5840	13.90025112023444	5840	15.089958133050352	5840	14.91750648693716	5840	63.736985345542337	5840	8.9887981975572178
5850	-0.28527099014755031	5850	6.6527998046875	5850	-1.2714741118887218	5850	-6.2369998168945315	5850	-33.6842388055242	5850	-22.268412963867188	5850	71.113927242897148	5850	59.57984957885742	5850	-5.627728817856374	5850	30.204496307373049	5850	-17.230635615223484	5850	-16.582860717773439	5850	-8.43267180491651	5850	-13.26628857421875	5850	6.9574462430353545	5850	12.792492553710938	5850	9.27830108668742	5850	4.7379602050781253	5850	-11.665843512734853	5850	-20.017881866455078	5850	13.600360768834298	5850	15.635390222903114	5850	14.761585768356918	5850	63.823925924626579	5850	8.524518002795606
5860	-4.8655673543569122	5860	6.6527998046875	5860	-5.51328142713686	5860	-5.4053998413085935	5860	-20.831464209661625	5860	-28.901557250976563	5860	58.769883505827494	5860	65.502299835205079	5860	-18.630250139607941	5860	24.874291076660157	5860	-15.656469248241827	5860	-18.004248779296876	5860	-8.0089335011588787	5860	-11.72645150756836	5860	4.8138329826212978	5860	10.423512451171876	5860	10.171919259088096	5860	5.5671032409667971	5860	-8.51726447712076	5860	-19.070289825439453	5860	13.295043997214298	5860	16.159209101656447	5860	14.596493630376918	5860	63.819099355513245	5860	8.0749360640736061
5870	-7.4844830942063467	5870	3.32639990234375	5870	0.55433082862540672	5870	-10.394999694824218	5870	-5.4670123264044417	5870	-39.6804167175293	5870	58.798910159273561	5870	60.172094604492187	5870	-33.118540699762036	5870	18.9518408203125	5870	-14.365051269708395	5870	-17.530452758789064	5870	-8.658247560343419	5870	-12.437145538330078	5870	3.4900108299615535	5870	11.015757476806641	5870	10.273176520937014	5870	7.3438383178710938	5870	-7.1416341903855276	5870	-17.175105743408203	5870	12.989727225594297	5870	16.683027980409779	5870	14.431401492396917	5870	63.814272786399911	5870	7.6253541253516062
5880	-12.388100008859615	5880	3.7421998901367188	5880	2.0690245810035179	5880	-2.0789999389648437	5880	5.9195238749964609	5880	-38.377477661132815	5880	53.146953480294172	5880	68.581973968505864	5880	-45.981988593114636	5880	6.9884913024902344	5880	-12.608105995787042	5880	-17.293554748535158	5880	-11.914807212611347	5880	-9.3574714050292975	5880	1.8570154236520704	5880	8.29143035888672	5880	10.059959163451016	5880	10.068165435791016	5880	-7.33214144798308	5880	-13.029390563964844	5880	12.682360381407493	5880	17.197995731215848	5880	14.263768809976746	5880	63.775247967664257	5880	7.1819165716006887
5890	-18.14340212702951	5890	-1.2473999633789064	5890	-3.4313705895811175	5890	-1.2473999633789064	5890	17.235336057477792	5890	-33.994864471435548	5890	37.890558679952306	5890	71.069403076171881	5890	-53.983366830428253	5890	-5.3302052307128909	5890	-11.004497159604423	5890	-16.345962707519533	5890	-15.860172038217097	5890	-8.5283283691406258	5890	0.69452712108738979	5890	8.29143035888672	5890	9.60403253132326	5890	9.3574714050292975	5890	-6.4085869179752155	5890	-11.608002502441407	5890	12.369606485220826	5890	17.689705043622514	5890	14.089460244356745	5890	63.646359135330925	5890	6.7546248469693548
5900	-20.856734235089391	5900	-3.7421998901367188	5900	1.6718196551599007	5900	-2.9105999145507813	5900	27.811664745077714	5900	-20.373228881835939	5900	35.759210604714582	5900	58.276910522460938	5900	-61.343375430197675	5900	-18.241146789550783	5900	-9.3774040602345465	5900	-15.16147265625	5900	-20.456737125963819	5900	-7.3438383178710938	5900	-0.049876176111063764	5900	7.1069403076171875	5900	8.773738126970489	5900	9.7128184204101569	5900	-7.0096376040056834	5900	-9.0021243896484382	5900	12.056852589034161	5900	18.18141435602918	5900	13.915151678736745	5900	63.517470302997594	5900	6.3273331223380209
5910	-23.349570895564867	5910	-7.0685997924804687	5910	1.5479220666490967	5910	1.2473999633789064	5910	34.667696744241752	5910	-5.0933072204589847	5910	28.383420048589723	5910	60.290543609619142	5910	-63.624742604984135	5910	-32.810374420166013	5910	-7.5180571140962194	5910	-13.503186584472656	5910	-23.672072850276475	5910	-8.1729813537597664	5910	-0.0087246415720425574	5910	4.9748582153320315	5910	7.9795397994202766	5910	9.83126742553711	5910	-9.15525438623684	5910	-6.7515932922363282	5910	11.74239467748737	5910	18.6646440183019	5910	13.739389528903306	5910	63.358245111408728	5910	5.9059737548271176
5920	-25.962725724598315	5920	-12.058199645996094	5920	-6.1397647424198	5920	2.0789999389648437	5920	36.466921064904348	5920	4.5010621948242191	5920	10.815645511565172	5920	54.249644348144528	5920	-59.773219519385165	5920	-44.655274932861332	5920	-5.5901204156154627	5920	-12.792492553710938	5920	-25.862289270980135	5920	-11.963349517822266	5920	0.074099548987680564	5920	3.3165721435546875	5920	7.0076328394926861	5920	9.47592041015625	5920	-11.918920346338814	5920	-8.8836753845214851	5920	11.423024409160705	5920	19.123428439175232	5920	13.559436968329973	5920	63.111565884162061	5920	5.501716260575785
5930	-24.3059979687896	5930	-17.879399475097657	5930	-3.5821776675260963	5930	-0.41579998779296873	5930	35.32322699629475	5930	19.070289825439453	5930	6.551703823774055	5930	37.548334625244138	5930	-54.0469854758404	5930	-54.012746337890626	5930	-3.8761903172217416	5930	-10.541961456298829	5930	-27.054853925250775	5930	-16.109064697265627	5930	1.1917982055457337	5930	0.23689801025390625	5930	5.3257862632488617	5930	9.5943694152832038	5930	-15.743963862306444	5930	-8.0545323486328133	5930	11.103654140834038	5930	19.582212860048568	5930	13.379484407756639	5930	62.864886656915388	5930	5.0974587663244524
5940	-21.041495143470421	5940	-19.542599426269533	5940	-5.8299585602977544	5940	0.41579998779296873	5940	31.269157186001809	5940	26.295679138183594	5940	-0.67262251284362407	5940	35.297803527832031	5940	-44.465920822519571	5940	-60.764339630126955	5940	-2.7338763869143534	5940	-9.0021243896484382	5940	-27.725688520124287	5940	-20.610126892089845	5940	3.1065663840833446	5940	-0.35534701538085939	5940	4.1988625009676745	5940	8.1729813537597664	5940	-19.340774578296006	5940	-6.7515932922363282	5940	10.783024969206608	5940	20.03302290290128	5940	13.198955001029928	5940	62.591508876059976	5940	4.6990706095895769
5950	-17.542468513100129	5950	-22.037399353027343	5950	-16.478653534911025	5950	1.2473999633789064	5950	22.357024941360706	5950	30.915190338134767	5950	-15.035776267276908	5950	27.835516204833983	5950	-29.710166085713254	5950	-61.593482666015625	5950	-2.84933979309967	5950	-7.6991853332519531	5950	-29.312149079673922	5950	-22.742208984375	5950	4.5341218494634186	5950	-2.2505310974121095	5950	2.6451717765838829	5950	9.5943694152832038	5950	-22.321735994440186	5950	-11.134206481933594	5950	10.458396928271274	5950	20.458502568514611	5950	13.016593259463262	5950	62.233323924926644	5950	4.3193262308462437
5960	-11.626154084003062	5960	-25.363799255371095	5960	-14.767661802649581	5960	-7.9001997680664067	5960	11.497178502884218	5960	36.600742584228513	5960	-12.182734218512941	5960	11.015757476806641	5960	-16.253156339151325	5960	-58.869155548095705	5960	-3.2815812570088276	5960	-7.1069403076171875	5960	-31.356849265959742	5960	-26.414128143310545	5960	6.7653082807826888	5960	-0.4737960205078125	5960	0.97053730669301785	5960	5.448654235839844	5960	-25.966388246927806	5960	-10.897308471679688	5960	10.13376888733594	5960	20.883982234127945	5960	12.834231517896596	5960	61.87513897379332	5960	3.93958185210291
5970	-4.71797515060663	5970	-22.037399353027343	5970	-16.446940347511205	5970	-2.0789999389648437	5970	-0.98159039987635488	5970	34.942456512451173	5970	-9.01001879882913	5970	6.9884913024902344	5970	-2.0100234103173413	5970	-53.775848327636716	5970	-4.2348804021872333	5970	-5.448654235839844	5970	-32.711887098891822	5970	-25.703434112548827	5970	9.1566637177450669	5970	2.4874291076660158	5970	-0.6365623858869256	5970	5.2117562255859378	5970	-28.262405229254046	5970	-15.990615692138672	5970	9.8083711153872084	5970	21.302058169340654	5970	12.651953101329937	5970	61.493665987924686	5970	3.56588425329342
5980	1.5049944842161178	5980	-18.710999450683595	5980	-26.658475686432386	5980	-6.2369998168945315	5980	-9.8257900454965643	5980	30.796741333007812	5980	-14.848971405257608	5980	1.0660410461425782	5980	14.385771830039907	5980	-42.641641845703127	5980	-5.8578661965962908	5980	-3.3165721435546875	5980	-32.07437353447007	5980	-26.887924163818358	5980	10.883943553254991	5980	3.3165721435546875	5980	-1.6756953208176171	5980	5.3302052307128909	5980	-29.619894446804771	5980	-19.188738830566408	5980	9.4802652897825421	5980	21.694086434873988	5980	12.469967837263269	5980	61.030261461678023	5980	3.21346032570342
5990	6.5783679252260541	5990	-17.047799499511719	5990	-21.785000347603738	5990	-15.384599548339844	5990	-12.795852469687009	5990	21.320820922851563	5990	-8.12933871590673	5990	-12.792492553710938	5990	25.612962921096958	5990	-31.270537353515625	5990	-7.4864490860930744	5990	-3.6719191589355469	5990	-29.452794006382689	5990	-28.072414215087889	5990	12.681599952524717	5990	4.8564092102050784	5990	-2.7243352397376057	5990	2.6058781127929689	5990	-29.43737166705046	5990	-22.268412963867188	5990	9.1521594641778741	5990	22.086114700407318	5990	12.287982573196603	5990	60.566856935431353	5990	2.8610363981134204
6000	8.48745384613296	6000	-10.394999694824218	6000	-18.5324904409679	6000	-11.226599670410156	6000	-16.502361403907567	6000	11.489553497314454	6000	-2.1216195707540937	6000	-12.318696533203125	6000	34.80495615045362	6000	-13.384737579345703	6000	-9.78295179969681	6000	-3.3165721435546875	6000	-26.161678238367688	6000	-30.441394317626955	6000	13.879601269109081	6000	7.6991853332519531	6000	-3.4851332715891097	6000	2.0136330871582033	6000	-29.422851097327936	6000	-26.058781127929688	6000	8.823762833447848	6000	22.471332078746695	6000	12.106538910183319	6000	60.083395388149505	6000	2.5149877684860065
6010	7.7663996201327024	6010	-5.4053998413085935	6010	-24.335292129198063	6010	-14.552999572753906	6010	-20.977299737838354	6010	-1.0660410461425782	6010	-4.70239705952466	6010	-9.47592041015625	6010	42.569762326702978	6010	-3.1981231384277344	6010	-10.924994275717133	6010	-5.68555224609375	6010	-23.225232814605082	6010	-30.678292327880861	6010	13.897439696265163	6010	8.6467773742675789	6010	-3.884713543366658	6010	-1.6582860717773438	6010	-29.1558218273125	6010	-28.072414215087889	6010	8.4942260162858485	6010	22.829845384526692	6010	11.927218752289987	6010	59.5212944316695	6010	2.1939353566100062
6020	6.666056407163925	6020	1.2473999633789064	6020	-15.856006928419877	6020	-24.116399291992188	6020	-22.429216288562163	6020	-9.83126742553711	6020	5.3167445251611412	6020	-13.740084594726563	6020	42.705633732040134	6020	14.332329620361328	6020	-10.988697157098581	6020	-6.514695281982422	6020	-21.35642823040331	6020	-33.521068450927736	6020	14.112646126892965	6020	9.47592041015625	6020	-3.8806577989335942	6020	-1.4213880615234376	6020	-25.973167688377305	6020	-28.5462102355957	6020	8.1646891991238473	6020	23.188358690306693	6020	11.747898594396652	6020	58.9591934751895	6020	1.8728829447340063
6030	3.1584709248057363	6030	5.8211998291015625	6030	-8.80380551363487	6030	-19.9583994140625	6030	-20.763153917177494	6030	-11.015757476806641	6030	14.897850396221202	6030	-5.3302052307128909	6030	38.86493575999981	6030	23.097555999755858	6030	-10.866073001552028	6030	-8.4098793640136726	6030	-20.640362659214556	6030	-27.835516204833983	6030	14.876632609090851	6030	11.844900512695313	6030	-3.5115833066424393	6030	-1.3029390563964844	6030	-22.679408809312193	6030	-28.783108245849608	6030	7.8352815621058607	6030	23.540660801312729	6030	11.569406485570069	6030	58.380142323401124	6030	1.5585408693386829
6040	-1.2927014122089053	6040	5.8211998291015625	6040	-10.020046011575285	6040	-17.047799499511719	6040	-15.407127605150992	6040	-15.872166687011719	6040	14.606230751871294	6040	0.11844900512695313	6040	35.128165878270821	6040	30.559843322753906	6040	-10.829475147644132	6040	-9.9497164306640631	6040	-20.067208187863464	6040	-26.177230133056639	6040	14.093000336193287	6040	15.043023651123047	6040	-2.3679404806336741	6040	-4.5010621948242191	6040	-19.337456566014861	6040	-29.020006256103514	6040	7.5064425985478609	6040	23.865620152719398	6040	11.394559592743402	6040	57.726473464014461	6040	1.2737388621426831
6050	-6.857827653674673	6050	6.6527998046875	6050	0.65609090341885334	6050	-22.453199340820312	6050	-8.231632425970119	6050	-19.307187835693359	6050	25.779505349850925	6050	-3.1981231384277344	6050	21.828889127207972	6050	38.140579650878905	6050	-10.535049222371367	6050	-10.423512451171876	6050	-19.983023078642134	6050	-24.282046051025389	6050	15.420481312979401	6050	13.740084594726563	6050	-0.82487227466989665	6050	-2.9612251281738282	6050	-16.098977968685364	6050	-29.138455261230469	6050	7.1776036349898611	6050	24.190579504126063	6050	11.219712699916736	6050	57.0728046046278	6050	0.98893685494668326
6060	-11.579775383145847	6060	4.5737998657226564	6060	11.028929965982126	6060	-12.058199645996094	6060	-0.62082175762853264	6060	-22.38686196899414	6060	35.475730205602218	6060	6.9884913024902344	6060	7.3082764541928409	6060	40.509559753417967	6060	-11.088738355170804	6060	-10.423512451171876	6060	-20.504353428524208	6060	-22.860657989501952	6060	16.0188066898205	6060	12.318696533203125	6060	0.87352082184790092	6060	-3.6719191589355469	6060	-12.826104405429717	6060	-25.348087097167969	6060	6.8492199884052463	6060	24.509933836758773	6060	11.045842667290179	6060	56.405195758012908	6060	0.71106274265812452
6070	-14.661658974401131	6070	3.32639990234375	6070	9.67316912795706	6070	-6.2369998168945315	6070	7.3677665743937855	6070	-20.728575897216796	6070	31.659708078182124	6070	16.227513702392578	6070	-4.6761600230737042	6070	36.837640594482423	6070	-11.918122708704626	6070	-11.015757476806641	6070	-21.029620486178647	6070	-22.031514953613282	6070	15.029302173760176	6070	14.687676635742188	6070	2.773661092529828	6070	-2.3689801025390627	6070	-9.8318685691974	6070	-22.979106994628907	6070	6.52310744094058	6070	24.801330605872106	6070	10.876845166263511	6070	55.668054926919574	6070	0.4677446362887912
6080	-19.8295202204811	6080	-2.9105999145507813	6080	21.859328822800226	6080	-7.9001997680664067	6080	14.144066553860743	6080	-14.569227630615234	6080	36.224927170600694	6080	13.976982604980469	6080	-22.837723043317531	6080	33.757966461181638	6080	-12.538403997055987	6080	-10.897308471679688	6080	-22.820795747304473	6080	-19.66253485107422	6080	14.122734257400989	6080	15.635268676757812	6080	4.5080104110297228	6080	-1.89518408203125	6080	-7.03846717062023	6080	-19.307187835693359	6080	6.196994893475912	6080	25.092727374985436	6080	10.707847665236844	6080	54.930914095826239	6080	0.22442652991945777
6090	-23.53272950285433	6090	-8.7317997436523438	6090	32.163181676611586	6090	2.9105999145507813	6090	20.16355821597671	6090	-9.3574714050292975	6090	41.674387519523322	6090	24.282046051025389	6090	-38.787026147227849	6090	20.136330871582032	6090	-12.961581259353388	6090	-10.660410461425782	6090	-24.258871854954073	6090	-20.136330871582032	6090	13.335212696688867	6090	14.687676635742188	6090	6.1409225297910233	6090	-1.0660410461425782	6090	-5.6225120345531394	6090	-17.412003753662109	6090	5.871553103273996	6090	25.379142767498148	6090	10.539874855530307	6090	54.182733087318191	6090	-0.011953205321005581
6100	-25.502565614624181	6100	-12.058199645996094	6100	30.030239703238628	6100	12.058199645996094	6100	26.9767702356538	6100	-0.82914303588867189	6100	36.493503085411447	6100	34.587109497070315	6100	-44.632551801787734	6100	6.9884913024902344	6100	-13.317784870268294	6100	-11.015757476806641	6100	-24.765568778961828	6100	-19.899432861328126	6100	11.516822910862114	6100	14.569227630615234	6100	7.7467028223134058	6100	0.35534701538085939	6100	-5.87674053289453	6100	-13.503186584472656	6100	5.5499455066139962	6100	25.637083534311483	6100	10.37775940296364	6100	53.371444037651521	6100	-0.20867171100633888
6110	-26.760924413476857	6110	-14.552999572753906	6110	39.990116582718471	6110	10.394999694824218	6110	32.132898684320423	6110	6.2777972717285158	6110	37.622632806364464	6110	29.375353271484375	6110	-53.073060308351543	6110	-1.5398370666503907	6110	-13.727961389001528	6110	-12.200247528076172	6110	-25.20595690752593	6110	-21.794616943359376	6110	10.79522440493947	6110	15.753717681884766	6110	9.4268920039445412	6110	0.4737960205078125	6110	-6.9306859196755193	6110	-9.0021243896484382	6110	5.2283379099539964	6110	25.895024301124817	6110	10.215643950396974	6110	52.560154987984859	6110	-0.40539021669167219
6120	-27.601546847076584	6120	-18.710999450683595	6120	48.458299363461492	6120	24.532199279785157	6120	35.454499219238755	6120	13.858533599853516	6120	38.343649183696442	6120	38.614375671386718	6120	-55.786034134343879	6120	-23.216005004882813	6120	-14.145457297735931	6120	-13.384737579345703	6120	-25.845038040040077	6120	-23.808250030517577	6120	10.12051382786723	6120	15.043023651123047	6120	10.773843880037617	6120	5.5671032409667971	6120	-8.8464176795436416	6120	-5.68555224609375	6120	4.9075048877007736	6120	26.1486341331042	6120	10.054531308860451	6120	51.740560486617	6120	-0.5954341194627194
6130	-25.075547978597818	6130	-22.868999328613281	6130	42.2590731768056	6130	34.095598999023437	6130	36.200405924210671	6130	20.254779876708984	6130	30.990963344930833	6130	40.509559753417967	6130	-47.160001066648654	6130	-37.903681640625	6130	-14.605499506801731	6130	-13.503186584472656	6130	-25.817424855522859	6130	-25.584985107421875	6130	8.2243067465989661	6130	16.227513702392578	6130	11.884983862404216	6130	5.8040012512207033	6130	-11.410310993849038	6130	-6.1593482666015626	6130	4.5918198061194406	6130	26.3734599058842	6130	9.9000835037077834	6130	50.865766675490335	6130	-0.7411175844107194
6140	-24.351291903995431	6140	-26.19539923095703	6140	50.145300748515908	6140	32.432399047851561	6140	33.418369464014688	6140	26.769475158691407	6140	28.22722997954088	6140	35.416252532958985	6140	-41.0753444727515	6140	-42.523192840576172	6140	-15.025003555868395	6140	-12.792492553710938	6140	-27.559056771244755	6140	-25.703434112548827	6140	8.5446961567289	6140	11.015757476806641	6140	12.258499013369491	6140	6.9884913024902344	6140	-15.08337836159571	6140	-6.514695281982422	6140	4.2761347245381067	6140	26.598285678664197	6140	9.745635698555116	6140	49.99097286436367	6140	-0.88680104935871928
6150	-22.691574853675995	6150	-27.858599182128906	6150	56.67072650060291	6150	36.590398925781251	6150	28.372424120144153	6150	31.033639343261719	6150	26.582818723728252	6150	37.42988562011719	6150	-33.904198198022449	6150	-53.3020523071289	6150	-15.4545452465368	6150	-13.26628857421875	6150	-28.640855235190323	6150	-24.282046051025389	6150	9.588675510517966	6150	10.897308471679688	6150	12.631338164760336	6150	9.3574714050292975	6150	-19.044693569578577	6150	-7.4622873229980469	6150	3.9612300640342362	6150	26.819460970110256	6150	9.59212286578127	6150	49.110357433609373	6150	-1.0263914984443767
6160	-15.869681935520296	6160	-27.026999206542968	6160	49.167310882036318	6160	49.064398559570314	6160	23.983022840334129	6160	35.53470153808594	6160	17.092858664910864	6160	35.060905517578128	6160	-17.258204516045613	6160	-54.723440368652341	6160	-15.954768663468677	6160	-13.62163558959961	6160	-27.800528950364445	6160	-25.821883117675782	6160	11.028401406114213	6160	9.7128184204101569	6160	12.088051296673044	6160	13.26628857421875	6160	-22.847404373466659	6160	-8.765226379394532	6160	3.6524712195142364	6160	27.011888721056923	6160	9.4459729404892716	6160	48.183896748296036	6160	-1.1179994476230433
6170	-12.911711294852427	6170	-24.532199279785157	6170	56.007491878024	6170	42.41159875488281	6170	16.121408263065575	6170	36.719191589355468	6170	11.761189601501767	6170	28.190863220214844	6170	-6.8275286781903972	6170	-46.550459014892581	6170	-16.389120057402113	6170	-15.043023651123047	6170	-26.242839463863696	6170	-24.282046051025389	6170	13.571880656691267	6170	8.6467773742675789	6170	11.112494132810884	6170	11.489553497314454	6170	-25.848643382609477	6170	-12.318696533203125	6170	3.3437123749942366	6170	27.204316472003587	6170	9.2998230151972727	6170	47.257436062982705	6170	-1.20960739680171
6180	-9.32776445646882	6180	-24.532199279785157	6180	62.5203920835704	6180	52.390798461914059	6180	6.4268028020332917	6180	33.757966461181638	6180	6.0069386229288533	6180	26.887924163818358	6180	2.4949436659126683	6180	-41.457151794433592	6180	-16.754597797555721	6180	-15.279921661376953	6180	-24.784452904550307	6180	-26.295679138183594	6180	16.016423122330153	6180	9.5943694152832038	6180	10.13442648713362	6180	10.541961456298829	6180	-28.11526667853596	6180	-15.043023651123047	6180	3.03566342931571	6180	27.393794914043003	6180	9.1545111212121064	6180	46.327287923735312	6180	-1.2960217796466849
6190	-3.1793131903941809	6190	-22.037399353027343	6190	56.828826058346316	6190	57.380398315429687	6190	-2.1710888662683949	6190	28.783108245849608	6190	-3.7359611904744874	6190	25.703434112548827	6190	18.725547803420575	6190	-33.402619445800781	6190	-17.362947657372061	6190	-15.990615692138672	6190	-23.144118670652489	6190	-27.006373168945313	6190	15.316327517325986	6190	10.186614440917969	6190	8.8738450287070876	6190	12.200247528076172	6190	-30.219789545341708	6190	-19.425636840820314	6190	2.7344113874370435	6190	27.555035292083005	6190	9.0172229312267724	6190	45.361834374488645	6190	-1.3327105273926849
6200	-1.3937059223916961	6200	-13.721399597167968	6200	64.66811764641804	6200	49.895998535156252	6200	-10.594866058832334	6200	24.045148040771483	6200	-8.8709250325514724	6200	19.899432861328126	6200	25.860076419929193	6200	-16.109064697265627	6200	-17.816733010372054	6200	-15.872166687011719	6200	-23.916943784591368	6200	-26.651026153564452	6200	17.489350256862544	6200	10.778859466552735	6200	7.3693671334598037	6200	12.674043548583985	6200	-31.311104742724524	6200	-22.742208984375	6200	2.4331593455583769	6200	27.716275670123007	6200	8.8799347412414384	6200	44.396380825241977	6200	-1.3693992751386848
6210	-0.37989934150537152	6210	-12.889799621582032	6210	72.629854618755559	6210	56.548798339843749	6210	-13.629862375367917	6210	16.345962707519533	6210	-14.004615525125676	6210	9.2390223999023444	6210	29.260665438492754	6210	-8.1729813537597664	6210	-18.281044028974627	6210	-16.227513702392578	6210	-25.115846211540422	6210	-25.821883117675782	6210	19.872251727340974	6210	13.858533599853516	6210	5.6101626391832227	6210	10.660410461425782	6210	-30.821752500954666	6210	-25.348087097167969	6210	2.1324975710811875	6210	27.875267264655793	6210	8.743367447356281	6210	43.428929793581482	6210	-1.4020465181396979
6220	4.2407626402577243	6220	-9.5633997192382818	6220	68.329500217205009	6220	62.369998168945315	6220	-13.810057577956311	6220	5.9224502563476564	6220	-21.435573927226137	6220	6.514695281982422	6220	37.28341563017748	6220	3.3165721435546875	6220	-18.863722620372538	6220	-17.056656738281252	6220	-25.989625080788691	6220	-23.571352020263671	6220	19.860830689250172	6220	15.990615692138672	6220	3.8018448329462977	6220	10.423512451171876	6220	-30.837778861377068	6220	-28.664659240722656	6220	1.8389656054778545	6220	28.007095921569128	6220	8.6155078195209462	6220	42.437351276981488	6220	-1.3858766380496981
6230	3.7652987643788212	6230	-4.5737998657226564	6230	75.6346711342372	6230	58.211998291015625	6230	-15.795263527520124	6230	-0.59224502563476566	6230	-24.3586621163685	6230	-2.724327117919922	6230	35.109603410548914	6230	17.056656738281252	6230	-19.260551509590851	6230	-17.293554748535158	6230	-28.213274963788464	6230	-24.045148040771483	6230	21.189605442864483	6230	15.398370666503906	6230	2.5402722639062176	6230	8.5283283691406258	6230	-29.01908400432184	6230	-28.783108245849608	6230	1.545433639874521	6230	28.138924578482463	6230	8.4876481916856132	6230	41.445772760381494	6230	-1.369706757959698
6240	2.2059704213451283	6240	-0.41579998779296873	6240	83.324882488059657	6240	64.864798095703122	6240	-16.138026480631179	6240	-10.897308471679688	6240	-26.364994545535584	6240	-8.5283283691406258	6240	28.105484363062029	6240	25.703434112548827	6240	-19.573036466066149	6240	-16.70130972290039	6240	-29.614189177238252	6240	-23.097555999755858	6240	21.684581171345808	6240	16.464411712646484	6240	1.46833020928538	6240	5.5671032409667971	6240	-26.204666721076482	6240	-24.518944061279296	6240	1.2523468718893303	6240	28.269173621828624	6240	8.3603754006584676	6240	40.453384486254571	6240	-1.3507673111688123
6250	3.7280882646100331	6250	-0.41579998779296873	6250	77.700327631533412	6250	73.1807978515625	6250	-12.759747048586727	6250	-13.147839569091797	6250	-29.414100878660751	6250	-13.858533599853516	6250	25.507137308452339	6250	25.940332122802733	6250	-19.914791099894344	6250	-17.76735076904297	6250	-29.531654930138892	6250	-24.282046051025389	6250	20.129356159645543	6250	19.899432861328126	6250	0.2882152239382556	6250	5.3302052307128909	6250	-23.726324582041521	6250	-29.730700286865236	6250	0.96644467235999709	6250	28.373930970375291	6250	8.2425729415671345	6250	39.447928401007907	6250	-1.2871327879788121
6260	1.7425740315528477	6260	3.32639990234375	6260	82.7233066212147	6260	69.85439794921875	6260	-10.065573016127624	6260	-14.806125640869141	6260	-28.387619905022635	6260	-20.49167788696289	6260	14.405385807966626	6260	35.653150543212888	6260	-20.0972635616335	6260	-19.425636840820314	6260	-30.49545698070434	6260	-26.887924163818358	6260	20.936218637375539	6260	19.188738830566408	6260	-0.35449730942162816	6260	4.5010621948242191	6260	-20.088807829508156	6260	-30.796741333007812	6260	0.68054247283066394	6260	28.478688318921954	6260	8.1247704824758014	6260	38.442472315761236	6260	-1.2234982647888122
6270	-0.74907421110450212	6270	3.32639990234375	6270	87.469238130066032	6270	75.675597778320309	6270	-6.5346645143603874	6270	-15.753717681884766	6270	-25.009190996347005	6270	-24.637393066406251	6270	1.8931440586633492	6270	34.587109497070315	6270	-20.645694980194147	6270	-18.9518408203125	6270	-31.910569475244444	6270	-27.480169189453125	6270	21.796518530923173	6270	21.439269927978515	6270	-0.31373985720518505	6270	1.7767350769042969	6270	-16.703883713636046	6270	-28.901557250976563	6270	0.39493519175480085	6270	28.582469950934833	6270	8.0074019943980019	6270	37.436893081447842	6270	-1.1583033290914218
6280	-0.95568527829869954	6280	0.41579998779296873	6280	80.586024073574208	6280	84.407397521972655	6280	-0.39006338906851523	6280	-17.056656738281252	6280	-22.055556271004662	6280	-25.111189086914063	6280	-4.0878204234932252	6280	25.348087097167969	6280	-20.808909917537175	6280	-19.307187835693359	6280	-32.823184052327271	6280	-29.020006256103514	6280	19.549506778317685	6280	21.794616943359376	6280	-0.38566473778450927	6280	0.82914303588867189	6280	-14.412453996146011	6280	-27.953965209960938	6280	0.1163617157908009	6280	28.662980743628168	6280	7.9003837149880018	6280	36.42837674189451	6280	-1.0558925551107552
6290	-3.9499662729498723	6290	3.32639990234375	6290	83.556891100703609	6290	79.001997680664061	6290	3.4824058441599535	6290	-11.963349517822266	6290	-15.523874133500186	6290	-29.849149291992187	6290	-15.627774586737008	6290	24.518944061279296	6290	-20.059108734427937	6290	-20.610126892089845	6290	-34.133330563816678	6290	-32.218129394531253	6290	18.795358025906779	6290	20.254779876708984	6290	0.14578905597739578	6290	0.947592041015625	6290	-11.689296424770905	6290	-22.860657989501952	6290	-0.16221176017319905	6290	28.7434915363215	6290	7.7933654355780018	6290	35.419860402341179	6290	-0.95348178113008863
6300	-7.93261531298473	6300	2.0789999389648437	6300	87.875456483964626	6300	82.744197570800779	6300	7.50765833078715	6300	-10.897308471679688	6300	-8.1763526039208045	6300	-27.953965209960938	6300	-25.954642356100965	6300	15.516819671630859	6300	-18.726886280521828	6300	-20.136330871582032	6300	-34.413832912793787	6300	-29.375353271484375	6300	18.374218255378388	6300	21.676167938232421	6300	0.5738404092746805	6300	-0.947592041015625	6300	-9.7786111249337786	6300	-17.648901763916015	6300	-0.44063247855040349	6300	28.823535429614441	6300	7.6866045068588855	6300	34.411473053407953	6300	-0.85046466361624418
6310	-7.8881121009786472	6310	-2.0789999389648437	6310	82.021426550105559	6310	86.902197448730462	6310	12.827835898495776	6310	-6.3962462768554689	6310	-0.84185137768827012	6310	-23.334454010009765	6310	-29.88981048706011	6310	2.2505310974121095	6310	-17.613670841628561	6310	-21.083922912597657	6310	-33.209769917714958	6310	-31.862782379150392	6310	16.126422519103816	6310	22.505310974121095	6310	1.323029524416274	6310	-0.11844900512695313	6310	-9.8714746378792189	6310	-17.885799774169922	6310	-0.71230408900773678	6310	28.882950858507776	6310	7.591213799563552	6310	33.40878474459462	6310	-0.72065818638691082
6320	-10.400198978338299	6320	-2.0789999389648437	6320	85.621815765556079	6320	81.496797607421868	6320	16.067901216874958	6320	-0.71069403076171878	6320	5.6668824460449265	6320	-19.425636840820314	6320	-34.771359513902041	6320	-2.4874291076660158	6320	-16.091342248101288	6320	-20.49167788696289	6320	-33.3165605836132	6320	-33.521068450927736	6320	16.652718770834163	6320	19.899432861328126	6320	2.5768727360710528	6320	-1.0660410461425782	6320	-10.161597709980368	6320	-14.450778625488281	6320	-0.98397569946507013	6320	28.942366287401107	6320	7.4958230922682194	6320	32.406096435781286	6320	-0.59085170915757756
6330	-13.860497614151168	6330	-4.5737998657226564	6330	91.623403819227491	6330	83.575797546386724	6330	18.06049347542864	6330	3.7903681640625	6330	11.277112673568443	6330	-15.398370666503906	6330	-37.648644045062767	6330	-15.043023651123047	6330	-14.596255068504096	6330	-18.714942810058595	6330	-33.471700477387323	6330	-33.284170440673826	6330	17.438053842722745	6330	18.9518408203125	6330	3.841124785185368	6330	-0.35534701538085939	6330	-11.082598574533566	6330	-12.674043548583985	6330	-1.2556214408502835	6330	29.001709664640774	6330	7.4004830555811205	6330	31.403460029714861	6330	-0.46098718932130839
6340	-13.305101801619529	6340	-7.9001997680664067	6340	88.0751021924498	6340	87.7337974243164	6340	20.503998818449144	6340	8.4098793640136726	6340	17.052054748773177	6340	-7.9360833435058593	6340	-34.7478441029519	6340	-27.36172018432617	6340	-13.8770021689926	6340	-18.714942810058595	6340	-31.443050218203389	6340	-35.416252532958985	6340	15.414832128089385	6340	18.359595794677734	6340	4.6925988830585474	6340	0.947592041015625	6340	-13.113854530355305	6340	-9.83126742553711	6340	-1.5208645869156166	6340	29.043220257680776	6340	7.3176839943737875	6340	30.413669553448191	6340	-0.31675712433530845
6350	-15.802484052525706	6350	-9.5633997192382818	6350	91.6935026080614	6350	82.744197570800779	6350	19.559513130016789	6350	13.858533599853516	6350	19.63347736629736	6350	-0.82914303588867189	6350	-30.621613338946155	6350	-31.507435363769531	6350	-12.433117448119955	6350	-18.241146789550783	6350	-30.954299717425123	6350	-32.691925415039066	6350	15.638333096062965	6350	16.109064697265627	6350	5.6654276325623911	6350	0.35534701538085939	6350	-15.397208036760972	6350	-10.068165435791016	6350	-1.7861077329809496	6350	29.084730850720774	6350	7.2348849331664544	6350	29.423879077181525	6350	-0.17252705934930845
6360	-18.093934100042112	6360	-9.5633997192382818	6360	93.218258955879762	6360	86.070597473144531	6360	16.913018513012744	6360	16.109064697265627	6360	18.169141055249515	6360	3.6719191589355469	6360	-24.709668289226173	6360	-31.152088348388673	6360	-11.495269659065457	6360	-16.464411712646484	6360	-30.17537064521715	6360	-33.047272430419923	6360	16.29710192117923	6360	17.175105743408203	6360	6.9498685979751222	6360	0.59224502563476566	6360	-17.568954400309593	6360	-11.489553497314454	6360	-2.0513508790462831	6360	29.126241443760776	6360	7.1520858719591205	6360	28.434088600914858	6360	-0.028296994363308459
6370	-16.481830401152216	6370	-13.721399597167968	6370	87.864678068542034	6370	91.060197326660159	6370	16.001617565802366	6370	18.9518408203125	6370	18.721677593591867	6370	9.0021243896484382	6370	-16.031448958054785	6370	-35.8900485534668	6370	-10.66451816728593	6370	-14.450778625488281	6370	-28.17875401543693	6370	-33.284170440673826	6370	13.475940746488238	6370	17.648901763916015	6370	7.5674786600613118	6370	2.1320820922851564	6370	-21.033507255985473	6370	-11.489553497314454	6370	-2.3107188437715047	6370	29.1531630316005	6370	7.0827469385987092	6370	27.463007095581879	6370	0.11717875809604841
6380	-17.128792041194849	6380	-13.721399597167968	6380	88.97298441326528	6380	88.565397399902338	6380	12.162345976488656	6380	22.268412963867188	6380	13.321605491866466	6380	18.241146789550783	6380	-6.4366089446466574	6380	-30.086047302246094	6380	-10.17700547119917	6380	-13.147839569091797	6380	-28.172306735562884	6380	-33.165721435546878	6380	13.478580975616469	6380	14.450778625488281	6380	8.76047576505378	6380	5.9224502563476564	6380	-23.564891016128353	6380	-14.569227630615234	6380	-2.5700028773348382	6380	29.179876205080497	6380	7.01360029277871	6380	26.492192861261881	6380	0.26267230609071507
6390	-17.435980331206025	6390	-15.384599548339844	6390	90.175077219866921	6390	91.89179730224609	6390	7.2637880600884941	6390	17.056656738281252	6390	4.2708341983236409	6390	20.136330871582032	6390	3.4487084438181057	6390	-29.375353271484375	6390	-9.90096893526573	6390	-13.858533599853516	6390	-28.819007681263585	6390	-32.3365783996582	6390	14.06608604418641	6390	16.70130972290039	6390	9.695028546039385	6390	5.9224502563476564	6390	-25.208881436202638	6390	-15.398370666503906	6390	-2.8292869108981717	6390	29.206589378560498	6390	6.94445364695871	6390	25.521378626941882	6390	0.4081658540853817
6400	-15.431298599368583	6400	-17.879399475097657	6400	85.331293532549978	6400	92.723397277832035	6400	3.454533025004948	6400	17.76735076904297	6400	-1.4342340512002503	6400	17.530452758789064	6400	10.3071771595007	6400	-21.676167938232421	6400	-10.05387366806195	6400	-12.081798522949219	6400	-28.824736503676192	6400	-30.796741333007812	6400	11.260334976509517	6400	16.227513702392578	6400	10.109375473333312	6400	6.514695281982422	6400	-27.149993679102579	6400	-15.398370666503906	6400	-3.083207125550735	6400	29.221088660133596	6400	6.8896137490576521	6400	24.575224339102359	6400	0.54337371283051672
6410	-15.374473990467894	6410	-16.216199523925781	6410	85.782650966655325	6410	87.7337974243164	6410	-1.8769468037308297	6410	15.872166687011719	6410	-13.990024416124104	6410	20.254779876708984	6410	14.74230565865604	6410	-16.227513702392578	6410	-10.398951615490439	6410	-11.3711044921875	6410	-29.862046996126963	6410	-26.5325771484375	6410	11.60470439630171	6410	12.910941558837891	6410	10.072200471735808	6410	7.6991853332519531	6410	-27.469502336356356	6410	-20.965473907470702	6410	-3.3369489179527347	6410	29.235181658400261	6410	6.8352497512949855	6410	23.62989034054236	6410	0.67823942806651671
[truncated: 3,578 more rows]
[truncated: 30 more columns]
