# Supplementary material for: Mechanical Design and Control System Development of a Rehabilitation Robotic System for Walking With Arm Swing
Source: Front Rehabil Sci. 2021 Nov 18;2:720182. doi: 10.3389/fresc.2021.720182 (PMC9397737; doi:10.3389/fresc.2021.720182)
Supplement: Supplementary file 2 [file Data_Sheet_1.ZIP › data/System_participant_high_parameter.csv]

Name	PatientMonitoring
File	C:\Users\IRPT\Desktop\Bachelor-Thesis_FS2020\Auswertung\Auswertung Regelung\Test2 mit Dr. Juan Fang\Juan_PID_GUT.csv
Starttime of export	132373127207280000	Montag	22. Juni 2020	17:18:40.728
Endtime of export	132373127753880000	Montag	22. Juni 2020	17:19:35.388
Name	vilr_TargetTorque	Name	vlr_ActualTorque	Name	vilr_TargetTorque (1)	Name	vlr_ActualTorque (1)	Name	vilr_TargetTorque (2)	Name	vlr_ActualTorque (2)	Name	vilr_TargetTorque (3)	Name	vlr_ActualTorque (3)	Name	vilr_TargetTorque (4)	Name	vlr_ActualTorque (4)	Name	vilr_TargetTorque (5)	Name	vlr_ActualTorque (5)	Name	vilr_TargetTorque (6)	Name	vlr_ActualTorque (6)	Name	vilr_TargetTorque (7)	Name	vlr_ActualTorque (7)	Name	vilr_TargetTorque (8)	Name	vlr_ActualTorque (8)	Name	vilr_TargetTorque (9)	Name	vlr_ActualTorque (9)	Name	vqa_lr_TargetAngle[1]	Name	vqa_lr_TargetAngle[2]	Name	vqa_lr_TargetAngle[3]	Name	vqa_lr_TargetAngle[4]	Name	vqa_lr_TargetAngle[5]
SymbolComment		SymbolComment		SymbolComment		SymbolComment		SymbolComment		SymbolComment		SymbolComment		SymbolComment		SymbolComment		SymbolComment		SymbolComment		SymbolComment		SymbolComment		SymbolComment		SymbolComment		SymbolComment		SymbolComment		SymbolComment		SymbolComment		SymbolComment		SymbolComment	[ ] Soll-Winkel der Gelenke	SymbolComment	[ ] Soll-Winkel der Gelenke	SymbolComment	[ ] Soll-Winkel der Gelenke	SymbolComment	[ ] Soll-Winkel der Gelenke	SymbolComment	[ ] Soll-Winkel der Gelenke
Data-Type	REAL64	Data-Type	REAL64	Data-Type	REAL64	Data-Type	REAL64	Data-Type	REAL64	Data-Type	REAL64	Data-Type	REAL64	Data-Type	REAL64	Data-Type	REAL64	Data-Type	REAL64	Data-Type	REAL64	Data-Type	REAL64	Data-Type	REAL64	Data-Type	REAL64	Data-Type	REAL64	Data-Type	REAL64	Data-Type	REAL64	Data-Type	REAL64	Data-Type	REAL64	Data-Type	REAL64	Data-Type	REAL64	Data-Type	REAL64	Data-Type	REAL64	Data-Type	REAL64	Data-Type	REAL64
SampleTime	10	SampleTime	10	SampleTime	10	SampleTime	10	SampleTime	10	SampleTime	10	SampleTime	10	SampleTime	10	SampleTime	10	SampleTime	10	SampleTime	10	SampleTime	10	SampleTime	10	SampleTime	10	SampleTime	10	SampleTime	10	SampleTime	10	SampleTime	10	SampleTime	10	SampleTime	10	SampleTime	10	SampleTime	10	SampleTime	10	SampleTime	10	SampleTime	10
VariableSize	8	VariableSize	8	VariableSize	8	VariableSize	8	VariableSize	8	VariableSize	8	VariableSize	8	VariableSize	8	VariableSize	8	VariableSize	8	VariableSize	8	VariableSize	8	VariableSize	8	VariableSize	8	VariableSize	8	VariableSize	8	VariableSize	8	VariableSize	8	VariableSize	8	VariableSize	8	VariableSize	8	VariableSize	8	VariableSize	8	VariableSize	8	VariableSize	8
SymbolBased	True	SymbolBased	True	SymbolBased	True	SymbolBased	True	SymbolBased	True	SymbolBased	True	SymbolBased	True	SymbolBased	True	SymbolBased	True	SymbolBased	True	SymbolBased	True	SymbolBased	True	SymbolBased	True	SymbolBased	True	SymbolBased	True	SymbolBased	True	SymbolBased	True	SymbolBased	True	SymbolBased	True	SymbolBased	True	SymbolBased	True	SymbolBased	True	SymbolBased	True	SymbolBased	True	SymbolBased	True
IndexGroup	16448	IndexGroup	16448	IndexGroup	16448	IndexGroup	16448	IndexGroup	16448	IndexGroup	16448	IndexGroup	16448	IndexGroup	16448	IndexGroup	16448	IndexGroup	16448	IndexGroup	16448	IndexGroup	16448	IndexGroup	16448	IndexGroup	16448	IndexGroup	16448	IndexGroup	16448	IndexGroup	16448	IndexGroup	16448	IndexGroup	16448	IndexGroup	16448	IndexGroup	16448	IndexGroup	16448	IndexGroup	16448	IndexGroup	16448	IndexGroup	16448
IndexOffset	524184	IndexOffset	524272	IndexOffset	534440	IndexOffset	534528	IndexOffset	544696	IndexOffset	544784	IndexOffset	554952	IndexOffset	555040	IndexOffset	565208	IndexOffset	565296	IndexOffset	575464	IndexOffset	575552	IndexOffset	585720	IndexOffset	585808	IndexOffset	595976	IndexOffset	596064	IndexOffset	606232	IndexOffset	606320	IndexOffset	616488	IndexOffset	616576	IndexOffset	647392	IndexOffset	647400	IndexOffset	647408	IndexOffset	647416	IndexOffset	647424
SymbolName	Main.MovementControl.AxisArray[1].Axis.vilr_TargetTorque	SymbolName	Main.MovementControl.AxisArray[1].Axis.vlr_ActualTorque	SymbolName	Main.MovementControl.AxisArray[2].Axis.vilr_TargetTorque	SymbolName	Main.MovementControl.AxisArray[2].Axis.vlr_ActualTorque	SymbolName	Main.MovementControl.AxisArray[3].Axis.vilr_TargetTorque	SymbolName	Main.MovementControl.AxisArray[3].Axis.vlr_ActualTorque	SymbolName	Main.MovementControl.AxisArray[4].Axis.vilr_TargetTorque	SymbolName	Main.MovementControl.AxisArray[4].Axis.vlr_ActualTorque	SymbolName	Main.MovementControl.AxisArray[5].Axis.vilr_TargetTorque	SymbolName	Main.MovementControl.AxisArray[5].Axis.vlr_ActualTorque	SymbolName	Main.MovementControl.AxisArray[6].Axis.vilr_TargetTorque	SymbolName	Main.MovementControl.AxisArray[6].Axis.vlr_ActualTorque	SymbolName	Main.MovementControl.AxisArray[7].Axis.vilr_TargetTorque	SymbolName	Main.MovementControl.AxisArray[7].Axis.vlr_ActualTorque	SymbolName	Main.MovementControl.AxisArray[8].Axis.vilr_TargetTorque	SymbolName	Main.MovementControl.AxisArray[8].Axis.vlr_ActualTorque	SymbolName	Main.MovementControl.AxisArray[9].Axis.vilr_TargetTorque	SymbolName	Main.MovementControl.AxisArray[9].Axis.vlr_ActualTorque	SymbolName	Main.MovementControl.AxisArray[10].Axis.vilr_TargetTorque	SymbolName	Main.MovementControl.AxisArray[10].Axis.vlr_ActualTorque	SymbolName	Main.MovementControl.PositionCalculator.vqa_lr_TargetAngle[1]	SymbolName	Main.MovementControl.PositionCalculator.vqa_lr_TargetAngle[2]	SymbolName	Main.MovementControl.PositionCalculator.vqa_lr_TargetAngle[3]	SymbolName	Main.MovementControl.PositionCalculator.vqa_lr_TargetAngle[4]	SymbolName	Main.MovementControl.PositionCalculator.vqa_lr_TargetAngle[5]
NetID	5.64.38.224.1.1	NetID	5.64.38.224.1.1	NetID	5.64.38.224.1.1	NetID	5.64.38.224.1.1	NetID	5.64.38.224.1.1	NetID	5.64.38.224.1.1	NetID	5.64.38.224.1.1	NetID	5.64.38.224.1.1	NetID	5.64.38.224.1.1	NetID	5.64.38.224.1.1	NetID	5.64.38.224.1.1	NetID	5.64.38.224.1.1	NetID	5.64.38.224.1.1	NetID	5.64.38.224.1.1	NetID	5.64.38.224.1.1	NetID	5.64.38.224.1.1	NetID	5.64.38.224.1.1	NetID	5.64.38.224.1.1	NetID	5.64.38.224.1.1	NetID	5.64.38.224.1.1	NetID	5.64.38.224.1.1	NetID	5.64.38.224.1.1	NetID	5.64.38.224.1.1	NetID	5.64.38.224.1.1	NetID	5.64.38.224.1.1
Port	851	Port	851	Port	851	Port	851	Port	851	Port	851	Port	851	Port	851	Port	851	Port	851	Port	851	Port	851	Port	851	Port	851	Port	851	Port	851	Port	851	Port	851	Port	851	Port	851	Port	851	Port	851	Port	851	Port	851	Port	851
Offset	0	Offset	0	Offset	0	Offset	0	Offset	0	Offset	0	Offset	0	Offset	0	Offset	0	Offset	0	Offset	0	Offset	0	Offset	0	Offset	0	Offset	0	Offset	0	Offset	0	Offset	0	Offset	0	Offset	0	Offset	0	Offset	0	Offset	0	Offset	0	Offset	0
ScaleFactor	1	ScaleFactor	1	ScaleFactor	1	ScaleFactor	1	ScaleFactor	1	ScaleFactor	1	ScaleFactor	1	ScaleFactor	1	ScaleFactor	1	ScaleFactor	1	ScaleFactor	1	ScaleFactor	1	ScaleFactor	1	ScaleFactor	1	ScaleFactor	1	ScaleFactor	1	ScaleFactor	1	ScaleFactor	1	ScaleFactor	1	ScaleFactor	1	ScaleFactor	1	ScaleFactor	1	ScaleFactor	1	ScaleFactor	1	ScaleFactor	1
BitMask	0xffffffffffffffff	BitMask	0xffffffffffffffff	BitMask	0xffffffffffffffff	BitMask	0xffffffffffffffff	BitMask	0xffffffffffffffff	BitMask	0xffffffffffffffff	BitMask	0xffffffffffffffff	BitMask	0xffffffffffffffff	BitMask	0xffffffffffffffff	BitMask	0xffffffffffffffff	BitMask	0xffffffffffffffff	BitMask	0xffffffffffffffff	BitMask	0xffffffffffffffff	BitMask	0xffffffffffffffff	BitMask	0xffffffffffffffff	BitMask	0xffffffffffffffff	BitMask	0xffffffffffffffff	BitMask	0xffffffffffffffff	BitMask	0xffffffffffffffff	BitMask	0xffffffffffffffff	BitMask	0xffffffffffffffff	BitMask	0xffffffffffffffff	BitMask	0xffffffffffffffff	BitMask	0xffffffffffffffff	BitMask	0xffffffffffffffff
Unit	(None)	Unit	(None)	Unit	(None)	Unit	(None)	Unit	(None)	Unit	(None)	Unit	(None)	Unit	(None)	Unit	(None)	Unit	(None)	Unit	(None)	Unit	(None)	Unit	(None)	Unit	(None)	Unit	(None)	Unit	(None)	Unit	(None)	Unit	(None)	Unit	(None)	Unit	(None)	Unit	(None)	Unit	(None)	Unit	(None)	Unit	(None)	Unit	(None)
Unit ScaleFactor	1	Unit ScaleFactor	1	Unit ScaleFactor	1	Unit ScaleFactor	1	Unit ScaleFactor	1	Unit ScaleFactor	1	Unit ScaleFactor	1	Unit ScaleFactor	1	Unit ScaleFactor	1	Unit ScaleFactor	1	Unit ScaleFactor	1	Unit ScaleFactor	1	Unit ScaleFactor	1	Unit ScaleFactor	1	Unit ScaleFactor	1	Unit ScaleFactor	1	Unit ScaleFactor	1	Unit ScaleFactor	1	Unit ScaleFactor	1	Unit ScaleFactor	1	Unit ScaleFactor	1	Unit ScaleFactor	1	Unit ScaleFactor	1	Unit ScaleFactor	1	Unit ScaleFactor	1
Unit Offset	0	Unit Offset	0	Unit Offset	0	Unit Offset	0	Unit Offset	0	Unit Offset	0	Unit Offset	0	Unit Offset	0	Unit Offset	0	Unit Offset	0	Unit Offset	0	Unit Offset	0	Unit Offset	0	Unit Offset	0	Unit Offset	0	Unit Offset	0	Unit Offset	0	Unit Offset	0	Unit Offset	0	Unit Offset	0	Unit Offset	0	Unit Offset	0	Unit Offset	0	Unit Offset	0	Unit Offset	0
0	0.80740572879073547	0	17.463599487304688	0	63.863001509209951	0	60.290998229980467	0	-1.1354556697763476	0	4.5010621948242191	0	-88.118569327755381	0	-3.1981231384277344	0	8.5399373487395813	0	15.753717681884766	0	-13.658528034074369	0	-9.0021243896484382	0	-47.043486921240046	0	-52.591358276367188	0	14.351255635320086	0	31.270537353515625	0	48.989780480040537	0	50.696174194335939	0	-114.7936839838128	0	-109.68377874755859	0	-10.235021186100108	0	28.143992841462691	0	8.1948307405132645	0	7.2179906648350869	0	2.98000518245069
10	-3.4181518730256855	10	10.810799682617187	10	61.450789261794178	10	62.785798156738281	10	-2.3897336241850549	10	9.3574714050292975	10	-96.388485610442842	10	-28.42776123046875	10	3.9374604031861438	10	19.307187835693359	10	-13.855025194965993	10	-12.792492553710938	10	-45.09796676113433	10	-52.946705291748046	10	11.251321973595509	10	27.598618194580077	10	48.492286751838911	10	50.103929168701171	10	-115.8483965567963	10	-111.81586083984375	10	-10.426485480276199	10	28.065399983128927	10	8.3546203038693783	10	7.1492094439868614	10	3.1216156152892669
20	-4.3203871874663324	20	8.3159997558593748	20	54.561220809906729	20	66.112198059082033	20	-0.39948506060085176	20	3.5534701538085938	20	-88.935782987649461	20	-52.591358276367188	20	1.6872511229052818	20	19.188738830566408	20	-13.882367709385601	20	-13.858533599853516	20	-41.70056200332224	20	-51.525317230224609	20	7.2476237502888736	20	24.282046051025389	20	47.284933062607095	20	51.288419219970706	20	-115.69559662486415	20	-112.88190188598632	20	-10.609785733449533	20	27.980726984415597	20	8.534951397203379	20	7.1529566901281942	20	3.2998203110212665
30	-8.9650850209441835	30	6.6527998046875	30	50.030173155942883	30	66.112198059082033	30	-0.81072033677806088	30	0.71069403076171878	30	-85.010391636251455	30	-70.2402600402832	30	-5.79776210531181	30	9.7128184204101569	30	-14.188434490452266	30	-15.516819671630859	30	-40.019786264255593	30	-47.853398071289064	30	7.0515734869324582	30	19.070289825439453	30	46.730367122630945	30	48.919439117431644	30	-117.07394162161056	30	-112.88190188598632	30	-10.793085986622865	30	27.896053985702267	30	8.71528249053738	30	7.1567039362695271	30	3.4780250067532665
40	-10.532368651653377	40	0	40	43.41826829483054	40	62.785798156738281	40	0.39392576192305828	40	-0.71069403076171878	40	-73.944890599580745	40	-88.126059814453129	40	-11.814978883855282	40	9.2390223999023444	40	-14.369678252292228	40	-14.569227630615234	40	-37.64768180696101	40	-46.787357025146484	40	6.06603789972749	40	13.858533599853516	40	45.581243364508985	40	48.682541107177734	40	-117.74885149842035	40	-114.65863696289063	40	-10.973150751422175	40	27.809465370648525	40	8.90292266389294	40	7.1811859639259561	40	3.6681936088671554
50	-8.064022153739554	50	-3.32639990234375	50	34.6531804945103	50	60.290998229980467	50	5.0603072208417306	50	-3.0796741333007813	50	-50.436858921397288	50	-94.048510070800788	50	-13.837824811921726	50	3.6719191589355469	50	-14.187160833466006	50	-14.095431610107422	50	-33.703423474524165	50	-45.365968963623047	50	4.27120259164891	50	12.555594543457032	50	43.690641247488635	50	49.037888122558591	50	-116.85338607193907	50	-116.19847402954102	50	-11.143161436648841	50	27.716924096555193	50	9.11327535036694	50	7.2701000399086224	50	3.8955393084878218
60	-9.1589945143637852	60	-4.1579998779296874	60	30.797721465391987	60	58.627798278808591	60	5.9470484503216543	60	0.71069403076171878	60	-36.060921151743642	60	-88.126059814453129	60	-18.596156355222668	60	0.82914303588867189	60	-14.39446038410237	60	-13.858533599853516	60	-31.549382759030827	60	-41.81249880981445	60	4.0320374767528513	60	5.68555224609375	60	42.157958777694873	60	46.668908020019529	60	-117.87056654953884	60	-115.84312701416016	60	-11.313172121875507	60	27.624382822461858	60	9.32362803684094	60	7.35901411589129	60	4.1228850081084882
70	-8.1689616830917533	70	-9.1475997314453128	70	27.425714089314774	70	50.311798522949218	70	6.5413643910853034	70	0.11844900512695313	70	-26.792788104818435	70	-85.164834686279292	70	-22.070586162659879	70	-5.68555224609375	70	-14.393975123327412	70	-15.635268676757812	70	-28.859436616634731	70	-40.746457763671877	70	3.3779210497149812	70	5.9224502563476564	70	38.829760489100735	70	46.076662994384769	70	-118.06583165201583	70	-117.26451507568359	70	-11.479594712381344	70	27.530114058128124	70	9.5413083386979629	70	7.4636990273122619	70	4.3591270243818743
80	-1.2123565969786121	80	-10.810799682617187	80	25.255204032146125	80	40.332598815917969	80	9.8330829948317362	80	0	80	-16.066983066486294	80	-74.741322235107418	80	-19.107347572510868	80	-8.6467773742675789	80	-14.12704178609129	80	-14.450778625488281	80	-24.617479039511089	80	-38.25902865600586	80	1.283879563637921	80	5.0933072204589847	80	34.603538495303674	80	44.773723937988279	80	-116.15493860658138	80	-117.97520910644531	80	-11.633683227288012	80	27.42990704609479	80	9.78417731842663	80	7.6225961855362625	80	4.6259501291398752
90	0.29688057120605293	90	-8.3159997558593748	90	28.674278321155242	90	34.51139898681641	90	7.9382304465479345	90	5.0933072204589847	90	-19.306450616291624	90	-50.103929168701171	90	-19.253586370208268	90	-15.16147265625	90	-14.226443520497547	90	-14.332329620361328	90	-22.693922656834303	90	-33.994864471435548	90	0.22604358906090738	90	3.0796741333007813	90	30.471587889794485	90	42.87853985595703	90	-116.7162128996483	90	-116.43537203979493	90	-11.787771742194678	90	27.329700034061457	90	10.027046298155298	90	7.7814933437602631	90	4.8927732338978753
100	3.4741675199894573	100	-8.3159997558593748	100	34.463186360710814	100	29.521799133300782	100	4.8120885717153428	100	5.8040012512207033	100	-18.978916772683171	100	-34.350211486816406	100	-18.289826367084089	100	-17.76735076904297	100	-13.878791853344268	100	-13.976982604980469	100	-20.178946577610496	100	-31.38898635864258	100	-0.40146801545176736	100	4.7379602050781253	100	26.221758091378113	100	42.04939682006836	100	-116.29566097913518	100	-118.33055612182618	100	-11.937935760027028	100	27.22790152027439	100	10.277216929414463	100	7.9516107394877462	100	5.1639180387502934
110	13.140175755801424	110	-9.1475997314453128	110	40.975108328492823	110	28.690199157714844	110	2.7051544200032396	110	5.8040012512207033	110	-15.489481699368813	110	-29.138455261230469	110	-12.495877515790426	110	-21.202371917724609	110	-13.016650344213403	110	-15.043023651123047	110	-16.311628054886363	110	-29.25690426635742	110	-2.4191836453529749	110	4.14571517944336	110	21.912967365161364	110	39.9173147277832	110	-113.09009056527447	110	-117.38296408081055	110	-12.073087624007028	110	27.120015125994389	110	10.555318150014461	110	8.16464826701108	110	5.4515943954149595
120	14.677833402126819	120	-1.6631999511718749	120	51.565135840129471	120	25.363799255371095	120	-4.4002318822823137	120	10.186614440917969	120	-23.910092756044676	120	-18.122697784423828	120	-8.0258325253540264	120	-17.056656738281252	120	-11.934897302964842	120	-14.213880615234375	120	-16.43337408089576	120	-24.518944061279296	120	-2.3399431023559831	120	1.3029390563964844	120	20.03490200156758	120	33.284170440673826	120	-112.96151488500784	120	-115.25088198852539	120	-12.208239487987028	120	27.012128731714387	120	10.833419370614461	120	8.3776857945344148	120	5.7392707520796264
130	17.169190959979836	130	0	130	64.667324623900782	130	28.690199157714844	130	-11.358313755299145	130	6.8700422973632813	130	-36.023102568980754	130	-20.965473907470702	130	-2.1919156382793208	130	-17.056656738281252	130	-10.170256115609657	130	-14.213880615234375	130	-16.493455835889996	130	-24.874291076660157	130	-2.9798227632625789	130	-1.4213880615234376	130	18.692602985959539	130	31.152088348388673	130	-111.86189257487408	130	-116.67227005004882	130	-12.339176549885869	130	26.90273035370064	130	11.118719145683105	130	8.59807621487577	130	6.0261416485000705
140	25.472866625598208	140	1.6631999511718749	140	75.687389602744616	140	37.837798889160155	140	-13.953813533004189	140	3.9088171691894531	140	-41.833799365471087	140	-16.345962707519533	140	3.8021426233995133	140	-17.648901763916015	140	-8.551388218686462	140	-14.332329620361328	140	-14.63935772221577	140	-20.610126892089845	140	-4.3115938024638041	140	0.35534701538085939	140	17.609293089274445	140	27.598618194580077	140	-106.6371199761481	140	-116.31692303466797	140	-12.452043768825869	140	26.786849747553976	140	11.434880808516439	140	8.8499902076071031	140	6.309559348342737
150	23.173926519061887	150	12.473999633789063	150	89.246914868517109	150	44.490598693847659	150	-20.381696347766333	150	1.89518408203125	150	-51.262595403702036	150	-15.990615692138672	150	12.093264477395746	150	-8.6467773742675789	150	-6.4818258567045461	150	-13.976982604980469	150	-15.288729801391121	150	-17.056656738281252	150	-5.3573302181532547	150	-1.4213880615234376	150	18.499356065213952	150	21.320820922851563	150	-106.06329380805312	150	-112.64500387573243	150	-12.564910987765869	150	26.670969141407312	150	11.751042471349773	150	9.1019042003384349	150	6.5929770481854035
160	22.278390627529028	160	12.473999633789063	160	100.80211164532892	160	54.469798400878908	160	-24.37935523894993	160	-4.8564092102050784	160	-60.846644028620148	160	-27.006373168945313	160	18.119653468346403	160	-7.580736328125	160	-4.3090778280510023	160	-9.47592041015625	160	-15.556833736394658	160	-17.175105743408203	160	-6.8470486259979033	160	-0.23689801025390625	160	19.354318293378689	160	19.544085845947265	160	-104.2273654550367	160	-112.64500387573243	160	-12.673348285504522	160	26.553604872160196	160	12.0741968841519	160	9.3580794492243982	160	6.8709594756697507
170	28.061718139322469	170	16.63199951171875	170	107.98936521153823	170	64.448998107910157	170	-20.933473893552623	170	-11.844900512695313	170	-66.076333680277841	170	-35.297803527832031	170	21.026588444751265	170	-1.6582860717773438	170	-2.2013914890745667	170	-9.9497164306640631	170	-14.402204329178538	170	-16.345962707519533	170	-9.1898618331051125	170	-3.3165721435546875	170	18.042603016781804	170	18.714942810058595	170	-97.424043706862463	170	-111.81586083984375	170	-12.760313494604521	170	26.429049200593528	170	12.431245567378566	170	9.634909257346397	170	7.1225968183210844
180	23.599131187449231	180	24.116399291992188	180	115.59834304188608	180	74.012397827148433	180	-21.046964514733233	180	-13.26628857421875	180	-71.881813410695159	180	-41.338702789306637	180	31.276969226349472	180	4.8564092102050784	180	-0.4976997779169956	180	-10.778859466552735	180	-16.187639674824688	180	-12.081798522949219	180	-10.85702136869522	180	-6.1593482666015626	180	16.757516412114946	180	17.885799774169922	180	-96.118773460540766	180	-106.60410461425781	180	-12.847278703704522	180	26.30449352902686	180	12.788294250605233	180	9.9117390654683959	180	7.374234160972418
190	19.668581388224993	190	21.621599365234374	190	118.96951617355566	190	88.149597412109372	190	-19.661618903380713	190	-19.899432861328126	190	-73.460775273644359	190	-51.525317230224609	190	40.054540354225409	190	11.963349517822266	190	1.0595831969677327	190	-6.514695281982422	190	-18.379704469753683	190	-16.819758728027345	190	-12.85465275968736	190	-6.514695281982422	190	15.345569695405104	190	18.714942810058595	190	-95.581713055547112	190	-107.19634963989257	190	-12.929702218162978	190	26.17844905495302	190	13.152007674794165	190	10.190483354681712	190	7.6171896017701322
200	25.838876674757792	200	21.621599365234374	200	115.83931214105705	200	98.128797119140629	200	-11.279392417221246	200	-24.045148040771483	200	-70.0534519916035	200	-55.434134399414063	200	41.027336227745678	200	17.885799774169922	200	2.1730964652346962	200	-4.6195111999511722	200	-19.515150940371036	200	-15.635268676757812	200	-14.523438528438271	200	-5.8040012512207033	200	13.336601486774526	200	18.359595794677734	200	-89.5092948992261	200	-105.65651257324218	200	-12.986967134682978	200	26.04415739857302	200	13.552640256140832	200	10.479832861515046	200	7.8120518757401332
210	20.035684244917043	210	25.779599243164064	210	112.30169607853296	210	107.27639685058594	210	-6.7126113260025368	210	-17.530452758789064	210	-65.605747569223141	210	-62.777972717285159	210	49.040095100002915	210	20.610126892089845	210	2.4881893958344392	210	-3.1981231384277344	210	-23.248242837994653	210	-14.924574645996094	210	-15.131469732606949	210	-7.6991853332519531	210	11.993149056289454	210	18.9518408203125	210	-91.820528487759461	210	-97.838878234863287	210	-13.044232051202977	210	25.90986574219302	210	13.953272837487498	210	10.769182368348378	210	8.0069141497101342
220	15.820767974672378	220	22.453199340820312	220	105.07095189807006	220	108.93959680175782	220	-0.91552487769543767	220	-19.780983856201171	220	-56.575521311666783	220	-71.187852081298828	220	53.820087869648347	220	31.744333374023437	220	2.8045957525255716	220	0.11844900512695313	220	-26.053602724789357	220	-16.109064697265627	220	-15.159798942579592	220	-10.541961456298829	220	10.483190439348036	220	15.872166687011719	220	-94.004080477496643	220	-97.483531219482416	220	-13.096970917614565	220	25.774076240959108	220	14.360112544949892	220	11.058747692455128	220	8.1916860328602414
230	24.050748468473202	230	19.9583994140625	230	90.975701260387908	230	113.92919665527344	230	10.135332567931176	230	-17.76735076904297	230	-46.140166444497304	230	-77.3472003479004	230	48.214317448016288	230	39.443518707275388	230	3.0896124262103974	230	1.5398370666503907	230	-26.574433821190482	230	-19.425636840820314	230	-14.513214758071324	230	-14.687676635742188	230	8.6549092926895455	230	13.503186584472656	230	-86.5149725599248	230	-96.417490173339843	230	-13.120661999761232	230	25.628673705592441	230	14.806789031943225	230	11.349698112495128	230	8.3116986913742412
240	18.248209093907271	240	24.116399291992188	240	79.009705812958344	240	110.60279675292969	240	14.702232843511961	240	-11.72645150756836	240	-37.042698222268555	240	-69.055769989013669	240	51.144704546867622	240	43.233886871337887	240	2.0034646746224816	240	1.0660410461425782	240	-28.808026293098926	240	-20.965473907470702	240	-12.78677711106419	240	-13.858533599853516	240	7.6406908713013877	240	14.806125640869141	240	-90.028386552625818	240	-91.087284942626951	240	-13.144353081907898	240	25.483271170225777	240	15.253465518936558	240	11.640648532535129	240	8.431711349888241
250	14.744796165297478	250	19.9583994140625	250	65.903119934019358	250	108.93959680175782	250	19.43001748979896	250	-7.6991853332519531	250	-29.657292852373761	250	-64.791605804443364	250	51.804050937043073	250	49.867031158447269	250	0.82514231734329258	250	0.4737960205078125	250	-29.99289733423926	250	-21.913065948486327	250	-10.606774210490196	250	-15.516819671630859	250	7.430442328680158	250	10.541961456298829	250	-93.4601355890358	250	-88.244508819580076	250	-13.16367681393262	250	25.336396461071789	250	15.705768766505731	250	11.930664184748046	250	8.54197685107123
260	26.222429874820463	260	14.968799560546875	260	47.9776321434017	260	103.94999694824219	260	28.649658521314446	260	-0.4737960205078125	260	-24.821605165229453	260	-56.737073455810545	260	42.121511972788376	260	52.591358276367188	260	0.28524153221033188	260	1.0660410461425782	260	-29.951934150885059	260	-26.651026153564452	260	-7.5418080277496831	260	-16.227513702392578	260	7.7275238161563919	260	11.963349517822266	260	-84.419614164693257	260	-94.996102111816413	260	-13.149944223499286	260	25.178378919291788	260	16.200660770825731	260	12.213604611514713	260	8.5784664545618963
270	22.000989664659027	270	24.116399291992188	270	36.713876661605852	270	92.30759729003907	270	30.274619143429153	270	9.47592041015625	270	-21.269381451324843	270	-47.616500061035154	270	43.339585292601761	270	48.208745086669921	270	0.51320234968304845	270	3.6719191589355469	270	-31.558006681929328	270	-28.309312225341795	270	-4.6466606292519534	270	-14.569227630615234	270	8.52389783433214	270	10.068165435791016	270	-88.457951223883612	270	-86.704671752929684	270	-13.136211633065953	270	25.020361377511787	270	16.695552775145732	270	12.496545038281379	270	8.614956058052563
280	21.19479793828792	280	18.295199462890626	280	28.165894693583638	280	81.496797607421868	280	30.304007301788761	280	15.16147265625	280	-22.146768623975031	280	-36.36384457397461	280	44.243445983570737	280	51.525317230224609	280	0.661269752990794	280	2.1320820922851564	280	-33.261106707869452	280	-28.190863220214844	280	-1.8519284630209558	280	-12.081798522949219	280	10.5991989596437	280	9.0021243896484382	280	-89.606617430996778	280	-95.469898132324218	280	-13.118422385877146	280	24.860965840091058	280	17.195382468308338	280	12.777871128033862	280	8.6432911239075949
290	37.368566532372895	290	14.137199584960937	290	15.511765702173847	290	64.448998107910157	290	35.665475624852476	290	16.582860717773439	290	-29.191501081151365	290	-31.862782379150392	290	33.69037546638026	290	51.406868225097654	290	1.2694590009555462	290	0.947592041015625	290	-33.52934772578849	290	-29.849149291992187	290	-0.98926859695283742	290	-10.186614440917969	290	12.302764577758047	290	7.6991853332519531	290	-73.443487696716232	290	-93.693163055419916	290	-13.063543705517146	290	24.688971485391058	290	17.740356745148336	290	13.044437565093862	290	8.5970704171375942
300	36.611835962132034	300	25.779599243164064	300	13.229223130506327	300	49.48019854736328	300	32.8651843759377	300	27.953965209960938	300	-36.527583054237169	300	-27.124822174072264	300	36.044421152409249	300	43.233886871337887	300	2.30246184307072	300	-0.4737960205078125	300	-35.527440375960005	300	-28.5462102355957	300	-3.9672614890954665	300	-7.4622873229980469	300	14.647929265727449	300	6.514695281982422	300	-70.939019413415636	300	-81.492915527343754	300	-13.008665025157145	300	24.51697713069106	300	18.285331021988334	300	13.311004002153862	300	8.5508497103675953
310	36.637751629989417	310	21.621599365234374	310	13.613809962789851	310	38.669398864746093	310	29.405112866025362	310	32.0996803894043	310	-46.034471635708094	310	-21.913065948486327	310	38.9922884996302	310	43.826131896972655	310	2.9615159215832243	310	0.11844900512695313	310	-37.18666955078961	310	-30.441394317626955	310	-11.285460852623793	310	-5.9224502563476564	310	17.012455351129958	310	9.3574714050292975	310	-64.049021741703427	310	-91.087284942626951	310	-12.950194455461491	310	24.343783859190285	310	18.834465014831022	310	13.57568677067931	310	8.4986619570604063
320	55.806984674831085	320	22.453199340820312	320	10.160127630890067	320	30.35339910888672	320	31.013516963306458	320	28.664659240722656	320	-60.018425736794754	320	-22.268412963867188	320	31.784075942598768	320	45.839764984130859	320	3.174566561094494	320	0.4737960205078125	320	-36.441514449358444	320	-35.8900485534668	320	-21.895969302457864	320	-2.8427761230468751	320	18.618361273929978	320	9.2390223999023444	320	-37.167498186957879	320	-87.889161804199219	320	-12.850686550134824	320	24.156892963250286	320	19.431123762971023	320	13.818848626212644	320	8.37830069711374
330	54.758992956903484	330	37.421998901367189	330	15.444528839013842	330	16.63199951171875	330	25.661535676106411	330	38.25902865600586	330	-69.510657376128009	330	-26.177230133056639	330	36.6452659222368	330	34.942456512451173	330	3.6364863953309445	330	2.0136330871582033	330	-37.042128854176184	330	-34.587109497070315	330	-35.019951425439928	330	-1.1844900512695313	330	20.427226368105735	330	14.450778625488281	330	-26.597176937176947	330	-71.069403076171881	330	-12.751178644808158	330	23.970002067310286	330	20.027782511111024	330	14.062010481745976	330	8.2579394371670745
340	53.675591413080987	340	33.2639990234375	340	21.497824222185926	340	14.137199584960937	340	18.160626442376469	340	32.810374420166013	340	-75.915621454140592	340	-38.495926666259763	340	42.021033106478257	340	39.798865722656252	340	4.7093503338354914	340	1.6582860717773438	340	-37.6795522156356	340	-34.824007507324218	340	-48.393374087714328	340	-5.2117562255859378	340	21.88422843977456	340	14.450778625488281	340	-16.888392236365604	340	-67.515932922363277	340	-12.648691427025675	340	23.782168345016164	340	20.627751531013786	340	14.303367034091137	340	8.1338188383206074
350	72.562416273853046	350	34.095598999023437	350	21.474681492179165	350	14.137199584960937	350	18.827659516161219	350	27.598618194580077	350	-81.610781284577357	350	-44.773723937988279	350	39.606737774297954	350	38.140579650878905	350	5.2343904240634842	350	3.5534701538085938	350	-34.980423694829156	350	-36.956089599609378	350	-57.894794709838195	350	-11.3711044921875	350	23.138830052891137	350	17.76735076904297	350	11.090797105439876	350	-63.607115753173829	350	-12.501418415592342	350	23.5801618136695	350	21.277481410273783	350	14.517585803051137	350	7.9531868870306077
360	69.648176364624433	360	52.390798461914059	360	27.17718419174588	360	12.473999633789063	360	12.416565137075963	360	31.270537353515625	360	-78.512231798233572	360	-61.71193167114258	360	45.383049641355022	360	33.994864471435548	360	5.825345462227105	360	4.6195111999511722	360	-33.484040212666372	360	-36.600742584228513	360	-62.537257208174168	360	-20.965473907470702	360	25.416429688448474	360	21.55771893310547	360	18.185309364716161	360	-38.02213064575195	360	-12.354145404159008	360	23.37815528232283	360	21.927211289533783	360	14.731804572011139	360	7.7725549357406081
370	64.955786969436446	370	52.390798461914059	370	31.394885064801521	370	16.63199951171875	370	7.2687351716407971	370	23.571352020263671	370	-70.736169645651543	370	-68.345075958251954	370	50.627078494014995	370	36.719191589355468	370	7.0144204974570457	370	0.35534701538085939	370	-31.72390698886543	370	-36.36384457397461	370	-64.127950206194384	370	-35.297803527832031	370	27.552697483959889	370	21.320820922851563	370	19.749369074792213	370	-30.678292327880861	370	-12.204640268763052	370	23.175506624362075	370	22.579343407316603	370	14.944565830849427	370	7.58999130489634
380	82.291037798710249	380	54.469798400878908	380	27.7002554125337	380	20.374199401855467	380	17.644617901132662	380	18.122697784423828	380	-63.829037464325324	380	-75.925812286376953	380	46.455074811492473	380	41.101804779052735	380	8.7594318433593266	380	5.3302052307128909	380	-28.308004306050471	380	-38.377477661132815	380	-65.861608623535631	380	-47.971847076416019	380	28.77375709512588	380	25.229638092041014	380	36.275470444851308	380	-20.49167788696289	380	-12.006941547869719	380	22.958993869068742	380	23.283342038596604	380	15.125858121189427	380	7.3657209564543393
390	75.982819221959645	390	66.943798034667964	390	27.224130576876604	390	22.037399353027343	390	25.990773562446208	390	18.359595794677734	390	-49.349397014668455	390	-79.3608334350586	390	45.778261592652605	390	39.443518707275388	390	8.9403585211048231	390	4.8564092102050784	390	-26.592097818393228	390	-35.653150543212888	390	-66.903201265074685	390	-57.92156350708008	390	30.048493601738286	390	23.571352020263671	390	33.275310765607529	390	12.674043548583985	390	-11.809242826976387	390	22.742481113775408	390	23.987340669876605	390	15.307150411529428	390	7.14145060801234
400	67.161951887219857	400	68.60699798583984	400	26.269064748697112	400	29.521799133300782	400	30.577971664410413	400	13.740084594726563	400	-32.451098373458933	400	-78.65013940429688	400	44.348273257362372	400	44.773723937988279	400	8.7890510742235151	400	6.514695281982422	400	-24.251687142511088	400	-34.468660491943361	400	-64.9150603333643	400	-61.71193167114258	400	31.214969997037514	400	25.111189086914063	400	24.6414988360355	400	16.582860717773439	400	-11.610171782053659	400	22.525624837901393	400	24.692783037392807	400	15.487515788780918	400	6.9164837967889552
410	83.014414915499913	410	63.617398132324219	410	16.529288563089075	410	34.51139898681641	410	40.842848271037226	410	7.1069403076171875	410	-26.44123364154353	410	-70.714056060791009	410	36.272148433858987	410	47.971847076416019	410	9.7998898495093023	410	7.1069403076171875	410	-21.392606859007735	410	-32.691925415039066	410	-59.473907461832127	410	-65.620748840332027	410	31.639468845931198	410	29.020006256103514	410	27.463361821760792	410	15.635268676757812	410	-11.360008057986994	410	22.295979026588061	410	25.451976815439476	410	15.633371478807584	410	6.6655871405269549
420	73.3353418205347	420	80.249397644042972	420	12.716413494669077	420	26.19539923095703	420	47.056299724827468	420	18.004248779296876	420	-20.580481448153051	420	-64.080911773681635	420	30.612474237190575	420	45.721315979003904	420	9.6438959378185629	420	9.1205733947753913	420	-19.903216954630388	420	-27.243271179199219	420	-53.429316252725471	420	-65.857646850585937	420	31.651431936428231	420	26.177230133056639	420	15.351708203280793	420	34.231762481689451	420	-11.109844333920327	420	22.066333215274728	420	26.211170593486141	420	15.77922716883425	420	6.4146904842649546
430	61.94821031872435	430	76.92299774169922	430	8.6872408444649274	430	26.19539923095703	430	54.010961814356904	430	26.058781127929688	430	-17.487387056077136	430	-49.393235137939456	430	25.984766886741504	430	44.892172943115234	430	9.11900990637152	430	9.1205733947753913	430	-18.94577409400323	430	-26.769475158691407	430	-45.438490658065639	430	-64.080911773681635	430	30.744934110436795	430	28.901557250976563	430	1.0049962905773375	430	31.033639343261719	430	-10.859248336133536	430	21.836597126360811	430	26.970811670149033	430	15.924787648272343	430	6.1637041397650414
440	76.258526319262387	440	65.280598083496088	440	-0.22555583791245226	440	26.19539923095703	440	66.738239680656562	440	31.507435363769531	440	-24.276078450363197	440	-32.3365783996582	440	19.18243706376575	440	45.365968963623047	440	8.9877819161319472	440	9.0021243896484382	440	-15.504976119701109	440	-23.926699035644532	440	-35.684118017140761	440	-65.620748840332027	440	29.56726419958013	440	29.967598297119142	440	-3.4602807929776609	440	23.216005004882813	440	-10.555374602688202	440	21.595734323247481	440	27.785582300902362	440	16.033963422905675	440	5.9016637200143753
450	65.426912120911837	450	75.259797790527344	450	-3.479212486488894	450	14.137199584960937	450	68.999054081437947	450	41.338702789306637	450	-25.21756295769563	450	-24.518944061279296	450	16.187722418752166	450	35.179354522705076	450	8.607863643277458	450	10.660410461425782	450	-13.220148249428352	450	-21.55771893310547	450	-30.175111969717683	450	-59.57984957885742	450	27.390154246210621	450	30.3229453125	450	-15.398796134027244	450	26.887924163818358	450	-10.251500869242868	450	21.354871520134147	450	28.600352931655696	450	16.143139197539011	450	5.6396233002637084
460	51.163094532731648	460	68.60699798583984	460	-5.6345640503171524	460	13.305599609375	460	69.836877410789469	460	45.247519958496092	460	-24.010609965029484	460	-21.202371917724609	460	13.890552416596041	460	31.507435363769531	460	8.7606158249682764	460	8.6467773742675789	460	-10.735822611298861	460	-16.464411712646484	460	-31.122579136580363	460	-54.249644348144528	460	23.588399406476945	460	33.284170440673826	460	-25.300481117933934	460	14.569227630615234	460	-9.9476271357975339	460	21.114008717020816	460	29.415123562409025	460	16.252314972172343	460	5.3775828805130415
470	62.727424965929551	470	57.796198303222653	470	-11.80507673690407	470	9.1475997314453128	470	78.803496795913418	470	53.538950317382813	470	-28.857642106327219	470	-17.76735076904297	470	13.860757592018528	470	24.045148040771483	470	9.6029277464282359	470	11.844900512695313	470	-7.9197735227123651	470	-19.188738830566408	470	-40.4178135753534	470	-49.156337127685546	470	18.59898933302496	470	31.625884368896486	470	-30.383886144863194	470	-0.4737960205078125	470	-9.590327251581396	470	20.864133090547007	470	30.284186891725213	470	16.324961235923755	470	5.1170705589704557
480	50.347136981285615	480	66.112198059082033	480	-13.862191707343445	480	-0.83159997558593746	480	76.8952540138757	480	68.937320983886721	480	-28.091904588229042	480	-24.518944061279296	480	13.772973552258783	480	19.899432861328126	480	9.9550788475722385	480	6.514695281982422	480	-6.69077643065129	480	-16.109064697265627	480	-57.985104517244665	480	-36.719191589355468	480	13.613231113193542	480	29.612251281738281	480	-34.019397409645791	480	-2.4874291076660158	480	-9.2324844186813966	480	20.614165870340344	480	31.153801976105214	480	16.397236264810424	480	4.8565737668811231
490	36.143708529583414	490	63.617398132324219	490	-14.264953904782125	490	-1.6631999511718749	490	71.854519987190386	490	69.292667999267579	490	-26.744060260496525	490	-25.821883117675782	490	14.492167174757656	490	15.753717681884766	490	10.236836368584257	490	9.83126742553711	490	-5.61797191124754	490	-14.213880615234375	490	-75.285224523663146	490	-29.967598297119142	490	11.542511165338993	490	27.717067199707031	490	-31.533366414393939	490	-14.569227630615234	490	-8.8746415857813972	490	20.364198650133677	490	32.023417060485215	490	16.469511293697089	490	4.59607697479179
500	48.111454659533543	500	47.401198608398438	500	-18.251765170994467	500	-4.9895998535156254	500	75.600012542938018	500	70.0033620300293	500	-29.660915802607661	500	-22.979106994628907	500	16.656654377175407	500	13.976982604980469	500	11.323567502527272	500	8.4098793640136726	500	-4.4540759445846163	500	-12.437145538330078	500	-81.875572516858767	500	-29.020006256103514	500	10.990215887843533	500	23.808250030517577	500	-34.844307942892996	500	-23.571352020263671	500	-8.4652451045226371	500	20.107268276526636	500	32.943673600067925	500	16.506499833441868	500	4.3460955499430192
510	36.178216383706953	510	59.459398254394529	510	-18.621588944586627	510	-11.642399658203125	510	71.611654042538717	510	79.479282440185543	510	-27.592046957562673	510	-28.309312225341795	510	18.095301729214572	510	13.029390563964844	510	12.390444613794038	510	8.765226379394532	510	-3.6000078035728791	510	-9.5943694152832038	510	-81.953561517996249	510	-39.561967712402343	510	10.673606417723178	510	17.412003753662109	510	-27.519611799764903	510	-29.967598297119142	510	-8.0543543146186369	510	19.850136072386633	510	33.865398007914585	510	16.54246557640187	510	4.0964189183470188
520	21.71914938701412	520	48.232798583984376	520	-18.2827923681727	520	-12.473999633789063	520	65.199602020901253	520	76.873404327392578	520	-26.956437455505622	520	-27.717067199707031	520	19.128554811580436	520	16.938207733154297	520	13.074658426897141	520	8.1729813537597664	520	-3.7882969438454062	520	-6.9884913024902344	520	-76.383371972590908	520	-56.8555224609375	520	11.389585195311156	520	14.332329620361328	520	-15.072426366193348	520	-32.691925415039066	520	-7.6434635247146367	520	19.593003868246633	520	34.787122415761253	520	16.578431319361869	520	3.8467422867510188
530	33.83707449821884	530	34.095598999023437	530	-19.980101882639563	530	-12.473999633789063	530	67.694243760847428	530	72.609240142822259	530	-31.566978436539515	530	-27.480169189453125	530	22.252528356895791	530	14.332329620361328	530	14.390621651292666	530	11.015757476806641	530	-3.1394558642050825	530	-8.0545323486328133	530	-64.966040261267324	530	-74.741322235107418	530	13.214251076808417	530	12.910941558837891	530	-18.391325752667527	530	-29.375353271484375	530	-7.1841514872719978	530	19.330440907066336	530	35.752916979930319	530	16.580998270240048	530	3.6129228366198833
540	23.372111615165508	540	48.232798583984376	540	-19.810198454103514	540	-17.463599487304688	540	66.467796485767821	540	77.228751342773435	540	-31.426165736188878	540	-29.493802276611326	540	22.749473175567282	540	15.279921661376953	540	15.48638793047008	540	11.963349517822266	540	-2.9143582573876436	540	-5.2117562255859378	540	-55.458503724024737	540	-81.96671154785156	540	14.57522216341733	540	12.081798522949219	540	-6.892684508686882	540	-33.876415466308593	540	-6.7224898956266657	540	19.06761442813967	540	36.720849969403652	540	16.581944604626717	540	3.3798728277825503
550	11.300696798528048	550	32.432399047851561	550	-18.526373056650076	550	-18.295199462890626	550	63.602683953806007	550	70.950954071044919	550	-30.570185477028033	550	-27.717067199707031	550	22.078428355963425	550	16.464411712646484	550	15.595254740118403	550	12.674043548583985	550	-3.97743935768084	550	-2.3689801025390627	550	-52.798861849395848	550	-83.86189562988281	550	14.417799982950648	550	9.9497164306640631	550	7.3877956245508294	550	-22.623759979248046	550	-6.2608283039813326	550	18.804787949213008	550	37.688782958876985	550	16.582890939013382	550	3.1468228189452172
560	23.146322063446064	560	20.789999389648436	560	-19.193139224242213	560	-18.295199462890626	560	68.015248485859559	560	67.752830932617186	560	-35.130881050426908	560	-27.124822174072264	560	24.781162840863562	560	17.530452758789064	560	15.847383608694496	560	13.62163558959961	560	-4.3364007440485359	560	-3.5534701538085938	560	-58.076833098870473	560	-77.702547363281255	560	14.052660517778755	560	12.318696533203125	560	-2.769151125216565	560	-13.147839569091797	560	-5.7551483810635533	560	18.537396844286086	560	38.690430364152192	560	16.552860421098327	560	2.931894366028891
570	16.065364799902859	570	33.2639990234375	570	-19.540129026912147	570	-21.621599365234374	570	69.25089089974847	570	69.766464019775384	570	-34.551922546757154	570	-31.625884368896486	570	23.123532002935878	570	21.794616943359376	570	15.887404302727699	570	12.910941558837891	570	-5.8641678601953515	570	-1.6582860717773438	570	-68.8151774325616	570	-65.976095855712884	570	12.179495317239102	570	13.147839569091797	570	4.7055753115896728	570	-18.59649380493164	570	-5.2464392396522195	570	18.269691614559417	570	39.694397901265525	570	16.520698162811659	570	2.7182129879275574
580	7.7585473498534228	580	21.621599365234374	580	-18.475847415459494	580	-18.295199462890626	580	68.934036284871922	580	67.042136901855471	580	-31.498181105348024	580	-30.678292327880861	580	20.691422298052125	580	23.808250030517577	580	15.016294646745791	580	15.635268676757812	580	-7.3426738644707008	580	-3.7903681640625	580	-78.362081027052128	580	-54.841889373779296	580	10.655982016233061	580	13.62163558959961	580	13.077325954275029	580	-7.4622873229980469	580	-4.7377300982408856	580	18.001986384832747	580	40.698365438378858	580	16.488535904524991	580	2.5045316098262242
590	20.948617383159821	590	10.810799682617187	590	-19.69813570291981	590	-18.295199462890626	590	74.315834141770836	590	65.857646850585937	590	-33.190582423622033	590	-31.625884368896486	590	20.068517775435346	590	20.136330871582032	590	14.616011061308232	590	16.582860717773439	590	-8.11201621076615	590	-6.3962462768554689	590	-81.58114375098117	590	-51.880664245605466	590	10.1498737581257	590	16.819758728027345	590	-8.56358089311346	590	7.3438383178710938	590	-4.1905851971473753	590	17.729939171745837	590	41.721470061253278	590	16.428279729436731	590	2.308958824381917
600	18.278663459821761	600	22.453199340820312	600	-18.198761354195483	600	-19.126799438476564	600	78.939950793350278	600	70.950954071044919	600	-31.912029205036418	600	-35.179354522705076	600	16.31991539494495	600	24.874291076660157	600	13.994404952639439	600	16.464411712646484	600	-8.0720977491414345	600	-4.2641641845703129	600	-78.283900322288389	600	-57.566216491699215	600	10.062258921298088	600	15.043023651123047	600	-10.226747690986571	600	-2.724327117919922	600	-3.6399844492427089	600	17.457501561032508	600	42.746295343153271	600	16.365497566216732	600	2.1150142238025835
610	14.534086946040702	610	16.63199951171875	610	-17.004216548163207	610	-19.126799438476564	610	81.57931357420793	610	68.4635249633789	610	-29.163766219436695	610	-34.705558502197263	610	11.436559097644111	610	24.874291076660157	610	13.297225447863834	610	14.213880615234375	610	-8.3632633170193209	610	-6.2777972717285158	610	-68.507845041011763	610	-66.805238891601562	610	10.832543002855779	610	11.72645150756836	610	-8.048882650833562	610	5.0933072204589847	610	-3.0893837013380425	610	17.185063950319176	610	43.771120625053271	610	16.302715402996732	610	1.9210696232232505
620	26.729632781862115	620	7.4843997802734377	620	-17.140007278505216	620	-16.63199951171875	620	84.096150309357114	620	68.226626953125	620	-32.065788616923641	620	-31.862782379150392	620	9.03605455079425	620	22.38686196899414	620	13.228648157521707	620	15.043023651123047	620	-7.4206728797761023	620	-7.1069403076171875	620	-57.305701423286152	620	-76.162710296630863	620	12.724738252532504	620	12.318696533203125	620	-37.079718030761626	620	13.740084594726563	620	-2.5069273732715343	620	16.907997344685576	620	44.796575208453305	620	16.215082125775297	620	1.7437763561288797
630	28.070084918858875	630	21.621599365234374	630	-16.307104552056568	630	-18.295199462890626	630	87.16393767973301	630	74.85977124023438	630	-32.296140934932041	630	-32.0996803894043	630	4.2396505442766426	630	19.425636840820314	630	12.846107006878516	630	14.924574645996094	630	-6.8439029678846524	630	-6.7515932922363282	630	-49.740220029652434	630	-80.426874481201168	630	13.673126782157432	630	9.3574714050292975	630	-43.710197761558128	630	-9.5943694152832038	630	-1.9209077812068676	630	16.630412954385577	630	45.822100183519971	630	16.12466908188863	630	1.568345654300213
640	27.429525883802722	640	16.63199951171875	640	-14.31450381047167	640	-19.126799438476564	640	89.245307716780644	640	85.046385681152344	640	-30.993352705522668	640	-31.38898635864258	640	-0.27342777801091778	640	17.530452758789064	640	12.385219610793641	640	13.858533599853516	640	-7.191352698641321	640	-7.6991853332519531	640	-47.416698214170438	640	-78.531690399169918	640	13.603155398926781	640	10.305063446044922	640	-43.339046315729775	640	-8.765226379394532	640	-1.3348881891422009	640	16.352828564085574	640	46.847625158586645	640	16.034256038001963	640	1.3929149524715467
650	37.7742499957209	650	18.295199462890626	650	-15.788953961793872	650	-15.800399536132813	650	91.035010911576535	650	79.953078460693362	650	-34.1707022278576	650	-28.5462102355957	650	-1.1341724735564416	650	12.792492553710938	650	12.353449709014051	650	11.489553497314454	650	-8.034630245252151	650	-7.9360833435058593	650	-50.698844438135623	650	-73.083036163330078	650	13.213115612218118	650	10.541961456298829	650	-69.744712607831048	650	-7.8176343383789062	650	-0.72431863283608611	650	16.070042804065267	650	47.852493510532092	650	15.922468807274036	650	1.2319408000957328
660	40.836400833365708	660	27.442799194335937	660	-14.377232215174312	660	-16.63199951171875	660	99.5543633450805	660	86.9415697631836	660	-35.025596390937963	660	-32.928823425292968	660	-1.4890671812587044	660	9.83126742553711	660	11.97901636708087	660	13.26628857421875	660	-8.5667860961640656	660	-6.8700422973632813	660	-58.438142589512431	660	-57.92156350708008	660	11.568342325289471	660	14.450778625488281	660	-71.214815004849186	660	-36.245395568847655	660	-0.11044211787808633	660	15.786556402918597	660	48.854579349318762	660	15.807802405260706	660	1.0729139911383994
670	39.458725362407804	670	26.61119921875	670	-12.444289758297424	670	-15.800399536132813	670	108.32375869224279	670	86.112426727294917	670	-35.826178895490344	670	-34.705558502197263	670	-1.1679292532624856	670	5.448654235839844	670	11.856993219129333	670	13.503186584472656	670	-9.197261890815339	670	-7.6991853332519531	670	-64.4580255036485	670	-50.577725189208984	670	10.211558322841015	670	15.398370666503906	670	-60.512239319306289	670	-40.864906768798825	670	0.50343439707991333	670	15.503070001771929	670	49.856665188105431	670	15.693136003247373	670	0.913887182181066
680	46.214557186952618	680	25.779599243164064	680	-13.941392715968988	680	-14.137199584960937	680	109.29778195196207	680	89.547447875976559	680	-39.86439101781432	680	-31.38898635864258	680	2.0130223855582221	680	0	680	11.886228002772743	680	11.608002502441407	680	-8.9402125637126488	680	-8.4098793640136726	680	-66.761504030140131	680	-48.090296081542967	680	10.234579424497383	680	12.910941558837891	680	-69.832175674384729	680	-40.628008758544922	680	1.1341582645609281	680	15.213763615024911	680	50.815871887729514	680	15.560675822372968	680	0.7668922725324574
690	47.260102115891137	690	35.758798950195313	690	-13.893943787479257	690	-14.137199584960937	690	116.49879768156168	690	90.258141906738288	690	-42.7416538086171	690	-34.1133134765625	690	5.2794965434681966	690	-0.11844900512695313	690	12.407662242646804	690	11.134206481933594	690	-8.01813663920832	690	-7.580736328125	690	-63.342069250953259	690	-49.867031158447269	690	11.246601295422138	690	13.26628857421875	690	-56.764476073643664	690	-67.160585906982419	690	1.7675525748649279	690	14.923534713078244	690	51.768281893969515	690	15.425395182379635	690	0.62180451708579076
700	43.56877828296075	700	37.421998901367189	700	-12.985176578468263	700	-15.800399536132813	700	118.44900512695313	700	101.51079739379883	700	-45.307757679911731	700	-34.350211486816406	700	8.7672503631063012	700	-3.9088171691894531	700	12.926955261258701	700	13.62163558959961	700	-6.6000747792328287	700	-7.1069403076171875	700	-56.283563227342654	700	-56.500175445556643	700	12.322108958676807	700	9.1205733947753913	700	-36.625699343434945	700	-67.515932922363277	700	2.4009468851689273	700	14.633305811131578	700	52.720691900209516	700	15.290114542386302	700	0.47671676163912413
710	45.077502950074958	710	39.085198852539065	710	-15.070737467955109	710	-12.473999633789063	710	118.15157107110338	710	104.82736953735352	710	-50.553392196204427	710	-35.8900485534668	710	13.735581404954043	710	0.23689801025390625	710	13.733432025428414	710	12.081798522949219	710	-4.8766837024884957	710	-5.9224502563476564	710	-49.265661306591483	710	-63.962462768554687	710	14.599879099509074	710	10.778859466552735	710	-35.599350093298909	710	-58.987604553222653	710	3.0434595951134886	710	14.336819749184526	710	53.609252229645584	710	15.140615435192093	710	0.34131857923305353
720	42.589679834123508	720	46.5695986328125	720	-15.1829898982621	720	-12.473999633789063	720	118.44900512695313	720	109.20998272705079	720	-53.095494020672405	720	-38.732824676513673	720	17.380483625434415	720	3.0796741333007813	720	14.507047948721272	720	11.963349517822266	720	-3.8532214603911328	720	-9.5943694152832038	720	-45.68537341538083	720	-67.634381927490239	720	15.778573871354915	720	8.765226379394532	720	-19.592969156101102	720	-65.146952819824222	720	3.687644011658155	720	14.039186541237859	720	54.486106785005582	720	14.988509609012093	720	0.20769681855038694
730	37.461876883718823	730	46.5695986328125	730	-15.087924933827885	730	-13.305599609375	730	118.44900512695313	730	117.61986209106445	730	-53.9752221514151	730	-42.286294830322262	730	19.325793947495349	730	5.448654235839844	730	15.424148011751822	730	11.963349517822266	730	-3.0595315825144738	730	-10.305063446044922	730	-46.75886785867857	730	-63.962462768554687	730	16.584380669227379	730	13.62163558959961	730	1.6236159202421945	730	-56.973971466064455	730	4.3318284282028223	730	13.741553333291193	730	55.36296134036558	730	14.836403782832093	730	0.074075057867720284
740	34.191081834968173	740	45.737998657226562	740	-19.613944070119391	740	-12.473999633789063	740	118.44900512695313	740	118.68590313720704	740	-54.885161590552087	740	-43.944580902099609	740	22.37458962661556	740	7.2253893127441406	740	15.659481492320033	740	12.555594543457032	740	-2.9317042053282147	740	-7.8176343383789062	740	-53.3573356193906	740	-60.4089926147461	740	16.419567403368553	740	11.015757476806641	740	5.691415877448101	740	-36.956089599609378	740	4.9777535900375982	740	13.437566111924127	740	56.158283469320452	740	14.673558773251418	740	-0.051952374690468983
750	28.807082466389389	750	41.579998779296872	750	-22.041750644128246	750	-14.137199584960937	750	118.44900512695313	750	115.13243298339843	750	-52.879392504628484	750	-49.511684143066404	750	21.684744800072519	750	12.318696533203125	750	16.134639999123159	750	13.740084594726563	750	-2.1067464803322604	750	-5.0933072204589847	750	-62.637626031429932	750	-51.288419219970706	750	15.645035692051188	750	13.976982604980469	750	16.621257561043173	750	-32.691925415039066	750	5.6240429954122648	750	13.132249340304128	750	56.936545285213789	750	14.508466635271418	750	-0.17639072642513565
760	23.911292148926897	760	39.916798828125	760	-23.596683333129668	760	-15.800399536132813	760	118.44900512695313	760	122.71316931152344	760	-48.940721871372119	760	-52.946705291748046	760	20.479459908236326	760	16.109064697265627	760	16.433582726935079	760	13.976982604980469	760	-1.30863782942051	760	-2.3689801025390627	760	-69.3979420145951	760	-45.958213989257814	760	14.4757179047296	760	13.740084594726563	760	29.779369965328762	760	-19.780983856201171	760	6.2703324007869314	760	12.826932568684127	760	57.71480710110712	760	14.343374497291418	760	-0.30082907815980231
770	16.195212874346815	770	35.758798950195313	770	-27.82041071023686	770	-14.968799560546875	770	118.44900512695313	770	118.21210711669922	770	-46.334317965162271	770	-53.657399322509768	770	18.237957974162832	770	17.293554748535158	770	17.025979260957165	770	14.806125640869141	770	0.23649137856186364	770	-2.8427761230468751	770	-72.1212526251476	770	-48.208745086669921	770	14.348155389912503	770	17.76735076904297	770	29.579865993931953	770	3.9088171691894531	770	6.9116869645772807	770	12.515600255663742	770	58.398587808394382	770	14.170827623070938	770	-0.41944956207809503
780	12.010258193472986	780	33.2639990234375	780	-30.452692531260954	780	-19.126799438476564	780	118.44900512695313	780	116.79071905517579	780	-44.207751073495274	780	-54.368093353271483	780	14.341665770194297	780	21.320820922851563	780	17.38414847596129	780	15.872166687011719	780	1.5973943944444056	780	-3.4350211486816407	780	-70.169432014894113	780	-54.368093353271483	780	14.385332137401736	780	15.753717681884766	780	30.050366998377996	780	4.5010621948242191	780	7.5518753344612808	780	12.202846359477075	780	59.060040890521051	780	13.996519057450939	780	-0.5366951767367617
790	7.4233958552014876	790	33.2639990234375	790	-32.136363622371391	790	-21.621599365234374	790	118.44900512695313	790	116.90916806030273	790	-42.406533993038309	790	-50.814623199462893	790	9.2344766913066643	790	21.083922912597657	790	18.339262490063994	790	15.872166687011719	790	3.9905469008174235	790	-3.0796741333007813	790	-65.565824064666771	790	-65.383850830078131	790	14.473983158250316	790	15.990615692138672	790	29.943381599539592	790	15.16147265625	790	8.19206370434528	790	11.89009246329041	790	59.721493972647714	790	13.822210491830939	790	-0.65394079139542827
800	-1.1552795690673108	800	24.116399291992188	800	-36.066584906370842	800	-21.621599365234374	800	118.44900512695313	800	119.75194418334961	800	-42.5610196217141	800	-49.867031158447269	800	4.8667069908763576	800	20.017881866455078	800	19.750435800266253	800	16.70130972290039	800	5.9388695365007367	800	-0.23689801025390625	800	-62.336702002895663	800	-67.515932922363277	800	14.146829417691862	800	12.792492553710938	800	21.344919174212404	800	29.020006256103514	800	8.82162232000658	800	11.5721067074434	800	60.28082535762767	800	13.643438968430646	800	-0.76682661417980824
810	-4.558236489985557	810	15.800399536132813	810	-37.572718274882789	810	-27.442799194335937	810	118.44900512695313	810	118.92280114746095	810	-42.921398180263104	810	-46.668908020019529	810	0.64515083866291789	810	17.293554748535158	810	20.825243734180567	810	16.582860717773439	810	8.0807754731306858	810	0.82914303588867189	810	-63.556666151001046	810	-72.846138153076168	810	12.951311049951997	810	14.687676635742188	810	13.005888118985675	810	30.915190338134767	810	9.4483679727192467	810	11.252736439116733	810	60.813132171361	810	13.463486407857312	810	-0.87855870069247466
820	-7.0042583891026737	820	13.305599609375	820	-37.254549841107696	820	-30.35339910888672	820	118.44900512695313	820	119.39659716796875	820	-42.725806534587178	820	-44.418376922607422	820	-3.3612542844475826	820	14.569227630615234	820	22.099280997950324	820	18.004248779296876	820	10.359188415403084	820	0.23689801025390625	820	-69.6889358787535	820	-70.832505065917971	820	10.564629082418531	820	13.62163558959961	820	3.2197584823003567	820	28.664659240722656	820	10.075113625431911	820	10.933366170790068	820	61.345438985094333	820	13.283533847283978	820	-0.99029078720514119
830	-14.282668298094663	830	9.97919970703125	830	-38.39808885997553	830	-33.679799011230472	830	118.44900512695313	830	117.85676010131836	830	-42.381613440702424	830	-42.286294830322262	830	-4.5962224881865037	830	9.7128184204101569	830	23.405617373308552	830	19.780983856201171	830	10.8969090933717	830	4.7379602050781253	830	-77.635011916966519	830	-64.317809783935544	830	8.3097927518767278	830	13.976982604980469	830	-8.9803041887701713	830	30.3229453125	830	10.686688557631557	830	10.609933559039128	830	61.772987439780621	830	13.10171986719052	830	-1.0988266719895927
840	-16.669506485367496	840	-2.0789999389648437	840	-38.476920953687177	840	-34.51139898681641	840	118.44900512695313	840	119.39659716796875	840	-41.920267021141946	840	-42.760090850830075	840	-4.21689878112143	840	3.4350211486816407	840	24.405631209545504	840	20.373228881835939	840	12.359652952083064	840	6.1593482666015626	840	-83.693266113830362	840	-62.54107470703125	840	7.4045113233931659	840	13.976982604980469	840	-20.552654772036089	840	20.965473907470702	840	11.293799189264892	840	10.285305518103794	840	62.16970856486062	840	12.919358125623853	840	-1.2064220078282597
850	-13.374951790681475	850	-4.5737998657226564	850	-36.713572626286052	850	-37.006198913574217	850	118.44900512695313	850	119.39659716796875	850	-43.126095602475196	850	-42.404743835449217	850	-2.4904572836089729	850	0.23689801025390625	850	25.314812606636643	850	21.676167938232421	850	12.233138490545155	850	8.6467773742675789	850	-86.928065441558417	850	-62.54107470703125	850	6.7711894221142366	850	13.62163558959961	850	-30.045707883484031	850	11.015757476806641	850	11.900909820898225	850	9.96067747716846	850	62.566429689940627	850	12.736996384057187	850	-1.3140173436669262
860	-20.92703245764362	860	-7.0685997924804687	860	-35.974569112787634	860	-38.669398864746093	860	118.44900512695313	860	119.2781481628418	860	-44.579442933805318	860	-42.760090850830075	860	1.0098169124998782	860	-3.0796741333007813	860	26.138414217368684	860	22.149963958740233	860	11.829932530396739	860	9.0021243896484382	860	-86.0533150560131	860	-67.752830932617186	860	6.3075574004064272	860	10.778859466552735	860	-36.848868794880445	860	4.0272661743164067	860	12.489505592530282	860	9.6334253532329441	860	62.859796362513507	860	12.554918704990541	860	-1.4193327262554361
870	-18.976093076105318	870	-14.552999572753906	870	-33.070107185606417	870	-37.837798889160155	870	118.44900512695313	870	117.97520910644531	870	-46.6995136865701	870	-42.523192840576172	870	5.3977464629255811	870	-4.14571517944336	870	26.498175018655381	870	23.097555999755858	870	11.007386298022833	870	11.3711044921875	870	-83.323487130150923	870	-79.123935424804685	870	5.6562491982517749	870	7.6991853332519531	870	-40.750644470163067	870	-7.4622873229980469	870	13.072077863043615	870	9.3053195276282779	870	63.119538386546836	870	12.372933440923875	870	-1.5239063640534361
880	-14.726442597920784	880	-14.552999572753906	880	-30.914106625952591	880	-39.500998840332031	880	118.44900512695313	880	118.33055612182618	880	-49.864888610760332	880	-41.575600799560547	880	10.170112992679835	880	-4.2641641845703129	880	26.58479512137049	880	22.860657989501952	880	9.8669846615782753	880	11.252655487060547	880	-81.104715995615322	880	-82.20360955810547	880	4.9047813547850971	880	7.580736328125	880	-41.639496958334206	880	-20.49167788696289	880	13.654650133556949	880	8.9772137020236116	880	63.379280410580165	880	12.190948176857209	880	-1.628480001851436
890	-19.365375941128072	890	-13.721399597167968	890	-29.039487121688179	890	-35.342998962402341	890	118.44900512695313	890	117.73831109619141	890	-52.953407350300594	890	-42.87853985595703	890	15.890654328509044	890	-2.2505310974121095	890	26.920228066143785	890	24.992740081787108	890	8.10143396667557	890	12.437145538330078	890	-81.846734082695832	890	-86.9415697631836	890	4.4785244217415432	890	6.8700422973632813	890	-36.535060270644948	890	-28.072414215087889	890	14.216492171388818	890	8.64805406774687	890	63.5398780463665	890	12.010925546310679	890	-1.7314872011293252
900	-16.906998656322962	900	-21.205799377441405	900	-27.392189751664695	900	-37.837798889160155	900	118.44900512695313	900	118.44900512695313	900	-56.092692015291021	900	-44.299927917480467	900	20.9654176603239	900	1.89518408203125	900	26.606448944419689	900	27.953965209960938	900	5.9792915551899046	900	12.910941558837891	900	-85.771693710778635	900	-86.349324737548827	900	3.8976590230558195	900	6.1593482666015626	900	-29.451678176023961	900	-36.008497558593753	900	14.770914371842153	900	8.31851725058487	900	63.6649895759865	900	11.831605388417346	900	-1.833933735253992
910	-10.354609805415249	910	-19.542599426269533	910	-25.403549913786339	910	-31.600799072265627	910	118.44900512695313	910	119.15969915771484	910	-57.600412137443833	910	-46.432010009765627	910	24.971174477830651	910	5.3302052307128909	910	25.958434020304395	910	27.243271179199219	910	4.1813841465320074	910	9.3574714050292975	910	-90.937766707340515	910	-82.20360955810547	910	3.2197931023889659	910	5.9224502563476564	910	-20.625741197112113	910	-39.6804167175293	910	15.325336572295486	910	7.9889804334228707	910	63.79010110560651	910	11.652285230524011	910	-1.9363802693786585
920	-13.551014348149195	920	-15.384599548339844	920	-22.995168720017283	920	-31.600799072265627	920	118.44900512695313	920	119.2781481628418	920	-58.73353072413007	920	-48.800990112304689	920	26.737834772560348	920	11.015757476806641	920	25.147552434700309	920	27.717067199707031	920	1.9358729269462298	920	9.3574714050292975	920	-94.232130567610909	920	-79.8346294555664	920	2.8220121029427681	920	5.2117562255859378	920	-7.5803159289407045	920	-40.035763732910155	920	15.857776105047229	920	7.6599448913849066	920	63.821876817819749	920	11.476178263030912	920	-2.0378239469492527
930	-11.465662493364537	930	-17.879399475097657	930	-22.431156679397166	930	-30.35339910888672	930	118.44900512695313	930	118.09365811157227	930	-59.821915270219606	930	-52.828256286621091	930	26.920323053936841	930	12.674043548583985	930	24.699142521274062	930	27.36172018432617	930	0.42285071803506646	930	6.8700422973632813	930	-94.807695871938847	930	-83.86189562988281	930	2.3006642264589239	930	4.2641641845703129	930	5.31465082808705	930	-33.876415466308593	930	16.381594983800561	930	7.3311059278269068	930	63.817050248706416	930	11.301331370204245	930	-2.1388743474399194
940	-5.1921180342119655	940	-17.047799499511719	940	-22.710689700524629	940	-30.769199096679689	940	118.44900512695313	940	117.85676010131836	940	-61.19831741246756	940	-55.434134399414063	940	24.355230222694892	940	20.847024902343751	940	23.670409909213852	940	25.703434112548827	940	-0.027012055178850858	940	5.448654235839844	940	-92.50081573469501	940	-87.889161804199219	940	1.6877853299923373	940	4.0272661743164067	940	17.570221875075561	940	-29.020006256103514	940	16.905413862553893	940	7.002266964268907	940	63.812223679593082	940	11.126484477377579	940	-2.2399247479305862
950	-9.3956177062147361	950	-7.9001997680664067	950	-22.868976814340748	950	-25.779599243164064	950	118.44900512695313	950	118.80435214233398	950	-61.933350255523614	950	-58.276910522460938	950	19.769269888430909	950	26.177230133056639	950	23.025621560698362	950	26.414128143310545	950	-0.5852924180182395	950	4.9748582153320315	950	-88.512873650500666	950	-90.139692901611326	950	1.3102712223431823	950	3.5534701538085938	950	29.9095100285236	950	-20.610126892089845	950	17.406749584185558	950	6.6753370405510486	950	63.7205285639933	950	10.955733335751216	950	-2.3404394151812125
960	-7.5946505957729649	960	-12.889799621582032	960	-23.241476373602545	960	-24.116399291992188	960	118.44900512695313	960	118.92280114746095	960	-64.3144423778136	960	-59.106053558349608	960	13.066324670707195	960	23.334454010009765	960	22.941045511456259	960	26.295679138183594	960	1.7951051704170853	960	0.35534701538085939	960	-85.0201558457773	960	-93.930061065673826	960	0.83739379506194922	960	3.1981231384277344	960	38.273008955616717	960	-7.4622873229980469	960	17.898458896592224	960	6.3492244930863819	960	63.591639731659967	960	10.786735834724549	960	-2.4407247023952126
970	-2.3198501815417316	970	-12.058199645996094	970	-25.217388467140029	970	-23.28479931640625	970	118.44900512695313	970	118.44900512695313	970	-66.78758436263287	970	-60.053645599365232	970	5.9824939264272263	970	25.821883117675782	970	23.043704002970919	970	23.571352020263671	970	7.68959752191503	970	2.724327117919922	970	-82.561754415666883	970	-96.062143157958985	970	0.28053803079528095	970	2.1320820922851564	970	42.282978034418612	970	7.1069403076171875	970	18.39016820899889	970	6.0231119456217153	970	63.462750899326636	970	10.617738333697883	970	-2.5410099896092122
980	-6.1366723511553012	980	-6.2369998168945315	980	-26.633284773743284	980	-22.453199340820312	980	110.97308507861968	980	117.02761706542968	980	-67.086664232766367	980	-61.119686645507812	980	-0.91701215508584255	980	23.216005004882813	980	23.490948635866324	980	23.808250030517577	980	14.864700639773668	980	1.5398370666503907	980	-82.805378203827161	980	-91.324182952880861	980	-0.08443125825682074	980	2.2505310974121095	980	45.040042371583596	980	16.109064697265627	980	18.859419698003848	980	5.700072191563283	980	63.253518115527179	980	10.453435026691572	980	-2.6411895646452042
990	-6.2642659354929364	990	-7.0685997924804687	990	-28.997596472114857	990	-25.779599243164064	990	100.79699845107598	990	117.02761706542968	990	-68.6415352696923	990	-60.527441619873045	990	-5.2983231371516695	990	18.714942810058595	990	24.2149156804377	990	22.860657989501952	990	22.207386270614165	990	-0.82914303588867189	990	-84.391896610015039	990	-89.310549865722663	990	-0.51987212893561008	990	0.947592041015625	990	41.997935094046326	990	27.598618194580077	990	19.31820411887718	990	5.3784645949032832	990	63.006838888280505	990	10.291319574124906	990	-2.7413198696985375
1000	-1.5787127589046435	1000	-4.5737998657226564	1000	-31.903412898086252	1000	-22.453199340820312	1000	95.863413906143649	1000	117.38296408081055	1000	-69.2331746781682	1000	-63.962462768554687	1000	-6.9800587025041363	1000	13.384737579345703	1000	24.603632037552998	1000	22.149963958740233	1000	28.631435086120057	1000	3.0796741333007813	1000	-85.439371978571288	1000	-84.098793640136719	1000	-1.0298411782689421	1000	1.5398370666503907	1000	31.415575387591378	1000	37.074538604736325	1000	19.776988539750516	1000	5.0568569982432834	1000	62.760159661033839	1000	10.129204121558241	1000	-2.8414501747518708
1010	-6.6382299897339792	1010	-2.0789999389648437	1010	-32.725376121711534	1010	-25.779599243164064	1010	79.19535557513953	1010	118.21210711669922	1010	-68.689352437266749	1010	-65.383850830078131	1010	-7.1958858680322226	1010	6.2777972717285158	1010	24.511832519027443	1010	22.031514953613282	1010	31.90067316684652	1010	6.0408992614746095	1010	-83.4582243920474	1010	-80.900670501708987	1010	-1.3893091075904707	1010	-0.59224502563476566	1010	20.82860897625407	1010	41.101804779052735	1010	20.213659139222116	1010	4.739181856263591	1010	62.439442427981376	1010	9.9721798634519718	1010	-2.941922598065231
1020	-7.9038364597928457	1020	-4.5737998657226564	1020	-33.782711511915991	1020	-27.442799194335937	1020	66.688519771152812	1020	111.57896282958984	1020	-68.543721198244512	1020	-67.752830932617186	1020	-6.8055801889922325	1020	-0.11844900512695313	1020	24.091594136255203	1020	23.926699035644532	1020	33.065498454079389	1020	14.332329620361328	1020	-79.323122483713874	1020	-84.454140655517577	1020	-1.478429676206261	1020	0.82914303588867189	1020	7.467230738386144	1020	43.7076828918457	1020	20.639138804835451	1020	4.4234967746822571	1020	62.081257476848052	1020	9.8177320582993044	1020	-3.0425681539525646
1030	-5.9869125241436549	1030	-4.5737998657226564	1030	-37.005489335617327	1030	-29.105999145507813	1030	60.19446360562852	1030	100.91855236816406	1030	-69.44238712272643	1030	-69.055769989013669	1030	-5.2052100567389576	1030	-4.382613189697266	1030	23.933990232024946	1030	24.874291076660157	1030	32.333990542780683	1030	21.202371917724609	1030	-75.346617312856978	1030	-83.1512015991211	1030	-1.8973543787516967	1030	-0.82914303588867189	1030	-8.73535772933755	1030	41.338702789306637	1030	21.064618470448785	1030	4.1078116931009241	1030	61.72307252571472	1030	9.663284253146637	1030	-3.1432137098398982
1040	-16.068914440290119	1040	-2.9105999145507813	1040	-37.499061524187546	1040	-30.769199096679689	1040	43.915181955686919	1040	97.720429229736325	1040	-69.706764094133263	1040	-67.871279937744134	1040	-3.5563544098334718	1040	-8.4098793640136726	1040	22.3108040939697	1040	22.742208984375	1040	27.328871646956021	1040	29.375353271484375	1040	-72.340290942506883	1040	-86.9415697631836	1040	-1.8850671629611071	1040	-1.6582860717773438	1040	-22.435520210948557	1040	33.994864471435548	1040	21.468492704620378	1040	3.7966000966239508	1040	61.296928855035922	1040	9.5141958432364024	1040	-3.2446897413052986
1050	-21.090955497150876	1050	-5.4053998413085935	1050	-37.453030468982796	1050	-33.679799011230472	1050	34.411040401251384	1050	80.782221496582025	1050	-70.279200646277545	1050	-68.937320983886721	1050	-1.3758051135345548	1050	-6.6331442871093751	1050	22.135497319836048	1050	26.058781127929688	1050	22.598342735682845	1050	30.204496307373049	1050	-70.219827532606331	1050	-82.558956573486327	1050	-1.7714262979502138	1050	-1.5398370666503907	1050	-34.505078093594939	1050	21.676167938232421	1050	21.860520970153711	1050	3.487841252103951	1050	60.833524328789252	1050	9.3680459179444036	1050	-3.3466211114052986
1060	-21.365785243065289	1060	-8.7317997436523438	1060	-38.167517455434044	1060	-30.35339910888672	1060	35.843284697745752	1060	66.568340881347652	1060	-73.299855402117444	1060	-69.529566009521488	1060	0.70108087732260826	1060	-4.5010621948242191	1060	22.343270767817565	1060	25.466536102294921	1060	19.483339843402725	1060	32.3365783996582	1060	-69.756451129518311	1060	-80.782221496582025	1060	-1.1627932783563644	1060	-2.2505310974121095	1060	-45.51561021682339	1060	6.6331442871093751	1060	22.252549235687045	1060	3.1790824075839512	1060	60.370119802542582	1060	9.2218959926524047	1060	-3.4485524815052986
1070	-33.084864305194571	1070	-8.7317997436523438	1070	-35.794222311769133	1070	-36.174598937988279	1070	28.478268837991855	1070	64.1993607788086	1070	-75.597824641769378	1070	-70.121811035156256	1070	2.547053870984648	1070	-5.2117562255859378	1070	23.323032808190796	1070	23.689801025390626	1070	16.850670345477422	1070	33.284170440673826	1070	-70.481771520279793	1070	-75.5704652709961	1070	-0.89113677942885161	1070	-2.3689801025390627	1070	-47.278563802179811	1070	-7.4622873229980469	1070	22.623537928898635	1070	2.8750360830323416	1070	59.84475695389078	1070	9.0813091688008658	1070	-3.5518398647574108
1080	-39.623740736767786	1080	-16.216199523925781	1080	-33.334662417213352	1080	-34.51139898681641	1080	26.685548541017276	1080	45.010621948242189	1080	-76.514592200207517	1080	-70.950954071044919	1080	3.840382018646098	1080	-3.6719191589355469	1080	24.621464958580042	1080	21.676167938232421	1080	15.989611123800511	1080	29.612251281738281	1080	-71.7671203689658	1080	-73.556832183837884	1080	-0.8241464496038553	1080	-3.6719191589355469	1080	-47.223798582699473	1080	-21.320820922851563	1080	22.982051234678632	1080	2.573784041153675	1080	59.282655997410785	1080	8.9440209788155318	1080	-3.6559312942694104
1090	-37.734286044462877	1090	-18.710999450683595	1090	-31.995241589888909	1090	-36.174598937988279	1090	32.449667804272188	1090	37.42988562011719	1090	-78.4791059999142	1090	-70.477158050537113	1090	5.1904730712632752	1090	-0.11844900512695313	1090	27.317720580022318	1090	22.268412963867188	1090	18.362131631194135	1090	21.55771893310547	1090	-72.310425159763753	1090	-69.884913024902346	1090	0.017690441741695651	1090	-1.5398370666503907	1090	-43.879221820219513	1090	-33.402619445800781	1090	23.340564540458633	1090	2.2725319992750084	1090	58.720555040930783	1090	8.8067327888301978	1090	-3.76002272378141
1100	-44.803817505681778	1100	-20.374199401855467	1100	-27.81122035418149	1100	-37.837798889160155	1100	31.93244074802535	1100	38.377477661132815	1100	-78.617100107828264	1100	-73.556832183837884	1100	4.70586727596908	1100	1.3029390563964844	1100	30.053978805980393	1100	22.742208984375	1100	20.65897388768979	1100	21.202371917724609	1100	-70.39090979777616	1100	-69.055769989013669	1100	0.41031117543624873	1100	-0.59224502563476566	1100	-32.743567164809335	1100	-44.063029907226564	1100	23.678621411276886	1100	1.9759865632547429	1100	58.102628984686021	1100	8.6751927966953541	1100	-3.8659897697535697
1110	-46.405462630985696	1110	-32.016599060058596	1110	-23.32680898311877	1110	-37.837798889160155	1110	33.623486298996994	1110	29.612251281738281	1110	-78.4966532697461	1110	-74.741322235107418	1110	3.7755223899420276	1110	3.1981231384277344	1110	33.348607963905152	1110	23.334454010009765	1110	23.980755096370515	1110	15.635268676757812	1110	-68.641268172924114	1110	-69.766464019775384	1110	1.3937868808877418	1110	-1.1844900512695313	1110	-19.340853742878966	1110	-46.668908020019529	1110	24.003580762683555	1110	1.6824545976514096	1110	57.448960125299358	1110	8.5473331688600211	1110	-3.9731577054722362
1120	-38.0289019871778	1120	-36.174598937988279	1120	-20.335747435268942	1120	-31.600799072265627	1120	42.801783218407365	1120	29.612251281738281	1120	-77.245252076452829	1120	-76.75495532226563	1120	2.3297083184257783	1120	4.14571517944336	1120	35.835354983153778	1120	27.598618194580077	1120	26.089384760699012	1120	15.516819671630859	1120	-67.7046835101317	1120	-72.490791137695311	1120	1.2887099652513712	1120	-1.3029390563964844	1120	-6.6217153153702917	1120	-45.010621948242189	1120	24.32854011409022	1120	1.3889226320480761	1120	56.795291265912695	1120	8.4194735410246881	1120	-4.0803256411909024
1130	-36.974524220053944	1130	-36.174598937988279	1130	-16.037256342216509	1130	-30.35339910888672	1130	45.683987042893364	1130	33.757966461181638	1130	-74.874550394710511	1130	-78.887037414550775	1130	-0.79898042985455264	1130	5.0933072204589847	1130	37.071120492969953	1130	28.901557250976563	1130	24.79124778448632	1130	18.004248779296876	1130	-65.888349550593531	1130	-70.832505065917971	1130	1.2116769765799873	1130	-0.11844900512695313	1130	11.390974183683246	1130	-41.101804779052735	1130	24.633645543575145	1130	1.0999040491931396	1130	56.09224462044169	1130	8.2975632242778765	1130	-4.1898153940857732
1140	-32.639041353444185	1140	-42.827398742675783	1140	-12.501754010955747	1140	-29.105999145507813	1140	51.739971041042594	1140	33.521068450927736	1140	-73.195678076198661	1140	-79.005486419677737	1140	-4.5287631471630627	1140	6.0408992614746095	1140	36.145652435975677	1140	30.796741333007812	1140	21.616909104078818	1140	20.373228881835939	1140	-64.7495515238361	1140	-68.4635249633789	1140	0.36016794801513541	1140	2.4874291076660158	1140	27.228263261213741	1140	-31.744333374023437	1140	24.925042312688475	1140	0.8140018496638064	1140	55.355103789348355	1140	8.1797607651865434	1140	-4.3009083064591067
1150	-21.002034200969195	1150	-42.827398742675783	1150	-9.92243773553848	1150	-23.28479931640625	1150	65.080301740605364	1150	34.231762481689451	1150	-71.812887972310833	1150	-79.123935424804685	1150	-7.5179205017728474	1150	4.5010621948242191	1150	34.76568933072695	1150	32.928823425292968	1150	18.723994796094473	1150	23.452903015136719	1150	-64.418795981390659	1150	-70.477158050537113	1150	-0.27343010169998294	1150	0.947592041015625	1150	38.9774145266842	1150	-19.307187835693359	1150	25.216439081801809	1150	0.52809965013447324	1150	54.617962958255021	1150	8.06195830609521	1150	-4.4120012188324411
1160	-17.728990523212165	1160	-37.837798889160155	1160	-5.5374166909190841	1160	-19.126799438476564	1160	71.226871087550734	1160	43.944580902099609	1160	-70.263746636505289	1160	-76.991853332519526	1160	-10.855964892934244	1160	2.0136330871582033	1160	32.149006915734653	1160	35.8900485534668	1160	15.753766231059753	1160	27.124822174072264	1160	-64.602773338462086	1160	-66.2129938659668	1160	-1.0237582883250695	1160	2.8427761230468751	1160	51.472526702885084	1160	-6.2777972717285158	1160	25.488650819413404	1160	0.24640003856552092	1160	53.838302524957832	1160	7.9503399339444369	1160	-4.525710640586011
1170	-12.509270841931297	1170	-32.848199035644534	1170	-1.4274790362230547	1170	-15.800399536132813	1170	76.940271302490828	1170	49.511684143066404	1170	-70.4626662052828	1170	-76.162710296630863	1170	-14.25071563357543	1170	-1.6582860717773438	1170	29.269197868736505	1170	36.837640594482423	1170	15.390035262391596	1170	24.400495056152344	1170	-63.49760500997607	1170	-65.620748840332027	1170	-2.4390122653303337	1170	2.8427761230468751	1170	59.891318481799331	1170	11.015757476806641	1170	25.746591586226742	1170	-0.032173437398479	1170	53.02701347529117	1170	7.8433216545344369	1170	-4.6413663780886774
1180	0.95145349517780531	1180	-32.016599060058596	1180	0.21171454539693713	1180	-11.642399658203125	1180	87.3048920948709	1180	52.236011260986331	1180	-73.021558579196864	1180	-72.609240142822259	1180	-15.908138419343045	1180	-3.6719191589355469	1180	27.063182197663807	1180	35.416252532958985	1180	18.46261642069522	1180	22.742208984375	1180	-62.015560102824907	1180	-64.910054809570312	1180	-3.6481944658819643	1180	-0.11844900512695313	1180	57.18462693952123	1180	24.874291076660157	1180	26.004532353040076	1180	-0.31074691336247895	1180	52.2157244256245	1180	7.7363033751244368	1180	-4.7570221155913437
1190	6.4418462280768018	1190	-20.374199401855467	1190	2.9587505739335	1190	-9.1475997314453128	1190	89.5715596350658	1190	61.593482666015625	1190	-75.788934371860222	1190	-73.201485168457026	1190	-18.78016579715139	1190	-7.9360833435058593	1190	24.740686342516796	1190	35.179354522705076	1190	22.5999590639706	1190	18.359595794677734	1190	-59.587575722919865	1190	-62.067278686523437	1190	-3.9829161497090659	1190	-0.82914303588867189	1190	53.892580252216128	1190	38.02213064575195	1190	26.244083304251689	1190	-0.58548756260612023	1190	51.36916915027453	1190	7.6357422584990413	1190	-4.8753863192942646
1200	13.673777403865568	1200	-14.552999572753906	1200	5.3972226758361135	1200	-5.8211998291015625	1200	88.92306965379575	1200	71.898546112060544	1200	-79.651462640129623	1200	-71.424750091552738	1200	-19.262304712692853	1200	-10.305063446044922	1200	22.824531290715093	1200	32.455027404785156	1200	28.332864366788044	1200	17.175105743408203	1200	-57.36115366482349	1200	-64.1993607788086	1200	-3.8771712545308823	1200	-1.5398370666503907	1200	44.99028533248859	1200	49.156337127685546	1200	26.468909077031686	1200	-0.85715917306345357	1200	50.494375339147865	1200	7.5403515512037078	1200	-4.9959192586135979
1210	29.385428704390009	1210	-10.394999694824218	1210	6.3516612222053528	1210	-1.6631999511718749	1210	92.200072895548	1210	76.75495532226563	1210	-84.433160714607723	1210	-70.950954071044919	1210	-19.454771534793878	1210	-13.976982604980469	1210	21.31463643750287	1210	29.375353271484375	1210	34.082374904232893	1210	16.345962707519533	1210	-56.763220848402312	1210	-62.067278686523437	1210	-4.2034579740520073	1210	-1.5398370666503907	1210	29.19994192638563	1210	56.737073455810545	1210	26.693734849811687	1210	-1.1288307835207867	1210	49.6195815280212	1210	7.4449608439083743	1210	-5.1164521979329312
1220	35.383313036833641	1220	0.41579998779296873	1220	8.5350842446035937	1220	0	1220	86.864695057385	1220	89.1921008605957	1220	-86.388672994958242	1220	-73.319934173583988	1220	-18.315573200991935	1220	-14.569227630615234	1220	18.865143147595411	1220	27.480169189453125	1220	36.862647181722281	1220	18.9518408203125	1220	-57.177335099639706	1220	-61.948829681396482	1220	-4.8838882461416588	1220	-5.9224502563476564	1220	13.705020620664024	1220	54.368093353271483	1220	26.90115564909	1220	-1.3970488728657859	1220	48.717031066171849	1220	7.3563346627816957	1220	-5.2395613650725137
1230	40.110096859852561	1230	8.3159997558593748	1230	9.3671044356489332	1230	1.6631999511718749	1230	80.2363759590169	1230	92.745571014404291	1230	-88.4565360018251	1230	-76.399608306884772	1230	-16.570890174124386	1230	-19.307187835693359	1230	16.635467101911097	1230	25.111189086914063	1230	37.599178316588009	1230	21.439269927978515	1230	-58.933730405761835	1230	-61.001237640380857	1230	-5.9252154020406778	1230	-4.382613189697266	1230	-3.1085872787505089	1230	51.525317230224609	1230	27.093583400036664	1230	-1.662292018931119	1230	47.790570380858512	1230	7.2735356015743626	1230	-5.3648897546785133
1240	51.926972771096928	1240	14.137199584960937	1240	8.6201459135561844	1240	4.9895998535156254	1240	76.048680109895059	1240	88.007610809326167	1240	-89.303365440257565	1240	-79.479282440185543	1240	-13.999332966244484	1240	-18.359595794677734	1240	14.62689929832937	1240	24.637393066406251	1240	38.8201681238475	1240	29.020006256103514	1240	-62.236531990688938	1240	-57.210869476318358	1240	-6.5460014550651024	1240	-2.6058781127929689	1240	-20.719206083752365	1240	42.523192840576172	1240	27.286011150983331	1240	-1.9275351649964523	1240	46.864109695545181	1240	7.19073654036703	1240	-5.4902181442845128
1250	54.906157304780066	1250	31.600799072265627	1250	8.4091125084262881	1250	5.8211998291015625	1250	64.883462030732062	1250	93.337816040039058	1250	-89.267363853044785	1250	-82.558956573486327	1250	-12.259603134423287	1250	-18.004248779296876	1250	12.760937543630853	1250	21.439269927978515	1250	38.219379828291927	1250	33.876415466308593	1250	-64.87163574779747	1250	-56.618624450683591	1250	-6.8411321501498179	1250	-5.3302052307128909	1250	-32.429040914171878	1250	28.783108245849608	1250	27.462249078568377	1250	-2.1896848482334756	1250	45.917407241829821	1250	7.1150246485164059	1250	-5.6177808902587367
1260	56.408416004359353	1260	37.421998901367189	1260	9.0482462325928168	1260	7.4843997802734377	1260	53.217094814272059	1260	87.060018768310542	1260	-88.796452503728972	1260	-85.757079711914059	1260	-10.231313487197529	1260	-18.833391815185546	1260	11.190680685707122	1260	20.49167788696289	1260	37.015543030164231	1260	36.1269465637207	1260	-65.687107574619432	1260	-56.973971466064455	1260	-7.0886265645689761	1260	-3.0796741333007813	1260	-40.054166324849547	1260	13.26628857421875	1260	27.623489456608375	1260	-2.4489688817968092	1260	44.951953692583153	1260	7.0458780026964059	1260	-5.7474134469767364
1270	64.282029626329575	1270	40.748398803710934	1270	6.6817359086835353	1270	9.1475997314453128	1270	45.375657757910233	1270	79.3608334350586	1270	-87.486863098700255	1270	-88.362957824707024	1270	-9.1688306929862939	1270	-18.241146789550783	1270	11.310216130488762	1270	16.70130972290039	1270	39.108349438020014	1270	37.074538604736325	1270	-65.408035367130111	1270	-58.987604553222653	1270	-7.236126406205301	1270	-6.7515932922363282	1270	-47.5401734226267	1270	-2.1320820922851564	1270	27.784729834648378	1270	-2.7082529153601422	1270	43.986500143336485	1270	6.9767313568764067	1270	-5.877046003694737
1280	64.037866773084446	1280	51.974998474121094	1280	5.7240122754347773	1280	8.3159997558593748	1280	32.998611836931524	1280	75.5704652709961	1280	-84.810920741126026	1280	-87.533814788818361	1280	-9.9454330616834419	1280	-13.503186584472656	1280	12.32309019524191	1280	15.635268676757812	1280	39.967307517688845	1280	38.25902865600586	1280	-64.003002834360558	1280	-67.397483917236329	1280	-7.7189322839217134	1280	-6.9884913024902344	1280	-45.934071147758573	1280	-19.899432861328126	1280	27.93123476286685	1280	-2.9647602526471877	1280	43.007957827748456	1280	6.9149909069651754	1280	-6.008407217680916
1290	62.233207128227477	1290	56.132998352050784	1290	3.8217369851070337	1290	6.6527998046875	1290	20.158937648970429	1290	65.502299835205079	1290	-80.7081313241518	1290	-88.599855834960934	1290	-12.080832613328845	1290	-12.081798522949219	1290	14.209516684138457	1290	15.279921661376953	1290	40.561556591478372	1290	36.719191589355468	1290	-62.727298559922133	1290	-66.094544860839846	1290	-8.4526580097702464	1290	-7.8176343383789062	1290	-39.002277867840348	1290	-32.218129394531253	1290	28.063063419780185	1290	-3.2185020450491875	1290	42.016379311148462	1290	6.8606269092025078	1290	-6.14149014653625
1300	67.5133780452591	1300	56.132998352050784	1300	1.0525088693898033	1300	9.1475997314453128	1300	11.474130709827072	1300	52.354460266113279	1300	-78.014719315119493	1300	-87.889161804199219	1300	-16.012022440435434	1300	-11.72645150756836	1300	16.926378901041552	1300	9.1205733947753913	1300	43.45339621057466	1300	36.956089599609378	1300	-63.064787728636432	1300	-65.265401824951169	1300	-9.1690891717156475	1300	-6.1593482666015626	1300	-32.1917150874689	1300	-38.969722686767575	1300	28.19489207669352	1300	-3.4722438374511877	1300	41.024800794548469	1300	6.8062629114398412	1300	-6.2745730753915829
1310	66.837410790069526	1310	65.280598083496088	1310	-0.78176484007831171	1310	6.6527998046875	1310	2.7634100788549105	1310	45.247519958496092	1310	-75.010200890525738	1310	-86.704671752929684	1310	-21.710957336475616	1310	-10.660410461425782	1310	19.797393884275927	1310	11.015757476806641	1310	44.222131838742641	1310	38.969722686767575	1310	-64.66964995859442	1310	-66.331442871093756	1310	-10.078806193941787	1310	-7.9360833435058593	1310	-18.044779165274221	1310	-45.010621948242189	1310	28.313648069605446	1310	-3.7234727960929175	1310	40.02652083634775	1310	6.7595980720780027	1310	-6.408764399767036
1320	65.663965917082663	1320	62.785798156738281	1320	-1.9686683562136564	1320	4.9895998535156254	1320	-5.9340747696555312	1320	32.691925415039066	1320	-72.392232348219054	1320	-85.52018170166015	1320	-28.504889815915856	1320	-11.72645150756836	1320	22.717338153842164	1320	12.792492553710938	1320	44.107357808547675	1320	39.798865722656252	1320	-67.1526966054764	1320	-63.962462768554687	1320	-11.139131644189835	1320	-7.6991853332519531	1320	-1.8961838049624209	1320	-44.536825927734377	1320	28.418405418152112	1320	-3.9720109285835838	1320	39.021064751101079	1320	6.7211777481686692	1320	-6.5441426310117023
1330	71.37338558473202	1330	65.280598083496088	1330	-4.2291555047346963	1330	3.32639990234375	1330	-12.120205403159623	1330	18.833391815185546	1330	-71.095906683548435	1330	-81.96671154785156	1330	-35.467476762237851	1330	-13.029390563964844	1330	24.918316387472572	1330	14.332329620361328	1330	45.35031626265291	1330	40.628008758544922	1330	-70.9276035667565	1330	-62.659523712158204	1330	-12.600013196838145	1330	-8.765226379394532	1330	9.8257254088376058	1330	-40.272661743164065	1330	28.523162766698778	1330	-4.2205490610742507	1330	38.015608665854408	1330	6.6827574242593357	1330	-6.6795208622563687
1340	72.499728884612082	1340	68.60699798583984	1340	-5.9324431448485893	1340	0.83159997558593746	1340	-17.152777119032272	1340	12.318696533203125	1340	-69.282431918781739	1340	-78.531690399169918	1340	-40.8927090872758	1340	-15.043023651123047	1340	25.897094504340288	1340	17.175105743408203	1340	44.319456767370383	1340	43.115437866210939	1340	-72.290704191876983	1340	-61.71193167114258	1340	-13.628851737676744	1340	-9.3574714050292975	1340	23.008285863851427	1340	-31.862782379150392	1340	28.616650589284184	1340	-4.4667828014746593	1340	37.008730208887584	1340	6.65227770856489	1340	-6.8153178313590823
1350	72.205085002680931	1350	66.943798034667964	1350	-6.4668308530506335	1350	-0.83159997558593746	1350	-21.369371757924263	1350	2.3689801025390627	1350	-67.07579271836309	1350	-75.925812286376953	1350	-43.225418283116852	1350	-20.373228881835939	1350	26.641949443636506	1350	20.136330871582032	1350	42.655790546759576	1350	45.721315979003904	1350	-71.741360654189961	1350	-64.1993607788086	1350	-13.749060503045509	1350	-10.305063446044922	1350	34.78397603773881	1350	-17.412003753662109	1350	28.697161381977516	1350	-4.7103629994686589	1350	36.000213869334253	1350	6.6309417235402242	1350	-6.9515969834497486
1360	79.53485033490108	1360	67.775398010253909	1360	-8.71014315261123	1360	-2.4947999267578127	1360	-24.170836941848542	1360	-5.2117562255859378	1360	-65.089007954570633	1360	-71.187852081298828	1360	-44.2908450749303	1360	-29.493802276611326	1360	27.690670369569652	1360	21.913065948486327	1360	44.169544553179819	1360	45.48441796875	1360	-70.675670112108889	1360	-67.042136901855471	1360	-13.345495115391	1360	-11.72645150756836	1360	38.6039549102093	1360	-2.4874291076660158	1360	28.777672174670851	1360	-4.9539431974626593	1360	34.991697529780922	1360	6.6096057385155573	1360	-7.0878761355404158
1370	82.612155067353086	1370	72.764997863769537	1370	-8.5498881107740523	1370	-4.1579998779296874	1370	-25.146739508752781	1370	-12.318696533203125	1370	-61.0509072566616	1370	-72.490791137695311	1370	-45.755102098966674	1370	-36.600742584228513	1370	28.167103043718917	1370	25.111189086914063	1370	43.441365847599542	1370	45.602866973876957	1370	-69.069843647835484	1370	-70.595607055664061	1370	-13.625464648872221	1370	-11.608002502441407	1370	40.643032886313279	1370	6.6331442871093751	1370	28.848760088563086	1370	-5.1953718641044091	1370	33.985784455467886	1370	6.5963820517398348	1370	-7.2238577980110481
1380	82.298485355335984	1380	71.933397888183592	1380	-6.9402504023272149	1380	-6.6527998046875	1380	-25.775824229346831	1380	-16.582860717773439	1380	-58.15898898918428	1380	-71.424750091552738	1380	-46.281286834575155	1380	-39.798865722656252	1380	28.46875304984799	1380	26.058781127929688	1380	41.508725099521456	1380	44.063029907226564	1380	-68.579276389988166	1380	-71.424750091552738	1380	-14.52014083033788	1380	-13.384737579345703	1380	38.874199616462555	1380	20.847024902343751	1380	28.908175517456421	1380	-5.4341353455130754	1380	32.983096146654553	1380	6.5932073830631683	1380	-7.3594709485650478
1390	86.310738977569031	1390	72.764997863769537	1390	-6.46130198097175	1390	-4.9895998535156254	1390	-25.921666298470861	1390	-22.031514953613282	1390	-58.292236827003094	1390	-66.2129938659668	1390	-45.617433774226726	1390	-44.536825927734377	1390	29.153676540035889	1390	26.5325771484375	1390	42.4233525325927	1390	42.641641845703127	1390	-69.973734466601826	1390	-71.898546112060544	1390	-15.075227009537979	1390	-13.976982604980469	1390	30.86765058962062	1390	33.994864471435548	1390	28.967590946349752	1390	-5.6728988269217426	1390	31.98040783784122	1390	6.5900327143865018	1390	-7.4950840991190475
1400	87.760202785083152	1400	79.417797668457027	1400	-3.7621416634515548	1400	-8.3159997558593748	1400	-24.080965028572695	1400	-24.874291076660157	1400	-56.915882803703091	1400	-66.331442871093756	1400	-45.323124275069979	1400	-44.418376922607422	1400	29.5459332644365	1400	28.190863220214844	1400	39.809160042864875	1400	44.655274932861332	1400	-72.355136430862274	1400	-71.898546112060544	1400	-15.695053601545848	1400	-12.555594543457032	1400	21.590102937641507	1400	36.719191589355468	1400	29.019332874162156	1400	-5.9096038422501591	1400	30.983247171548559	1400	6.595072354216831	1400	-7.6296935598769258
1410	87.4266211971813	1410	83.575797546386724	1410	-0.45909329987547487	1410	-7.4843997802734377	1410	-21.332671164552938	1410	-23.452903015136719	1410	-57.476208656928392	1410	-61.47503366088867	1410	-45.596951929005286	1410	-44.655274932861332	1410	30.151409162859331	1410	28.072414215087889	1410	36.237616744321095	1410	43.944580902099609	1410	-73.9967514105587	1410	-70.121811035156256	1410	-16.347250399939242	1410	-13.384737579345703	1410	10.854595722075636	1410	39.561967712402343	1410	29.060843467202158	1410	-6.1435642361388254	1410	29.993456695281889	1410	6.6110644053874967	1410	-7.7629647675735924
1420	90.736123307712376	1420	82.744197570800779	1420	2.5355703310656752	1420	-6.6527998046875	1420	-18.346672654171456	1420	-25.940332122802733	1420	-61.95547477637178	1420	-58.040012512207028	1420	-46.141840368652836	1420	-47.379602050781251	1420	31.034721871671636	1420	28.42776123046875	1420	36.8711176549688	1420	40.746457763671877	1420	-76.010791088351468	1420	-67.515932922363277	1420	-16.927513406339241	1420	-14.687676635742188	1420	-3.0995306567758032	1420	38.495926666259763	1420	29.10235406024216	1420	-6.3775246300274926	1420	29.003666219015223	1420	6.6270564565581633	1420	-7.8962359752702591
1430	91.107743475254125	1430	86.902197448730462	1430	6.77436545314412	1430	-5.8211998291015625	1430	-13.430833840033218	1430	-30.086047302246094	1430	-62.491269204905926	1430	-58.51380853271484	1430	-46.30818175756945	1430	-45.958213989257814	1430	31.529958839330021	1430	28.901557250976563	1430	36.640919280322791	1430	44.181478912353512	1430	-74.969855587221545	1430	-69.766464019775384	1430	-17.483551116564513	1430	-15.279921661376953	1430	-16.747464710862445	1430	28.783108245849608	1430	29.137790863361388	1430	-6.6094569890599022	1430	28.021664783709543	1430	6.6513029066898746	1430	-8.0278388085427146
1440	90.340558876405936	1440	87.7337974243164	1440	11.782642437556202	1440	-3.32639990234375	1440	-9.4756648527230425	1440	-25.584985107421875	1440	-59.914134451238546	1440	-57.447767486572268	1440	-46.771125152058332	1440	-44.773723937988279	1440	31.447323184466995	1440	29.493802276611326	1440	35.248794419763414	1440	40.272661743164065	1440	-72.9790888400197	1440	-71.898546112060544	1440	-17.97994041123129	1440	-15.872166687011719	1440	-29.442017271067829	1440	21.55771893310547	1440	29.164504036841389	1440	-6.8384765333239024	1440	27.050850549389544	1440	6.6874049396405422	1440	-8.1570453981573827
1450	92.846888971138412	1450	87.7337974243164	1450	15.342864640592232	1450	0	1450	-17.856793289123161	1450	-22.742208984375	1450	-59.303700935082269	1450	-57.329318481445313	1450	-46.523225694351424	1450	-46.195111999511717	1450	31.863466445006416	1450	30.915190338134767	1450	34.543113877530089	1450	37.19298760986328	1450	-71.358769696433683	1450	-73.201485168457026	1450	-18.622760409388839	1450	-15.516819671630859	1450	-40.3714320254602	1450	12.437145538330078	1450	29.191217210321387	1450	-7.0674960775879017	1450	26.080036315069545	1450	6.7235069725912089	1450	-8.2862519877720491
1460	93.314052461330448	1460	89.396997375488283	1460	18.998344317108266	1460	2.4947999267578127	1460	-36.133893343596668	1460	-19.899432861328126	1460	-57.163948145894189	1460	-61.47503366088867	1460	-47.642224389282539	1460	-45.958213989257814	1460	31.795518486586474	1460	31.862782379150392	1460	32.2639745520884	1460	38.02213064575195	1460	-70.855474704050152	1460	-75.688914276123043	1460	-19.403124357097816	1460	-16.938207733154297	1460	-50.16836144456952	1460	-3.4350211486816407	1460	29.212978806000731	1460	-7.2944510715716282	1460	25.119219356350872	1460	6.7678593547929689	1460	-8.413189748876416
1470	92.659656683220987	1470	92.723397277832035	1470	22.655373730258557	1470	7.4843997802734377	1470	-47.836686571154	1470	-15.043023651123047	1470	-54.232506267367263	1470	-63.014870727539062	1470	-49.367659470229221	1470	-46.432010009765627	1470	31.097919410640635	1470	32.0996803894043	1470	28.859207020728437	1470	36.600742584228513	1470	-71.234847452879563	1470	-77.110302337646488	1470	-20.08203127315964	1470	-17.293554748535158	1470	-56.731746184614117	1470	-15.635268676757812	1470	29.2270718042674	1470	-7.5182086594809618	1470	24.173885357790873	1470	6.8249892009603021	1470	-8.5366137345450817
1480	95.181553469624987	1480	88.565397399902338	1480	24.530350070948739	1480	10.810799682617187	1480	-55.457094220924866	1480	-7.4622873229980469	1480	-53.08990934402059	1480	-59.81674758911133	1480	-52.980112397888135	1480	-47.379602050781251	1480	30.554675884561853	1480	31.38898635864258	1480	27.485142704862014	1480	35.179354522705076	1480	-74.764449620398935	1480	-73.083036163330078	1480	-20.703730329226318	1480	-18.004248779296876	1480	-58.415012237036983	1480	-25.821883117675782	1480	29.241164802534065	1480	-7.7419662473902946	1480	23.228551359230874	1480	6.8821190471276354	1480	-8.6600377202137473
1490	96.161076305034129	1490	94.386597229003911	1490	26.349401350784365	1490	14.137199584960937	1490	-59.8722038432144	1490	-19.780983856201171	1490	-50.630328875531077	1490	-59.342951568603517	1490	-57.025651379645218	1490	-48.208745086669921	1490	28.544099510612568	1490	31.625884368896486	1490	24.7496721974289	1490	35.297803527832031	1490	-77.160551224384108	1490	-71.7800971069336	1490	-21.356675971697268	1490	-18.359595794677734	1490	-57.496442203042569	1490	-36.719191589355468	1490	29.251240507080173	1490	-7.9635486796273254	1490	22.29592625459264	1490	6.9474800404521115	1490	-8.7806753296580258
1500	94.971304167002174	1500	92.723397277832035	1500	28.131873880616553	1500	18.710999450683595	1500	-60.852971782870647	1500	-34.587109497070315	1500	-47.232663020454879	1500	-57.68466549682617	1500	-62.445763204657609	1500	-47.971847076416019	1500	26.564942196213615	1500	31.152088348388673	1500	20.581613533904846	1500	33.165721435546878	1500	-77.148646667601369	1500	-70.832505065917971	1500	-21.636325587651175	1500	-19.070289825439453	1500	-52.9945502898196	1500	-48.208745086669921	1500	29.254599123740171	1500	-8.181494158025993	1500	21.384550967205975	1500	7.026603865848112	1500	-8.8966539982120256
1510	97.971170730260837	1510	92.723397277832035	1510	28.106107013693382	1510	22.037399353027343	1510	-67.096660566319031	1510	-48.327194091796876	1510	-45.998958833963549	1510	-54.486542358398438	1510	-65.839555325737649	1510	-51.051521209716796	1510	25.481667046619592	1510	30.915190338134767	1510	18.879250193012744	1510	29.967598297119142	1510	-77.634831403496435	1510	-72.135444122314453	1510	-22.125455639184519	1510	-20.017881866455078	1510	-43.664389859406235	1510	-54.960338378906251	1510	29.257957740400169	1510	-8.39943963642466	1510	20.473175679819306	1510	7.1057276912441116	1510	-9.0126326667660255
1520	99.143912442103328	1520	93.554997253417966	1520	27.566575092583729	1520	22.868999328613281	1520	-74.886492771158828	1520	-54.723440368652341	1520	-43.826838861622846	1520	-53.420501312255858	1520	-67.642914058982313	1520	-51.880664245605466	1520	23.456621869935397	1520	30.796741333007812	1520	16.005482173370137	1520	28.190863220214844	1520	-79.287089944966056	1520	-75.452016265869148	1520	-22.85790656030203	1520	-20.49167788696289	1520	-34.175294482737272	1520	-56.02637942504883	1520	29.258110557839704	1520	-8.6150254893549825	1520	19.578033340915006	1520	7.1930708284713116	1520	-9.1253849938335545
1530	99.370853653959188	1530	97.712997131347663	1530	28.145520603945762	1530	27.026999206542968	1530	-78.076965923528689	1530	-59.461400573730472	1530	-41.2928142549854	1530	-50.696174194335939	1530	-68.964691198808382	1530	-57.92156350708008	1530	21.378098067713651	1530	28.664659240722656	1530	11.468292089179368	1530	24.637393066406251	1530	-80.036226749094709	1530	-76.991853332519526	1530	-23.713396924324321	1530	-20.373228881835939	1530	-24.540961683857642	1530	-56.737073455810545	1530	29.252467580079703	1530	-8.8263453527389828	1530	18.712238705475006	1530	7.2952737384973112	1530	-9.2323043871415553
1540	101.96564846831933	1540	95.218197204589842	1540	26.152652175395552	1540	26.19539923095703	1540	-80.828126489471259	1540	-61.238135650634767	1540	-40.462483733036656	1540	-47.853398071289064	1540	-71.1030790649684	1540	-61.001237640380857	1540	20.401718601356258	1540	26.295679138183594	1540	9.4859290107876628	1540	21.083922912597657	1540	-82.377574585430025	1540	-78.057894378662112	1540	-24.343620347894017	1540	-21.676167938232421	1540	-13.895456186478617	1540	-51.999113250732421	1540	29.246824602319705	1540	-9.0376652161229813	1540	17.846444070035005	1540	7.3974766485233108	1540	-9.3392237804495561
1550	102.66977659684358	1550	94.386597229003911	1550	25.147498199398289	1550	25.363799255371095	1550	-80.27525893319563	1550	-67.397483917236329	1550	-39.7648867797081	1550	-44.655274932861332	1550	-72.663408767839329	1550	-65.620748840332027	1550	19.8786948357251	1550	25.584985107421875	1550	6.1382832521979278	1550	19.070289825439453	1550	-84.755547904807969	1550	-77.110302337646488	1550	-24.736094495718604	1550	-22.860657989501952	1550	-9.6155382972225318	1550	-43.589233886718752	1550	29.237916795439205	1550	-9.2463656597945789	1550	17.001125224198155	1550	7.5079180541025776	1550	-9.442530310237
1560	101.36933579655863	1560	97.712997131347663	1560	26.704076522382234	1560	27.858599182128906	1560	-78.405397371008476	1560	-75.925812286376953	1560	-40.1504446453657	1560	-45.129070953369144	1560	-73.597508794077129	1560	-68.700422973632811	1560	18.938516723631764	1560	22.742208984375	1560	1.343108262430583	1560	15.279921661376953	1560	-87.596390629511774	1560	-80.189976470947272	1560	-25.010914273669851	1560	-22.860657989501952	1560	-10.135551997645759	1560	-35.53470153808594	1560	29.222615364865874	1560	-9.4499364065305773	1560	16.195904799658155	1560	7.6344931801365767	1560	-9.538761648965
1570	102.98034769194371	1570	91.89179730224609	1570	25.780681054854977	1570	28.690199157714844	1570	-82.567841576093812	1570	-76.162710296630863	1570	-42.683116231828357	1570	-41.81249880981445	1570	-75.522135568637125	1570	-70.358709045410151	1570	19.503008926583334	1570	21.202371917724609	1570	0.99906384590511088	1570	11.134206481933594	1570	-89.470906455799053	1570	-79.479282440185543	1570	-25.548883023560762	1570	-23.808250030517577	1570	-11.807759026215347	1570	-22.860657989501952	1570	29.207313934292539	1570	-9.6535071532665775	1570	15.390684375118156	1570	7.7610683061705767	1570	-9.634992987693
1580	102.30473518991218	1580	103.94999694824219	1580	26.522436667345371	1580	26.19539923095703	1580	-82.537120083675717	1580	-81.1375685119629	1580	-43.692776252795788	1580	-41.457151794433592	1580	-76.806755085173393	1580	-71.424750091552738	1580	20.135591050951582	1580	20.965473907470702	1580	0.85912131847334194	1580	8.6467773742675789	1580	-90.415463031425958	1580	-81.492915527343754	1580	-26.393205720976756	1580	-25.111189086914063	1580	-15.845411690279239	1580	-14.569227630615234	1580	29.188849146778693	1580	-9.8541299830800977	1580	14.6103633399822	1580	7.8959415513639248	1580	-9.7272242810583514
1590	99.689624172867553	1590	103.11839697265626	1590	30.034955944512383	1590	23.700599304199219	1590	-77.049058356660552	1590	-81.1375685119629	1590	-44.102036511136561	1590	-42.996988861083985	1590	-77.290862379144158	1590	-73.556832183837884	1590	20.762079448822348	1590	20.254779876708984	1590	1.3313220180397618	1590	4.5010621948242191	1590	-90.509693125568162	1590	-83.388099609375	1590	-26.87416978754225	1590	-25.466536102294921	1590	-22.868755396217903	1590	-11.015757476806641	1590	29.163659738852029	1590	-10.048486171890099	1590	13.882973082308867	1590	8.0484548234452582	1590	-9.8109523333403512
1600	100.44381268057266	1600	101.45519702148438	1600	29.938079990435202	1600	27.026999206542968	1600	-81.440613510127349	1600	-76.873404327392578	1600	-48.236480890938509	1600	-41.81249880981445	1600	-78.965423424784163	1600	-72.727689147949221	1600	21.027128921768075	1600	18.241146789550783	1600	4.8635334983164515	1600	1.4213880615234376	1600	-91.769415315354792	1600	-87.4153657836914	1600	-27.045684075348309	1600	-25.466536102294921	1600	-29.995639857983651	1600	-11.252655487060547	1600	29.138470330925362	1600	-10.2428423607001	1600	13.155582824635534	1600	8.2009680955265924	1600	-9.8946803856223511
1610	99.273495210133291	1610	103.94999694824219	1610	32.522581796092766	1610	25.363799255371095	1610	-84.232644227088187	1610	-80.663772491455077	1610	-51.376382279937758	1610	-45.247519958496092	1610	-79.924774694300922	1610	-75.80736328125	1610	20.259690282384319	1610	19.780983856201171	1610	8.81665151120332	1610	1.7767350769042969	1610	-92.3673358970279	1610	-88.7183048400879	1610	-26.643045947240278	1610	-24.400495056152344	1610	-39.506756086181291	1610	-12.437145538330078	1610	29.110155743998156	1610	-10.433861748009527	1610	12.456936106967149	1610	8.361877088309372	1610	-9.97393837680358
1620	96.274086156281953	1620	104.78159692382812	1620	37.048951950975592	1620	25.363799255371095	1620	-81.177127380676	1620	-85.046385681152344	1620	-53.686269014658095	1620	-42.04939682006836	1620	-79.85541590290218	1620	-76.399608306884772	1620	19.048686282394947	1620	19.307187835693359	1620	11.899742442982362	1620	1.6582860717773438	1620	-91.985790099069689	1620	-91.679529968261718	1620	-26.05223894814154	1620	-28.5462102355957	1620	-50.184125001636147	1620	-18.122697784423828	1620	29.074611576318155	1620	-10.617162001182859	1620	11.824782778493816	1620	8.5422081816433728	1620	-10.042855626640915
1630	96.527988441190331	1630	100.20779705810547	1630	38.067389710716881	1630	29.521799133300782	1630	-91.113720735857058	1630	-76.162710296630863	1630	-58.882660540835339	1630	-42.286294830322262	1630	-81.233760899648857	1630	-78.17634338378906	1630	18.600654433328074	1630	21.202371917724609	1630	16.745544858197391	1630	0.11844900512695313	1630	-92.880050734215843	1630	-89.665896881103521	1630	-26.487851775250597	1630	-26.295679138183594	1630	-59.295153823807645	1630	-22.268412963867188	1630	29.039067408638154	1630	-10.800462254356193	1630	11.192629450020482	1630	8.7225392749773736	1630	-10.111772876478248
1640	96.439791836772528	1640	98.5445971069336	1640	40.162709211940893	1640	32.016599060058596	1640	-95.643656744144465	1640	-82.677405578613275	1640	-62.046658422419974	1640	-51.999113250732421	1640	-81.7924005087253	1640	-78.294792388916022	1640	17.847737720205785	1640	21.676167938232421	1640	19.761412873775313	1640	5.0933072204589847	1640	-93.111599604201558	1640	-91.679529968261718	1640	-26.441593883351846	1640	-27.835516204833983	1640	-69.580172072883926	1640	-32.810374420166013	1640	29.000543996497605	1640	-10.979992227688834	1640	10.591739130634876	1640	8.9113875607329334	1640	-10.175566967642643
1650	93.694257275487217	1650	100.20779705810547	1650	43.282772431209089	1650	32.016599060058596	1650	-92.227964893233647	1650	-83.269650604248042	1650	-60.799970735215716	1650	-51.169970214843751	1650	-80.998671566510183	1650	-80.663772491455077	1650	16.579111503185757	1650	20.017881866455078	1650	19.658813774687289	1650	6.8700422973632813	1650	-92.222178573969089	1650	-92.034876983642576	1650	-26.283636798376406	1650	-27.36172018432617	1650	-79.477299314664549	1650	-40.272661743164065	1650	28.95449852033094	1650	-11.1500029129155	1650	10.069782366088877	1650	9.1217402472069331	1650	-10.226425991522644
1660	94.779837966628776	1660	101.87099700927735	1660	40.711952612958633	1660	35.342998962402341	1660	-102.8903144698682	1660	-82.20360955810547	1660	-63.31724736287871	1660	-54.960338378906251	1660	-82.0158520441102	1660	-80.189976470947272	1660	15.951968806119119	1660	19.425636840820314	1660	18.839291516933848	1660	11.844900512695313	1660	-92.72711563083574	1660	-90.258141906738288	1660	-26.254877417485627	1660	-25.821883117675782	1660	-88.758538013323516	1660	-49.037888122558591	1660	28.908453044164272	1660	-11.320013598142166	1660	9.5478256015428773	1660	9.3320929336809311	1660	-10.277285015402645
1670	94.242299709525156	1670	79.417797668457027	1670	39.101774506873483	1670	35.342998962402341	1670	-110.95850748368375	1670	-91.679529968261718	1670	-63.392477232648119	1670	-57.68466549682617	1670	-82.064346543920735	1670	-81.256017517089845	1670	15.044968737797646	1670	18.359595794677734	1670	16.577923340936408	1670	17.175105743408203	1670	-92.573551141013184	1670	-94.640755096435541	1670	-25.584583192583725	1670	-26.177230133056639	1670	-95.2382901787057	1670	-60.4089926147461	1670	28.859683239357075	1670	-11.485795457448006	1670	9.0578642630591375	1670	9.5510817382846209	1670	-10.322089751921462
1680	89.7602590911919	1680	91.060197326660159	1680	38.665389536039569	1680	37.837798889160155	1680	-110.4944812276363	1680	-96.891286193847662	1680	-57.744886513435105	1680	-64.1993607788086	1680	-80.281877775819439	1680	-83.1512015991211	1680	13.597335111576427	1680	18.478044799804689	1680	11.942119919468512	1680	18.478044799804689	1680	-91.147881391027767	1680	-93.574714050292968	1680	-25.006636428156472	1680	-25.821883117675782	1680	-98.8519018589091	1680	-71.898546112060544	1680	28.803380253083741	1680	-11.639883972354673	1680	8.6563751254058037	1680	9.7939507180132885	1680	-10.350153466574794
1690	90.864760302113325	1690	49.895998535156252	1690	31.937338568629887	1690	41.995798767089845	1690	-118.44900512695313	1690	-94.403857086181645	1690	-55.175453347433354	1690	-61.948829681396482	1690	-80.843152068886369	1690	-81.492915527343754	1690	12.79457484697641	1690	18.241146789550783	1690	8.9799870698913828	1690	21.794616943359376	1690	-91.239592098600582	1690	-91.679529968261718	1690	-23.531411605386783	1690	-25.584985107421875	1690	-100.92996369503689	1690	-82.085160552978522	1690	28.747077266810411	1690	-11.793972487261339	1690	8.2548859877524716	1690	10.036819697741954	1690	-10.378217181228127
1700	89.032495994371232	1700	86.902197448730462	1700	26.087597171277707	1700	38.669398864746093	1700	-118.44900512695313	1700	-103.87977749633789	1700	-50.959792438989666	1700	-66.568340881347652	1700	-80.2319542817068	1700	-83.506548614501952	1700	11.899529580286981	1700	16.819758728027345	1700	6.35865083718477	1700	19.307187835693359	1700	-90.683705247638471	1700	-94.996102111816413	1700	-21.28302749273022	1700	-26.058781127929688	1700	-100.11092389138933	1700	-89.428998870849611	1700	28.688377630456575	1700	-11.943374466827022	1700	7.9322728004216989	1700	10.288408125414453	1700	-10.398952945379921
1710	85.392236290166025	1710	80.249397644042972	1710	24.427637339631943	1710	39.500998840332031	1710	-100.30230850932603	1710	-111.46051382446289	1710	-42.704392195711165	1710	-60.290543609619142	1710	-77.081591858322156	1710	-81.848262542724612	1710	10.474683799222362	1710	14.450778625488281	1710	4.1827942724452161	1710	15.398370666503906	1710	-88.698365249725015	1710	-93.574714050292968	1710	-18.819350552481442	1710	-24.992740081787108	1710	-95.610599221984955	1710	-94.403857086181645	1710	28.622390619063239	1710	-12.078526330807023	1710	7.8494938034356982	1710	10.566509346014451	1710	-10.397406973866588
1720	84.688075014753977	1720	80.249397644042972	1720	16.355125494432396	1720	38.669398864746093	1720	-109.58902684190318	1720	-111.10516680908204	1720	-39.402412426568176	1720	-58.51380853271484	1720	-77.050672428055478	1720	-81.492915527343754	1720	9.9549280947188379	1720	14.569227630615234	1720	3.8267669582994728	1720	12.792492553710938	1720	-88.353956734365028	1720	-90.9688359375	1720	-16.73945135137231	1720	-25.111189086914063	1720	-92.24564180664207	1720	-97.601980224609378	1720	28.556403607669903	1720	-12.213678194787022	1720	7.7667148064496985	1720	10.844610566614451	1720	-10.395861002353254
1730	84.807364843728465	1730	81.0809976196289	1730	9.3713146236735945	1730	31.184999084472658	1730	-112.18206554933478	1730	-118.80435214233398	1730	-36.377713911966083	1730	-56.263277435302733	1730	-75.588313183064457	1730	-83.743446624755862	1730	8.8000057742931048	1730	11.489553497314454	1730	3.8777932855586474	1730	9.1205733947753913	1730	-87.432517291674628	1730	-93.930061065673826	1730	-14.775923252059506	1730	-25.584985107421875	1730	-80.300125516726013	1730	-99.852511322021485	1730	28.491317421996776	1730	-12.343718490285864	1730	7.6824363461833585	1730	11.131441949016427	1730	-10.385368531997893
1740	85.676159637820049	1740	90.228597351074214	1740	10.475682697429985	1740	24.532199279785157	1740	-114.57600578354044	1740	-118.80435214233398	1740	-30.454379787766609	1740	-48.327194091796876	1740	-70.569328259481765	1740	-81.492915527343754	1740	6.9102467850320792	1740	12.674043548583985	1740	2.336013163957249	1740	7.3438383178710938	1740	-85.0533155068228	1740	-89.310549865722663	1740	-12.847759781423243	1740	-20.847024902343751	1740	-51.509374095638364	1740	-99.023368286132808	1740	28.429257694663441	1740	-12.456585709225864	1740	7.5931202154240252	1740	11.447603611849761	1740	-10.34481896466456
1750	87.070760043412832	1750	105.61319689941406	1750	3.7148781841117824	1750	25.363799255371095	1750	-116.3623283987271	1750	-99.970960327148433	1750	-29.613847423957079	1750	-42.404743835449217	1750	-69.758336912815125	1750	-77.110302337646488	1750	5.4432429996079534	1750	11.608002502441407	1750	0.72805576612520184	1750	5.0933072204589847	1750	-84.289631595529954	1750	-87.770712799072271	1750	-11.696356792586826	1750	-21.202371917724609	1750	-41.370920644189091	1750	-94.403857086181645	1750	28.367197967330107	1750	-12.569452928165864	1750	7.5038040846646918	1750	11.763765274683095	1750	-10.304269397331227
1760	85.623039636603465	1760	77.754597717285151	1760	-0.062583535351727448	1760	14.968799560546875	1760	-118.32295093555658	1760	-109.44688073730468	1760	-29.930281095807484	1760	-40.272661743164065	1760	-67.2159436025225	1760	-75.452016265869148	1760	4.1177474482275045	1760	10.186614440917969	1760	-2.1399275747367223	1760	4.0272661743164067	1760	-82.952797288095312	1760	-87.4153657836914	1760	-10.901948412730214	1760	-16.938207733154297	1760	-36.425218986180724	1760	-92.271774993896486	1760	28.302100337996027	1760	-12.676847891504519	1760	7.4133985793950909	1760	12.088565040418555	1760	-10.252898567725232
1770	80.340196641278482	1770	98.5445971069336	1770	5.6635579032196333	1770	9.97919970703125	1770	-118.44900512695313	1770	-112.28965686035156	1770	-25.668432196790004	1770	-34.942456512451173	1770	-59.724626348214905	1770	-72.96458715820313	1770	2.2371605769329861	1770	9.0021243896484382	1770	-6.6833310162349751	1770	4.7379602050781253	1770	-79.953826832519553	1770	-87.770712799072271	1770	-10.054844995601702	1770	-18.122697784423828	1770	-43.985823343705967	1770	-80.782221496582025	1770	28.225661207862693	1770	-12.763813100604519	1770	7.31892607595509	1770	12.445613723645225	1770	-10.161128358980564
1780	80.984757819176139	1780	84.82319750976562	1780	1.6128353581261194	1780	9.97919970703125	1780	-118.44900512695313	1780	-114.06639193725586	1780	-28.167525496542289	1780	-29.612251281738281	1780	-57.889222173321535	1780	-71.306301086425776	1780	1.0319745404482816	1780	5.8040012512207033	1780	-10.925825373253865	1780	2.3689801025390627	1780	-78.737990942159513	1780	-84.809487670898434	1780	-10.303235149698651	1780	-12.674043548583985	1780	-41.859294167214543	1780	-49.867031158447269	1780	28.149222077729355	1780	-12.850778309704522	1780	7.2244535725150882	1780	12.802662406871898	1780	-10.069358150235896
1790	82.867048504063348	1790	85.654797485351565	1790	1.294240027953677	1790	3.32639990234375	1790	-118.44900512695313	1790	-117.02761706542968	1790	-29.012719927474606	1790	-30.3229453125	1790	-54.122402610175442	1790	-72.2538931274414	1790	-0.47994022307978668	1790	3.7903681640625	1790	-15.319442661337355	1790	1.89518408203125	1790	-76.983311283334658	1790	-83.032752593994147	1790	-10.144532471044698	1790	-12.081798522949219	1790	-37.698958247773461	1790	-41.457151794433592	1790	28.071192502155593	1790	-12.932006641362978	1790	7.1489530931441942	1790	13.168129710260836	1790	-9.96481905067179
1800	84.373155352544572	1800	88.149597412109372	1800	10.496194579909403	1800	0	1800	-110.35553054021699	1800	-118.80435214233398	1800	-24.545121350744132	1800	-31.744333374023437	1800	-43.400089007416057	1800	-67.752830932617186	1800	-2.22138652716513	1800	4.6195111999511722	1800	-19.492364066440771	1800	-2.4874291076660158	1800	-73.426872774455575	1800	-84.217242645263667	1800	-10.0794693119796	1800	-11.963349517822266	1800	-29.471748762602797	1800	-36.482293579101565	1800	27.98651950344226	1800	-12.989271557882979	1800	7.152700339285528	1800	13.568762291607509	1800	-9.8069432300984527
1810	89.7268534612944	1810	81.0809976196289	1810	8.811646217866187	1810	5.8211998291015625	1810	-110.28058561739047	1810	-117.61986209106445	1810	-25.307581330953326	1810	-25.821883117675782	1810	-40.465786881663732	1810	-60.053645599365232	1810	-3.2052864008317172	1810	5.0933072204589847	1810	-22.204189913466745	1810	-6.0408992614746095	1810	-71.746097035388374	1810	-79.123935424804685	1810	-10.345585808955349	1810	-9.47592041015625	1810	-26.284328955105622	1810	-44.418376922607422	1810	27.90184650472893	1810	-13.046536474402979	1810	7.1564475854268608	1810	13.969394872954183	1810	-9.6490674095251165
1820	95.668681553976654	1820	86.4863974609375	1820	8.80067400714763	1820	2.4947999267578127	1820	-107.37385543954571	1820	-118.09365811157227	1820	-24.864146735122006	1820	-28.309312225341795	1820	-35.461080038809705	1820	-59.461400573730472	1820	-2.9739433324098385	1820	-0.35534701538085939	1820	-24.25124230880521	1820	-10.423512451171876	1820	-69.568250234414165	1820	-80.189976470947272	1820	-10.681754659867977	1820	-10.423512451171876	1820	-22.529717322993292	1820	-41.575600799560547	1820	27.815796162035188	1820	-13.097924281081232	1820	7.1751033108406279	1820	14.378087453883254	1820	-9.4766820840234658
1830	100.35586271707663	1830	85.654797485351565	1830	20.026491180269915	1830	0	1830	-93.2482441259604	1830	-116.55382104492188	1830	-18.9694549676868	1830	-31.270537353515625	1830	-21.603007193504922	1830	-54.249644348144528	1830	-2.966288620280686	1830	0.23689801025390625	1830	-24.9420595620874	1830	-15.398370666503906	1830	-65.462110521710727	1830	-76.51805731201172	1830	-10.66976013082968	1830	-9.3574714050292975	1830	-14.399997373775989	1830	-37.903681640625	1830	27.723254887941852	1830	-13.1216153632279	1830	7.264017386823296	1830	14.824763940876592	1830	-9.2359186318727957
1840	108.23853928118312	1840	86.4863974609375	1840	18.617172144686329	1840	9.1475997314453128	1840	-91.330453677735747	1840	-110.74981979370118	1840	-18.239050227819469	1840	-24.992740081787108	1840	-18.266532793348503	1840	-42.641641845703127	1840	-1.690024087123021	1840	-2.2505310974121095	1840	-23.433255843651935	1840	-18.9518408203125	1840	-63.308069806216828	1840	-74.385975219726561	1840	-11.063494340556996	1840	-12.674043548583985	1840	-13.73143159564831	1840	-31.152088348388673	1840	27.630713613848517	1840	-13.145306445374567	1840	7.3529314628059641	1840	15.271440427869932	1840	-8.9951551797221239
1850	115.01086392441422	1850	88.149597412109372	1850	18.8109156173336	1850	8.3159997558593748	1850	-90.026993351921789	1850	-109.68377874755859	1850	-16.883859333150504	1850	-23.808250030517577	1850	-14.595094560632852	1850	-40.746457763671877	1850	0.40432048089197536	1850	-2.4874291076660158	1850	-20.92049260318079	1850	-21.439269927978515	1850	-60.705025996814889	1850	-71.898546112060544	1850	-12.047321139000005	1850	-9.47592041015625	1850	-15.280267318974406	1850	-26.414128143310545	1850	27.536969266194781	1850	-13.163124194599284	1850	7.4528287991842781	1850	15.725683937705785	1850	-8.7386960830822424
1860	118.50775619175444	1860	87.317997436523441	1860	31.326958761769045	1860	8.3159997558593748	1860	-78.686731379045284	1860	-108.26239068603516	1860	-9.721569304683225	1860	-22.742208984375	1860	-0.049368135168037952	1860	-36.482293579101565	1860	2.8935675106410841	1860	-2.1320820922851564	1860	-16.609389203688021	1860	-22.860657989501952	1860	-56.28183284457738	1860	-67.752830932617186	1860	-12.041004883097504	1860	-11.252655487060547	1860	-13.027104914029795	1860	-25.703434112548827	1860	27.436762254161444	1860	-13.149391604165951	1860	7.6117259574082814	1860	16.220575942025793	1860	-8.3979232038989053
1870	123.81454234517	1870	103.94999694824219	1870	28.958908382117148	1870	19.126799438476564	1870	-75.508788214565243	1870	-92.745571014404291	1870	-8.2640193968534668	1870	-20.49167788696289	1870	-0.62788376578673422	1870	-22.031514953613282	1870	6.0336915288163695	1870	-2.1320820922851564	1870	-11.973170376618949	1870	-24.045148040771483	1870	-54.013689408328908	1870	-63.962462768554687	1870	-12.433375367503583	1870	-13.384737579345703	1870	-16.6331651402983	1870	-13.976982604980469	1870	27.336555242128107	1870	-13.135659013732617	1870	7.7706231156322847	1870	16.715467946345804	1870	-8.0571503247155665
1880	126.60290546058792	1880	97.297197143554683	1880	27.942665880800181	1880	18.295199462890626	1880	-71.128209884513424	1880	-93.45626504516602	1880	-6.8100493907787971	1880	-18.004248779296876	1880	-2.1097678652968206	1880	-18.241146789550783	1880	9.246020676764708	1880	-0.82914303588867189	1880	-7.0201369385823051	1880	-24.045148040771483	1880	-51.512577641161784	1880	-61.830380676269534	1880	-12.567248071750328	1880	-9.7128184204101569	1880	-20.808372321021352	1880	-15.990615692138672	1880	27.235282078434373	1880	-13.116213988277137	1880	7.9370367436411113	1880	17.217313022708424	1880	-7.7003996145342253
1890	124.40087751348646	1890	118.91879650878906	1890	42.959469848101762	1890	17.463599487304688	1890	-60.340113402015106	1890	-89.902794891357416	1890	1.0036402842833816	1890	-14.924574645996094	1890	9.5824414757243233	1890	-15.398370666503906	1890	11.193913084727214	1890	-1.7767350769042969	1890	-8.0951053644952538	1890	-21.439269927978515	1890	-46.30372040600961	1890	-61.948829681396482	1890	-11.78989804289202	1890	-12.081798522949219	1890	-21.1205057552897	1890	-16.227513702392578	1890	27.127395684154369	1890	-13.061335307917137	1890	8.15007427116445	1890	17.762287299548429	1890	-7.2445400396548845
1900	123.14980333020921	1900	115.59239660644531	1900	40.967146057522513	1900	30.35339910888672	1900	-56.079362851548488	1900	-77.584098358154293	1900	2.1793534996559352	1900	-11.252655487060547	1900	5.0277579733111182	1900	-2.0136330871582033	1900	12.606904477242118	1900	3.6719191589355469	1900	-14.101837095923674	1900	-17.648901763916015	1900	-44.303535628446774	1900	-54.723440368652341	1900	-11.40061659255279	1900	-12.674043548583985	1900	-23.500349157710527	1900	-14.450778625488281	1900	27.019509289874367	1900	-13.006456627557135	1900	8.3631117986877861	1900	18.307261576388438	1900	-6.7886804647755437
1910	119.22439645723432	1910	125.57159631347656	1910	40.13163060657088	1910	28.274399169921875	1910	-51.067678566356768	1910	-75.80736328125	1910	3.5860994483154265	1910	-7.580736328125	1910	0.45957167799898357	1910	-2.724327117919922	1910	13.742652454553692	1910	6.1593482666015626	1910	-22.501970052303392	1910	-12.674043548583985	1910	-43.54085356728131	1910	-53.538950317382813	1910	-11.038985721088306	1910	-13.029390563964844	1910	-24.720822865481278	1910	-13.858533599853516	1910	26.910657799593949	1910	-12.946190113194804	1910	8.5808426620531542	1910	18.858475427231141	1910	-6.3177336863696789
1920	111.01827721031619	1920	123.07679638671876	1920	56.193112280222422	1920	28.274399169921875	1920	-41.243760600494632	1920	-68.937320983886721	1920	11.111470747025155	1920	-8.6467773742675789	1920	9.8959543065696423	1920	-1.7767350769042969	1920	13.804624651141495	1920	8.6467773742675789	1920	-33.441103409880519	1920	-9.47592041015625	1920	-40.873136014693074	1920	-51.880664245605466	1920	-10.221823242740875	1920	-14.924574645996094	1920	-24.459516025276749	1920	-18.833391815185546	1920	26.794777193447285	1920	-12.846682207868136	1920	8.83275665478449	1920	19.455134175371153	1920	-5.736901775666337
1930	104.671022815069	1930	122.24519641113281	1930	53.394696833481952	1930	42.827398742675783	1930	-36.205480745867632	1930	-62.777972717285159	1930	12.218752852681693	1930	0.82914303588867189	1930	2.5812309134937585	1930	6.3962462768554689	1930	13.549391733953478	1930	12.081798522949219	1930	-46.365587765005586	1930	-9.5943694152832038	1930	-40.4343384510104	1930	-47.498051055908206	1930	-9.3907196875774623	1930	-11.608002502441407	1930	-21.832456671280553	1930	-19.425636840820314	1930	26.678896587300617	1930	-12.747174302541469	1930	9.0846706475158268	1930	20.051792923511165	1930	-5.156069864962995
1940	97.642866241612708	1940	122.24519641113281	1940	49.864871781732688	1940	38.669398864746093	1940	-30.869727443169836	1940	-56.973971466064455	1940	12.383767840954722	1940	4.5010621948242191	1940	-3.58299471749916	1940	3.3165721435546875	1940	13.276309661713519	1940	13.976982604980469	1940	-56.127033341457128	1940	-14.332329620361328	1940	-40.601043393624984	1940	-44.181478912353512	1940	-7.0381876869415727	1940	-11.252655487060547	1940	-18.108879892361252	1940	-21.320820922851563	1940	26.562125783293496	1940	-12.642764947692305	1940	9.3391413939404657	1940	20.653897602613949	1940	-4.5622925999430617
1950	86.955857059995253	1950	119.750396484375	1950	64.591819708262918	1950	39.500998840332031	1950	-22.55163496452716	1950	-53.420501312255858	1950	19.741205948166542	1950	1.6582860717773438	1950	7.3629246467786693	1950	-6.6331442871093751	1950	13.049618942102441	1950	14.450778625488281	1950	-61.76785265117158	1950	-22.505310974121095	1950	-38.7450128491146	1950	-44.773723937988279	1950	-4.37231351211695	1950	-11.72645150756836	1950	-17.375739810785902	1950	-23.689801025390626	1950	26.437570111726828	1950	-12.495491936258969	1950	9.61597120206247	1950	21.30362748187396	1950	-3.8553069423363837
1960	78.845343364917682	1960	110.60279675292969	1960	58.142410307509657	1960	51.143398498535156	1960	-18.075306659229817	1960	-41.81249880981445	1960	19.412700854794526	1960	9.9497164306640631	1960	0.63210208462653306	1960	10.186614440917969	1960	12.943518293568808	1960	14.332329620361328	1960	-64.32465666736482	1960	-32.455027404785156	1960	-40.439767391189164	1960	-41.457151794433592	1960	-1.8296658350502426	1960	-10.541961456298829	1960	-11.56174295775921	1960	-21.794616943359376	1960	26.31301444016016	1960	-12.348218924825632	1960	9.8928010101844741	1960	21.953357361133968	1960	-3.1483212847297057
1970	71.631801114124613	1970	103.11839697265626	1970	50.30151059263229	1970	51.143398498535156	1970	-13.666863099119723	1970	-35.179354522705076	1970	18.49263561564911	1970	12.555594543457032	1970	-5.1245418223202144	1970	2.3689801025390627	1970	12.954999008262504	1970	15.990615692138672	1970	-64.662802514167709	1970	-45.48441796875	1970	-43.359113384025562	1970	-40.509559753417967	1970	0.945015642980227	1970	-8.765226379394532	1970	-5.0226634699729331	1970	-23.452903015136719	1970	26.187636009312978	1970	-12.19668458582966	1970	10.170688821015132	1970	22.607673332116814	1970	-2.431584901152994
1980	60.719674239797534	1980	97.712997131347663	1980	63.428704547664	1980	51.143398498535156	1980	-9.6094989149345551	1980	-31.744333374023437	1980	26.009765504281365	1980	12.318696533203125	1980	6.5941450787059912	1980	-3.3165721435546875	1980	12.504331707610028	1980	16.227513702392578	1980	-62.891096578356894	1980	-57.447767486572268	1980	-44.30562388614797	1980	-40.035763732910155	1980	4.1490550165801388	1980	-7.6991853332519531	1980	-5.9747672104813692	1980	-17.885799774169922	1980	26.053344352932978	1980	-11.998985864936323	1980	10.460038327848469	1980	23.311671963396826	1980	-1.6092156529723143
1990	53.852820889135657	1990	89.396997375488283	1990	53.653960547185086	1990	61.954198181152343	1990	-8.4263034211252048	1990	-23.334454010009765	1990	26.571322951309643	1990	18.122697784423828	1990	4.9472220066053	1990	7.1069403076171875	1990	11.448634975585676	1990	11.72645150756836	1990	-61.611260648467386	1990	-61.593482666015625	1990	-46.859865337343912	1990	-38.25902865600586	1990	6.4350286289982073	1990	-5.2117562255859378	1990	0.43363898320432881	1990	-15.990615692138672	1990	25.919052696552974	1990	-11.801287144042988	1990	10.749387834681807	1990	24.015670594676838	1990	-0.78684640479163481
2000	48.954682325674362	2000	90.228597351074214	2000	42.9951198929959	2000	52.806598449707032	2000	-8.7188457734163478	2000	-18.59649380493164	2000	25.417362101372735	2000	18.122697784423828	2000	2.1562544847148466	2000	1.5398370666503907	2000	10.415190329885284	2000	11.608002502441407	2000	-58.868241142585461	2000	-62.54107470703125	2000	-49.714551882816636	2000	-42.760090850830075	2000	8.76756216585326	2000	-1.1844900512695313	2000	6.5072416031094207	2000	-10.660410461425782	2000	25.784023295692389	2000	-11.600104831386904	2000	11.038843639575228	2000	24.723334094859741	2000	0.041538720711787235
2010	39.9402678759289	2010	69.438597961425785	2010	54.91149549211552	2010	43.658998718261721	2010	-10.517042144951812	2010	-14.332329620361328	2010	31.67429352752109	2010	17.530452758789064	2010	14.42861689496954	2010	-6.6331442871093751	2010	9.2305739004453713	2010	12.318696533203125	2010	-54.394695416196441	2010	-64.080911773681635	2010	-49.798304588056787	2010	-43.352335876464842	2010	10.983534645840862	2010	0.23689801025390625	2010	1.7610525178573901	2010	-5.68555224609375	2010	25.638620760325722	2010	-11.349941107320236	2010	11.329794059615233	2010	25.48252787290642	2010	0.95451072728780184
2020	38.991645309851677	2020	61.122598205566405	2020	43.653608837828685	2020	64.448998107910157	2020	-13.38943999415164	2020	-9.7128184204101569	2020	29.3079458741682	2020	25.703434112548827	2020	15.821427562204047	2020	5.2117562255859378	2020	7.5379915363971506	2020	11.844900512695313	2020	-49.3657292070899	2020	-61.830380676269534	2020	-51.215769827821966	2020	-44.655274932861332	2020	11.86826757607113	2020	4.382613189697266	2020	4.7890958667085251	2020	-4.6195111999511722	2020	25.493218224959055	2020	-11.099777383253565	2020	11.620744479655238	2020	26.2417216509531	2020	1.8674827338638163
2030	38.805463991094769	2030	57.796198303222653	2030	31.4143208881246	2030	50.311798522949218	2030	-15.863346455932682	2030	-10.778859466552735	2030	25.738750425796439	2030	24.637393066406251	2030	16.164379533370884	2030	4.0272661743164067	2030	5.781199071132761	2030	11.015757476806641	2030	-44.121410256275567	2030	-61.356584655761722	2030	-52.768381587539274	2030	-46.195111999511717	2030	12.120656214155883	2030	7.580736328125	2030	7.8693548209173905	2030	-1.4213880615234376	2030	25.347206514231726	2030	-10.847020016880082	2030	11.911308099214825	2030	27.003599220682688	2030	2.78296120394655
2040	34.460694705089146	2040	51.143398498535156	2040	43.962614244992466	2040	39.500998840332031	2040	-19.335400983036308	2040	-9.47592041015625	2040	30.731044262760534	2040	24.400495056152344	2040	23.223087957680114	2040	3.0796741333007813	2040	4.34886228770047	2040	9.83126742553711	2040	-37.854649266312848	2040	-60.290543609619142	2040	-49.848655677394866	2040	-49.393235137939456	2040	12.499202942356043	2040	10.423512451171876	2040	-2.5573196904380771	2040	7.2253893127441406	2040	25.189188972451721	2040	-10.543146283434743	2040	12.194248525981495	2040	27.818369851436035	2040	3.7478378922512317
2050	36.376600240242247	2050	42.827398742675783	2050	33.954728860200809	2050	53.63819842529297	2050	-20.247462983417037	2050	-10.423512451171876	2050	26.267528306398873	2050	31.981231384277343	2050	23.798523509487996	2050	14.332329620361328	2050	2.5978886979671145	2050	9.1205733947753913	2050	-32.164281611747036	2050	-52.117562255859376	2050	-48.752440262010168	2050	-47.971847076416019	2050	11.302270293919783	2050	10.897308471679688	2050	-1.6182642277673756	2050	0.59224502563476566	2050	25.031171430671719	2050	-10.239272549989405	2050	12.477188952748167	2050	28.633140482189379	2050	4.7127145805559136
2060	38.598527760508837	2060	40.332598815917969	2060	23.071342615495315	2060	41.995798767089845	2060	-20.164375801935037	2060	-14.332329620361328	2060	20.171533353925426	2060	28.072414215087889	2060	23.686356261656169	2060	15.516819671630859	2060	1.2645315905148635	2060	8.0545323486328133	2060	-28.342537360476495	2060	-49.037888122558591	2060	-49.000613729817694	2060	-50.103929168701171	2060	10.338790815336854	2060	12.081798522949219	2060	-0.59033344059073922	2060	5.68555224609375	2060	24.872732053490981	2060	-9.9337699704812348	2060	12.759635194713979	2060	29.449566378145597	2060	5.6776534053807035
2070	33.682770728898021	2070	41.164198791503907	2070	38.255773952829841	2070	29.105999145507813	2070	-19.413920640405635	2070	-16.938207733154297	2070	23.665455349428441	2070	22.860657989501952	2070	22.796784819628115	2070	16.464411712646484	2070	0.26775148613808142	2070	4.382613189697266	2070	-27.254520365499417	2070	-41.6940498046875	2070	-46.669677102728812	2070	-52.946705291748046	2070	9.6138586201801779	2070	12.792492553710938	2070	-12.730759934820206	2070	7.9360833435058593	2070	24.700737698790981	2070	-9.57592713758123	2070	13.026201631773983	2070	30.319181462525613	2070	6.64458888371472
2080	34.901075614855124	2080	36.174598937988279	2080	29.440904823160221	2080	41.164198791503907	2080	-14.347658863490763	2080	-17.293554748535158	2080	18.513114179886259	2080	31.862782379150392	2080	20.665070279165668	2080	24.518944061279296	2080	-1.3501985753527279	2080	5.8040012512207033	2080	-31.260834568346617	2080	-38.732824676513673	2080	-46.527702788613794	2080	-50.933072204589841	2080	8.409645553204399	2080	13.26628857421875	2080	-13.418008891648938	2080	-2.4874291076660158	2080	24.528743344090977	2080	-9.2180843046812253	2080	13.292768068833988	2080	31.188796546905628	2080	7.6115243620487369
2090	35.27527618226474	2090	38.669398864746093	2090	20.153635821248667	2090	31.600799072265627	2090	-6.5643283458593835	2090	-18.833391815185546	2090	13.642788441923628	2090	25.466536102294921	2090	18.401727419417888	2090	21.676167938232421	2090	-2.5788155716848493	2090	2.6058781127929689	2090	-41.35559977877071	2090	-33.165721435546878	2090	-45.416302412922775	2090	-45.48441796875	2090	6.867024830808095	2090	11.252655487060547	2090	-12.881279465899596	2090	-1.1844900512695313	2090	24.356569151870193	2090	-8.8596010537864363	2090	13.559051955612762	2090	32.059040717688376	2090	8.5778115495479348
2100	27.587584445550988	2100	37.006198913574217	2100	37.995757988873422	2100	20.789999389648436	2100	-0.73895685955335111	2100	-21.55771893310547	2100	23.464197287808659	2100	24.163597045898438	2100	6.8759019595324657	2100	23.334454010009765	2100	-3.6457440639869176	2100	2.0136330871582033	2100	-55.881637676265562	2100	-30.796741333007812	2100	-41.717495969663446	2100	-50.340827178955081	2100	6.1582348688040156	2100	9.9497164306640631	2100	-24.859280381821772	2100	-0.35534701538085939	2100	24.16967825593019	2100	-8.448710263882429	2100	13.8022138111461	2100	32.980765125535058	2100	9.4910469372979485
2110	25.938934806217695	2110	32.848199035644534	2110	31.671013026079624	2110	37.837798889160155	2110	9.3558650725414729	2110	-18.004248779296876	2110	31.50527026616956	2110	22.149963958740233	2110	7.7717481073895547	2110	23.216005004882813	2110	-4.3147084682173542	2110	1.89518408203125	2110	-69.481370005860313	2110	-24.992740081787108	2110	-40.613311267337544	2110	-47.616500061035154	2110	5.0354601007676614	2110	7.8176343383789062	2110	-26.638715402183738	2110	-12.674043548583985	2110	23.982787359990187	2110	-8.0378194739784217	2110	14.045375666679437	2110	33.90248953338174	2110	10.404282325047962
2120	24.015708895697756	2120	37.837798889160155	2120	22.497539249726174	2120	30.35339910888672	2120	18.822896826065374	2120	-14.569227630615234	2120	39.6998030659617	2120	20.017881866455078	2120	11.220607648104455	2120	18.833391815185546	2120	-3.465562076992974	2120	-0.23689801025390625	2120	-76.824126889026459	2120	-30.559843322753906	2120	-39.599807368583967	2120	-45.010621948242189	2120	3.8461015259132125	2120	7.6991853332519531	2120	-24.5816548868315	2120	-12.555594543457032	2120	23.795896464050184	2120	-7.6269286840744135	2120	14.288537522212772	2120	34.824213941228422	2120	11.317517712797976
2130	14.346509577098416	2130	37.006198913574217	2130	40.157302689120769	2130	19.126799438476564	2130	22.529063702070296	2130	-6.514695281982422	2130	55.298884491434428	2130	13.858533599853516	2130	-1.1955176650459638	2130	19.780983856201171	2130	-0.66789887331381692	2130	-3.0796741333007813	2130	-78.471945758782837	2130	-40.509559753417967	2130	-36.898246430259434	2130	-44.536825927734377	2130	3.9332823936727479	2130	6.6331442871093751	2130	-32.59797711851914	2130	-12.318696533203125	2130	23.593981173962717	2130	-7.1655735560184066	2130	14.502930997931257	2130	35.791868005664192	2130	12.12287763717562
2140	11.427445235449106	2140	24.116399291992188	2140	35.465745640225052	2140	35.342998962402341	2140	28.1701185279399	2140	-0.59224502563476566	2140	63.01969646473453	2140	22.149963958740233	2140	5.2365500594192573	2140	7.9360833435058593	2140	2.132773781931192	2140	-3.9088171691894531	2140	-76.88095970456888	2140	-56.02637942504883	2140	-34.938264052129043	2140	-43.115437866210939	2140	4.0745581394458341	2140	5.3302052307128909	2140	-30.667241086761749	2140	-24.045148040771483	2140	23.391974642616049	2140	-6.7039119643730665	2140	14.717149766891261	2140	36.759800995137546	2140	12.927582447408966
2150	10.093930985865534	2150	25.779599243164064	2150	26.002805399858964	2150	30.769199096679689	2150	31.561636764283215	2150	8.6467773742675789	2150	67.478802682773	2150	31.270537353515625	2150	17.131427514086184	2150	10.778859466552735	2150	5.424392794646451	2150	-2.8427761230468751	2150	-72.752288812083179	2150	-69.529566009521488	2150	-33.641378337824513	2150	-40.391110748291013	2150	4.3858611889731769	2150	6.9884913024902344	2150	-26.020951541133215	2150	-25.584985107421875	2150	23.189968111269376	2150	-6.2422503727277263	2150	14.931368535851265	2150	37.727733984610893	2150	13.732287257642312
2160	0.41465074587350159	2160	19.9583994140625	2160	41.805934120042053	2160	20.789999389648436	2160	27.119596982920203	2160	19.307187835693359	2160	76.448157184542254	2160	37.074538604736325	2160	6.128471764398923	2160	11.608002502441407	2160	8.4324902571112048	2160	-2.0136330871582033	2160	-71.388265839169122	2160	-75.096669250488276	2160	-30.655161876421335	2160	-39.798865722656252	2160	5.8452444805306669	2160	3.1981231384277344	2160	-27.379070811757735	2160	-24.400495056152344	2160	22.973805606855279	2160	-5.7346771882499112	2160	15.113455831709537	2160	38.730831472286134	2160	14.38551007463416
2170	-1.5233242735782184	2170	16.63199951171875	2170	36.961992205334269	2170	37.006198913574217	2170	25.932691124305268	2170	22.031514953613282	2170	78.820073776716271	2170	54.131195343017581	2170	17.714340562741917	2170	0.82914303588867189	2170	10.113706215359173	2170	1.3029390563964844	2170	-73.551672322469813	2170	-78.65013940429688	2170	-28.9562147189887	2170	-35.8900485534668	2170	7.1164194007054249	2170	3.9088171691894531	2170	-22.2463628551564	2170	-31.625884368896486	2170	22.757292851561942	2170	-5.2259680468385694	2170	15.294748122049539	2170	39.734799009399488	2170	15.03498488355417
2180	-1.6219067363555872	2180	12.473999633789063	2180	28.037378145115643	2180	33.679799011230472	2180	23.434094966820108	2180	29.375353271484375	2180	79.2705182689825	2180	60.053645599365232	2180	32.19658227685656	2180	8.29143035888672	2180	10.667607687080114	2180	2.4874291076660158	2180	-78.419446452674734	2180	-78.887037414550775	2180	-27.729984570617212	2180	-34.824007507324218	2180	8.65565573754191	2180	3.3165721435546875	2180	-14.831658216853541	2180	-32.0996803894043	2180	22.540780096268605	2180	-4.7172589054272276	2180	15.476040412389542	2180	40.738766546512835	2180	15.68445969247418
2190	-7.2602269107071038	2190	9.97919970703125	2190	39.659366377555116	2190	24.947999267578126	2190	19.104544498444902	2190	32.573476409912111	2190	80.601343607405624	2190	66.2129938659668	2190	17.383348072495828	2190	17.76735076904297	2190	10.940646978700634	2190	5.68555224609375	2190	-84.9598865741983	2190	-72.490791137695311	2190	-24.85102105816809	2190	-35.416252532958985	2190	10.28143227236999	2190	4.9748582153320315	2190	-12.766685238375235	2190	-24.755842071533202	2190	22.311689202814577	2190	-4.1684282254003477	2190	15.623393423554346	2190	41.762710515253943	2190	16.154238307037648
2200	-7.16984891412352	2200	0	2200	33.793947527425487	2200	42.827398742675783	2200	26.094957446782562	2200	27.598618194580077	2200	77.85348755193823	2200	73.556832183837884	2200	26.75210610483024	2200	7.6991853332519531	2200	10.050599761418084	2200	11.015757476806641	2200	-89.876273960010366	2200	-72.135444122314453	2200	-23.302202439065159	2200	-31.270537353515625	2200	12.248335059110271	2200	5.68555224609375	2200	-7.9672377069621074	2200	-27.006373168945313	2200	22.082043391501241	2200	-3.6178274774956725	2200	15.769249113581013	2200	42.787535797153957	2200	16.616089148330989
2210	-6.8640799147500609	2210	0	2210	24.214625250932869	2210	36.174598937988279	2210	32.374236425887418	2210	26.651026153564452	2210	73.140729797082	2210	76.399608306884772	2210	39.169926502126387	2210	18.478044799804689	2210	8.6635685020664255	2210	9.7128184204101569	2210	-90.111379393019263	2210	-72.727689147949221	2210	-22.628939766830751	2210	-27.717067199707031	2210	14.409457624692124	2210	5.3302052307128909	2210	-2.940527975059231	2210	-22.268412963867188	2210	21.852397580187905	2210	-3.0672267295909972	2210	15.915104803607683	2210	43.812361079053971	2210	17.077939989624333
2220	-11.466667961583141	2220	-0.83159997558593746	2220	32.89408718927519	2220	26.61119921875	2220	31.785745038606489	2220	25.821883117675782	2220	68.575018027468246	2220	77.465649353027345	2220	18.1161993948421	2220	31.981231384277343	2220	7.6083194076529637	2220	11.015757476806641	2220	-87.8587759813571	2220	-79.3608334350586	2220	-20.828770131145379	2220	-26.651026153564452	2220	16.608781739863545	2220	9.5943694152832038	2220	-2.3654221952083869	2220	-13.62163558959961	2220	21.612211859073977	2220	-2.4833450959244558	2220	16.026494657639084	2220	44.837843819120692	2220	17.3500377159337
2230	-12.485181001414194	2230	-4.9895998535156254	2230	25.905016213041563	2230	37.837798889160155	2230	37.984066201258173	2230	19.070289825439453	2230	63.756609000227087	2230	79.479282440185543	2230	21.803113206731268	2230	19.070289825439453	2230	5.5952091425803374	2230	10.541961456298829	2230	-84.040469043980266	2230	-86.230875732421879	2230	-21.079688293796128	2230	-25.584985107421875	2230	17.438912718351052	2230	9.3574714050292975	2230	-2.0502916321967017	2230	-11.3711044921875	2230	21.371349055960643	2230	-1.8973255038597794	2230	16.13567043227242	2230	45.86336879418738	2230	17.6099457346537
2240	-12.615532565246213	2240	-6.6527998046875	2240	16.478016500019578	2240	34.51139898681641	2240	44.045929908210837	2240	27.953965209960938	2240	62.866438858702764	2240	76.75495532226563	2240	28.466117331131855	2240	28.664659240722656	2240	2.8752022479863371	2240	10.897308471679688	2240	-80.12096508564133	2240	-90.850386932373041	2240	-21.188833637809257	2240	-25.111189086914063	2240	18.084385070496456	2240	11.963349517822266	2240	-3.6917696700675311	2240	-7.3438383178710938	2240	21.130486252847305	2240	-1.3113059117951031	2240	16.244846206905756	2240	46.888893769254061	2240	17.869853753373704
2250	-17.791300067469678	2250	-6.6527998046875	2250	22.366620114797627	2250	24.947999267578126	2250	45.099453087556327	2250	31.744333374023437	2250	60.919846621211349	2250	73.556832183837884	2250	4.749493730435784	2250	41.101804779052735	2250	0.12515567318690302	2250	9.47592041015625	2250	-78.30203695393827	2250	-91.442631958007809	2250	-20.530909692569413	2250	-22.505310974121095	2250	19.614714355193303	2250	13.26628857421875	2250	-7.2819873255859582	2250	-3.1981231384277344	2250	20.881233463760154	2250	-0.69961535255562157	2250	16.320016867750478	2250	47.892818896399518	2250	17.947562089883284
2260	-19.407929150043906	2260	-10.810799682617187	2260	15.794658615484551	2260	32.848199035644534	2260	50.771261619733366	2260	34.1133134765625	2260	64.758192491003683	2260	68.108177947998044	2260	6.3743026391519191	2260	16.70130972290039	2260	-2.5913863414691463	2260	8.29143035888672	2260	-78.05032191956272	2260	-87.296916778564452	2260	-20.731711588195537	2260	-20.254779876708984	2260	20.991529017276225	2260	17.293554748535158	2260	-12.670277504344245	2260	-2.1320820922851564	2260	20.631266243553483	2260	-0.0857388375976087	2260	16.392291896637143	2260	48.894904735186209	2260	18.009755606303287
2270	-20.565776093242985	2270	-11.642399658203125	2270	9.1313899241884613	2270	24.947999267578126	2270	57.378592554609796	2270	38.495926666259763	2270	73.611293195308747	2270	66.2129938659668	2270	12.487034574694675	2270	22.031514953613282	2270	-4.6006916507360884	2270	6.0408992614746095	2270	-79.935160190841657	2270	-83.743446624755862	2270	-21.345570015219831	2270	-22.742208984375	2270	22.125559265561208	2270	16.109064697265627	2270	-19.48456602470241	2270	-3.3165721435546875	2270	20.381299023346813	2270	0.52813767736040429	2270	16.464566925523812	2270	49.8969905739729	2270	18.071949122723289
2280	-25.168009072918309	2280	-12.473999633789063	2280	11.470922061178847	2280	14.968799560546875	2280	56.044992513884083	2280	45.129070953369144	2280	75.772168488927747	2280	64.317809783935544	2280	-7.128214321358687	2280	28.664659240722656	2280	-5.378716169624802	2280	3.6719191589355469	2280	-82.763431719573717	2280	-79.242384429931647	2280	-20.187034911298408	2280	-22.149963958740233	2280	23.5433005003226	2280	16.109064697265627	2280	-24.218646700721628	2280	-5.2117562255859378	2280	20.124858809606426	2280	1.1596469692014479	2280	16.504039400321897	2280	50.854198246130295	2280	17.973691531267242
2290	-26.719421735658297	2290	-16.63199951171875	2290	7.907093824721354	2290	22.453199340820312	2290	58.449704201467014	2290	44.418376922607422	2290	83.420458778151954	2290	63.844013763427732	2290	-5.3088126758368084	2290	7.8176343383789062	2290	-6.0651008838518194	2290	1.7767350769042969	2290	-83.628116611139191	2290	-76.991853332519526	2290	-20.936572301335197	2290	-20.017881866455078	2290	24.820397650680164	2290	20.017881866455078	2290	-30.698133035407448	2290	-8.4098793640136726	2290	19.867726605466419	2290	1.7930412795054616	2290	16.5400051432819	2290	51.806608252370317	2290	17.858281037420571
2300	-28.19969295585782	2300	-19.542599426269533	2300	3.9755157545034479	2300	14.968799560546875	2300	62.126608346381076	2300	49.748582153320314	2300	94.042319617238377	2300	65.739197845458989	2300	-1.3809734456279461	2300	6.6331442871093751	2300	-5.8285491865063221	2300	-1.5398370666503907	2300	-81.992322641100259	2300	-76.51805731201172	2300	-21.161133763036183	2300	-21.202371917724609	2300	26.063915441055858	2300	22.268412963867188	2300	-37.072804060184524	2300	-12.318696533203125	2300	19.610594401326409	2300	2.4264355898094747	2300	16.5759708862419	2300	52.75901825861034	2300	17.742870543573897
2310	-32.072396562507507	2310	-19.542599426269533	2310	5.699174127422804	2310	9.1475997314453128	2310	59.936208753951277	2310	57.329318481445313	2310	91.087874511113682	2310	73.083036163330078	2310	-20.52095790198884	2310	11.963349517822266	2310	-5.2836816576735046	2310	-4.2641641845703129	2310	-79.962934818783665	2310	-79.3608334350586	2310	-21.085356122914764	2310	-22.149963958740233	2310	27.726536839633713	2310	20.847024902343751	2310	-38.497449572326076	2310	-20.254779876708984	2310	19.34842098811944	2310	3.0693825092607256	2310	16.580933531066716	2310	53.644538127246364	2310	17.497934589186158
2320	-33.141772772820381	2320	-24.532199279785157	2320	5.8990075809254847	2320	12.473999633789063	2320	59.964838587486938	2320	56.973971466064455	2320	96.0976476525299	2320	74.0306282043457	2320	-23.151819569820805	2320	-6.7515932922363282	2320	-3.9259937053735783	2320	-5.2117562255859378	2320	-79.14147446459188	2320	-82.20360955810547	2320	-22.11168630459321	2320	-17.530452758789064	2320	29.003946875174336	2320	22.623759979248046	2320	-41.370839752487271	2320	-24.282046051025389	2320	19.085594509192767	2320	3.7135669258054058	2320	16.581879865453384	2320	54.521392682606376	2320	17.236219200146152
2330	-33.368116866891896	2330	-26.19539923095703	2330	3.379679206792483	2330	11.642399658203125	2330	59.676845632362863	2330	57.0924204711914	2330	103.57614500973071	2330	82.677405578613275	2330	-20.838694314905769	2330	-5.2117562255859378	2330	-2.9337522484100731	2330	-6.3962462768554689	2330	-80.650236765032574	2330	-85.4017326965332	2330	-24.009030797743048	2330	-21.676167938232421	2330	29.911819366641215	2330	24.045148040771483	2330	-42.139540822091092	2330	-31.152088348388673	2330	18.822768030266097	2330	4.3577513423500864	2330	16.582826199840049	2330	55.398247237966395	2330	16.97450381110615
2340	-35.105266242822196	2340	-27.858599182128906	2340	3.1711535020945441	2340	9.1475997314453128	2340	53.609126279567789	2340	61.71193167114258	2340	95.714495545429088	2340	94.048510070800788	2340	-32.61108088371757	2340	-2.724327117919922	2340	-1.5823904095413965	2340	-5.8040012512207033	2340	-84.9472553215168	2340	-83.1512015991211	2340	-25.345746487498587	2340	-22.979106994628907	2340	30.739095639781073	2340	24.518944061279296	2340	-39.104724234479576	2340	-37.666783630371093	2340	18.555710682939164	2340	5.0037612119848784	2340	16.555060656071628	2340	56.189601852254526	2340	16.618040105980359
2350	-34.263887643458816	2350	-34.51139898681641	2350	4.9566627421594465	2350	5.8211998291015625	2350	50.1181982241372	2350	59.57984957885742	2350	97.351315980883584	2350	92.390223999023434	2350	-32.324075431822337	2350	-18.9518408203125	2350	-0.51315705661675537	2350	-5.8040012512207033	2350	-88.60682260017461	2350	-79.242384429931647	2350	-26.775096699036229	2350	-18.833391815185546	2350	30.599453960692742	2350	27.953965209960938	2350	-37.228638407815453	2350	-37.785232635498048	2350	18.288005453212492	2350	5.6500506173595593	2350	16.52289839778496	2350	56.967863668147878	2350	16.247067377980354
2360	-32.066978913361254	2360	-31.184999084472658	2360	3.8706181874094767	2360	5.8211998291015625	2360	46.684774486975158	2360	60.527441619873045	2360	98.351820155894387	2360	93.45626504516602	2360	-25.388061241822587	2360	-21.55771893310547	2360	0.71454220151633052	2360	-0.82914303588867189	2360	-91.812451083339965	2360	-77.93944537353515	2360	-27.818334846168774	2360	-21.794616943359376	2360	29.954729247892935	2360	28.901557250976563	2360	-34.875591862699444	2360	-42.04939682006836	2360	18.020300223485819	2360	6.2963400227342392	2360	16.490736139498292	2360	57.746125484041229	2360	15.876094649980347
2370	-31.481556108905568	2370	-31.184999084472658	2370	1.7304668591456451	2370	4.9895998535156254	2370	39.300742953077794	2370	58.987604553222653	2370	81.237164777245852	2370	102.22149142456054	2370	-28.128136590278995	2370	-20.49167788696289	2370	2.2888941705179988	2370	-3.3165721435546875	2370	-94.119808157230409	2370	-79.716180450439452	2370	-27.558349629600318	2370	-23.216005004882813	2370	29.319179941437277	2370	30.915190338134767	2370	-29.506381397324574	2370	-40.509559753417967	2370	17.74857675477223	2370	6.93744907201793	2370	16.43257468627667	2370	58.425205638661723	2370	15.444210396963204
2380	-29.441426050218134	2380	-35.342998962402341	2380	2.3581123503428483	2380	4.9895998535156254	2380	37.007575288904349	2380	53.657399322509768	2380	72.788056806360117	2380	93.45626504516602	2380	-21.366206501441809	2380	-29.375353271484375	2380	3.5578443595219511	2380	-2.724327117919922	2380	-94.582137815624364	2380	-84.572589660644525	2380	-26.360067604290496	2380	-26.651026153564452	2380	28.396469509374462	2380	30.915190338134767	2380	-27.918076021771974	2380	-36.837640594482423	2380	17.476139144058891	2380	7.5776374419019437	2380	16.369792523056667	2380	59.0866587207884	2380	15.001500635949862
2390	-27.114254125536306	2390	-32.016599060058596	2390	2.8509110290215887	2390	6.6527998046875	2390	35.751932024504853	2390	51.406868225097654	2390	66.276605056036857	2390	96.535939178466791	2390	-10.410133864566085	2390	-28.072414215087889	2390	4.4455010621883773	2390	-1.0660410461425782	2390	-94.222391472539584	2390	-88.836753845214844	2390	-23.876400582882404	2390	-27.124822174072264	2390	27.353054209144272	2390	30.3229453125	2390	-27.2768787476444	2390	-39.32506970214844	2390	17.203701533345555	2390	8.2178258117859571	2390	16.307010359836667	2390	59.748111802915076	2390	14.55879087493652
2400	-27.350334808270347	2400	-32.016599060058596	2400	-2.4260453044316321	2400	4.9895998535156254	2400	30.822549133203054	2400	48.090296081542967	2400	39.622616314312175	2400	97.720429229736325	2400	-4.1459036562815026	2400	-26.769475158691407	2400	5.273161845539569	2400	-0.11844900512695313	2400	-93.477126948712154	2400	-94.048510070800788	2400	-20.369346141911755	2400	-29.849149291992187	2400	26.265255189329828	2400	28.5462102355957	2400	-26.238847359790146	2400	-34.231762481689451	2400	16.926987021285278	2400	8.8468434730339229	2400	16.221267323948531	2400	60.302246154961573	2400	14.084315692494482
2410	-27.362314867783724	2410	-34.51139898681641	2410	-2.565233756291061	2410	1.6631999511718749	2410	28.472094278532651	2410	38.02213064575195	2410	24.472941867995523	2410	79.953078460693362	2410	5.224843720688245	2410	-27.480169189453125	2410	5.4168782968904594	2410	2.6058781127929689	2410	-92.778344487817392	2410	-94.048510070800788	2410	-17.138660444435562	2410	-28.901557250976563	2410	25.273880110595517	2410	29.493802276611326	2410	-28.625792295781032	2410	-31.033639343261719	2410	16.649402630985271	2410	9.4735891257466012	2410	16.130854280061865	2410	60.834552968694922	2410	13.603379746374472
2420	-26.87988361772554	2420	-30.35339910888672	2420	-2.6087132825247838	2420	1.6631999511718749	2420	27.34742715079868	2420	36.482293579101565	2420	15.699435285519591	2420	72.609240142822259	2420	15.430343548287663	2420	-17.76735076904297	2420	4.7214250225386323	2420	2.9612251281738282	2420	-91.746830733426719	2420	-95.11455111694336	2420	-14.221601246620828	2420	-26.058781127929688	2420	23.934086464510642	2420	27.36172018432617	2420	-33.864317046640139	2420	-28.072414215087889	2420	16.371818240685265	2420	10.100334778459281	2420	16.040441236175194	2420	61.366859782428264	2420	13.122443800254461
2430	-31.689642410377221	2430	-32.016599060058596	2430	-9.3172263805761713	2430	1.6631999511718749	2430	22.705636266707	2430	36.1269465637207	2430	-7.9879709626990945	2430	65.857646850585937	2430	22.978183360548957	2430	-11.3711044921875	2430	3.9928148940883545	2430	3.5534701538085938	2430	-91.709038680480262	2430	-93.930061065673826	2430	-12.10837271195998	2430	-24.163597045898438	2430	22.6450193623133	2430	27.480169189453125	2430	-38.629501799466574	2430	-28.5462102355957	2430	16.089436239958278	2430	10.711119568965584	2430	15.930313188900572	2430	61.788952072581075	2430	12.631872925467155
2440	-36.191392006770009	2440	-28.690199157714844	2440	-10.833670297364479	2440	-1.6631999511718749	2440	20.4605323130211	2440	30.796741333007812	2440	-14.305846392719431	2440	40.15421273803711	2440	30.362118439188748	2440	-3.5534701538085938	2440	2.4970525869677473	2440	5.2117562255859378	2440	-90.73678302771566	2440	-91.916427978515628	2440	-9.6150723210742175	2440	-21.320820922851563	2440	21.607129852167457	2440	26.5325771484375	2440	-46.779297729369468	2440	-24.400495056152344	2440	15.805949838811603	2440	11.318230200598931	2440	15.815646786887239	2440	62.185673197661089	2440	12.139084109180477
2450	-41.225822431251075	2450	-27.858599182128906	2450	-9.7700478060662022	2450	-0.83159997558593746	2450	21.710731058468333	2450	29.849149291992187	2450	1.8317011088799902	2450	30.559843322753906	2450	35.210583184884221	2450	6.3962462768554689	2450	0.29235284477994838	2450	4.7379602050781253	2450	-89.383133694729267	2450	-92.271774993896486	2450	-7.7790302585823614	2450	-14.687676635742188	2450	20.28659818148892	2450	25.111189086914063	2450	-55.51228926565917	2450	-29.25690426635742	2450	15.522463437664928	2450	11.925340832232278	2450	15.700980384873905	2450	62.582394322741095	2450	11.6462952928938
2460	-51.143755419300504	2460	-25.363799255371095	2460	-16.232107217721683	2460	0	2460	22.097374415740489	2460	28.190863220214844	2460	31.200689821791343	2460	22.268412963867188	2460	38.35185045272614	2460	14.924574645996094	2460	-0.84404723183645558	2460	3.5534701538085938	2460	-87.5572318780476	2460	-91.561080963134771	2460	-6.27768178091357	2460	-12.318696533203125	2460	20.098816698278164	2460	23.808250030517577	2460	-59.515159963049072	2460	-32.3365783996582	2460	15.233618308517896	2460	12.512949144664319	2460	15.569930433559472	2460	62.87024875784715	2460	11.158356860674113
2470	-59.47251647860277	2470	-32.016599060058596	2470	-17.509268823287549	2470	-7.4843997802734377	2470	25.021563415112631	2470	22.031514953613282	2470	84.538475787991416	2470	-4.382613189697266	2470	38.21033516525226	2470	21.676167938232421	2470	-1.831377320052141	2470	3.9088171691894531	2470	-85.635143612061313	2470	-90.7319379272461	2470	-4.660518466999628	2470	-10.778859466552735	2470	20.341669560151932	2470	23.216005004882813	2470	-61.625787689526284	2470	-38.614375671386718	2470	14.943389406571223	2470	13.095521415177664	2470	15.434649793566136	2470	63.129990781880487	2470	10.671670932694104
2480	-65.771376388236845	2480	-38.669398864746093	2480	-12.847753938323043	2480	-9.97919970703125	2480	30.281910436674657	2480	20.254779876708984	2480	118.44900512695313	2480	-11.72645150756836	2480	34.768469284223229	2480	27.36172018432617	2480	-3.5549687430646415	2480	2.4874291076660158	2480	-83.96045729895431	2480	-90.850386932373041	2480	-2.7527802677385509	2480	-9.9497164306640631	2480	21.406949794673018	2480	18.9518408203125	2480	-64.304328512745371	2480	-48.564092102050779	2480	14.65316050462455	2480	13.67809368569101	2480	15.2993691535728	2480	63.389732805913823	2480	10.184985004714093
2490	-76.3583225817955	2490	-41.164198791503907	2490	-19.935134947953756	2490	-8.3159997558593748	2490	31.651800531255034	2490	20.49167788696289	2490	118.44900512695313	2490	1.6582860717773438	2490	29.7936519163353	2490	36.482293579101565	2490	-4.24310657674372	2490	0	2490	-83.637648233332413	2490	-89.428998870849611	2490	-1.388934389919509	2490	-8.5283283691406258	2490	23.476133606552043	2490	20.610126892089845	2490	-65.5301389050325	2490	-53.183603302001956	2490	14.357180974677481	2490	14.238802923922856	2490	15.1510210651519	2490	63.54491271556666	2490	9.7109523654322842
2500	-86.343005937523131	2500	-52.806598449707032	2500	-17.584794453302113	2500	-14.137199584960937	2500	36.593645364237588	2500	24.400495056152344	2500	118.44900512695313	2500	29.967598297119142	2500	21.746185997085909	2500	37.548334625244138	2500	-4.3593778063389976	2500	-1.5398370666503907	2500	-84.203079521405428	2500	-87.533814788818361	2500	-0.38625665466945414	2500	-7.3438383178710938	2500	25.328175474935897	2500	18.359595794677734	2500	-66.114149202005649	2500	-58.75070654296875	2500	14.059547766730809	2500	14.793225124376203	2500	14.998915238971897	2500	63.670024245186667	2500	9.2405583661636079
2510	-92.6661613120731	2510	-58.627798278808591	2510	-10.242998822732554	2510	-17.879399475097657	2510	43.74963151920884	2510	25.229638092041014	2510	118.44900512695313	2510	81.492915527343754	2510	11.222234583141137	2510	36.956089599609378	2510	-4.3847224201876145	2510	-1.4213880615234376	2510	-84.63561457153898	2510	-83.388099609375	2510	-0.46310249107868096	2510	-4.2641641845703129	2510	27.337249969784256	2510	19.899432861328126	2510	-64.950088879944715	2510	-61.356584655761722	2510	13.761914558784136	2510	15.347647324829548	2510	14.846809412791894	2510	63.795135774806674	2510	8.7701643668949316
2520	-99.025634623565679	2520	-66.112198059082033	2520	-13.225277941928022	2520	-10.810799682617187	2520	46.009179766069472	2520	30.559843322753906	2520	81.126768376891221	2520	117.38296408081055	2520	3.4055672959832588	2520	36.1269465637207	2520	-4.8067626717247691	2520	-3.6719191589355469	2520	-85.118667101895127	2520	-83.6249976196289	2520	-0.4128812215437474	2520	-2.8427761230468751	2520	29.3695578646075	2520	20.610126892089845	2520	-60.5509189446398	2520	-63.251768737792972	2520	13.45845297356372	2520	15.878855335581262	2520	14.684852802811198	2520	63.821682589686411	2520	8.3155573833740313
2530	-102.06751983645069	2530	-74.843997802734378	2530	-8.21752084814209	2530	-17.879399475097657	2530	43.858764872280389	2530	31.625884368896486	2530	58.822673057023849	2530	118.80435214233398	2530	-5.1057794923267821	2530	28.309312225341795	2530	-4.5288639650265594	2530	-4.0272661743164067	2530	-84.116558440080709	2530	-82.085160552978522	2530	-0.034086933623552085	2530	-0.947592041015625	2530	31.441165249683181	2530	23.571352020263671	2530	-56.674573388201708	2530	-64.1993607788086	2530	13.153136201943713	2530	16.402674214334606	2530	14.519760664831194	2530	63.816856020573077	2530	7.8659754446520207
2540	-102.5241474407064	2540	-85.654797485351565	2540	1.7284812381309145	2540	-14.137199584960937	2540	43.416855148394866	2540	40.864906768798825	2540	67.473351496183511	2540	119.98884219360352	2540	-12.255900409624058	2540	21.55771893310547	2540	-4.4492712705843473	2540	-4.7379602050781253	2540	-82.7708948206938	2540	-85.52018170166015	2540	0.49197930657403788	2540	-0.23689801025390625	2540	33.577821045677219	2540	25.348087097167969	2540	-52.187893994323559	2540	-64.080911773681635	2540	12.847819430323709	2540	16.926493093087949	2540	14.35466852685119	2540	63.812029451459736	2540	7.416393505930011
2550	-103.81891149275363	2550	-93.970797241210931	2550	-3.69810006616472	2550	-11.642399658203125	2550	43.027040853115928	2550	41.101804779052735	2550	62.012208765488879	2550	118.80435214233398	2550	-13.65423216796151	2550	12.200247528076172	2550	-3.3217813935057983	2550	-4.0272661743164067	2550	-83.002746230928	2550	-85.4017326965332	2550	0.91724817826012739	2550	-1.0660410461425782	2550	35.382929374753672	2550	28.072414215087889	2550	-45.886473498201369	2550	-65.146952819824222	2550	12.536995894436638	2550	17.426536679252912	2550	14.182752152710695	2550	63.715341890659786	2550	6.9833161925318574
2560	-101.94370234580525	2560	-100.62359704589844	2560	-2.0364347075671319	2560	-12.473999633789063	2560	41.619467197870534	2560	44.418376922607422	2560	56.377146961290805	2560	82.322058563232417	2560	-14.986624411806226	2560	4.9748582153320315	2560	-2.6740063648783519	2560	-5.0933072204589847	2560	-85.717538683823889	2560	-84.809487670898434	2560	0.66323756069941719	2560	-0.11844900512695313	2560	37.269567927212215	2560	29.25690426635742	2560	-40.143565016091237	2560	-60.172094604492187	2560	12.224241998249966	2560	17.918245991659589	2560	14.008443587090692	2560	63.586453058326448	2560	6.5560244679005146
2570	-98.959576826748375	2570	-98.128797119140629	2570	3.1353996049691091	2570	-9.1475997314453128	2570	40.10037177832757	2570	43.944580902099609	2570	58.27760692176696	2570	58.75070654296875	2570	-15.147972297290199	2570	-3.9088171691894531	2570	-2.7115084359632036	2570	-3.0796741333007813	2570	-89.860699753713646	2570	-83.506548614501952	2570	0.75309765635827475	2570	0.82914303588867189	2570	39.116904952679036	2570	29.730700286865236	2570	-35.764146952121841	2570	-55.315685394287108	2570	11.911488102063291	2570	18.409955304066266	2570	13.834135021470688	2570	63.457564225993117	2570	6.1287327432691718
2580	-96.247526377169052	2580	-96.465597167968752	2580	-5.2843044029737918	2580	1.6631999511718749	2580	38.793935800145682	2580	43.352335876464842	2580	44.039514059159615	2580	66.2129938659668	2580	-9.7593401035485545	2580	-11.134206481933594	2580	-2.3993189208329468	2580	-3.9088171691894531	2580	-93.048732458302368	2580	-83.743446624755862	2580	1.0651013886308496	2580	-0.35534701538085939	2580	40.344307009153937	2580	33.757966461181638	2580	-30.608002541613722	2580	-51.288419219970706	2580	11.593954975296265	2580	18.87788184773785	2580	13.655749606377048	2580	63.243591386060153	2580	5.7180794264990613
2590	-90.063275035064976	2590	-103.94999694824219	2590	-8.0419437737281285	2590	-4.1579998779296874	2590	36.356622614378544	2590	43.115437866210939	2590	30.006946004591263	2590	61.001237640380857	2590	-4.365369478805051	2590	-12.200247528076172	2590	-2.085138340451671	2590	-4.7379602050781253	2590	-95.7876500561574	2590	-85.046385681152344	2590	1.2214620661986242	2590	2.2505310974121095	2590	40.575720012462057	2590	35.297803527832031	2590	-26.322512000719751	2590	-44.892172943115234	2590	11.274584706969593	2590	19.336666268611197	2590	13.475797045803711	2590	62.996912158813473	2590	5.3138219322477189
2600	-84.459513380952387	2600	-102.28679699707031	2600	-4.6263058513774347	2600	0	2600	33.524870510054505	2600	42.167845825195315	2600	21.739098066802278	2600	57.210869476318358	2600	1.3050609933112336	2600	-13.976982604980469	2600	-1.8893190375121094	2600	-2.1320820922851564	2600	-98.213473638999091	2600	-85.4017326965332	2600	1.5593058120425978	2600	0.23689801025390625	2600	41.037434833050028	2600	36.1269465637207	2600	-24.706707302401778	2600	-42.404743835449217	2600	10.955214438642921	2600	19.795450689484539	2600	13.295844485230374	2600	62.7502329315668	2600	4.9095644379963774
2610	-79.281363436649372	2610	-101.45519702148438	2610	-15.497542808977052	2610	2.4947999267578127	2610	34.341862285233837	2610	39.206620697021485	2610	4.3391445442476524	2610	58.276910522460938	2610	11.746461221065518	2610	-14.569227630615234	2610	-1.360759436833483	2610	-3.3165721435546875	2610	-99.189076852817777	2610	-90.7319379272461	2610	2.211288514339695	2610	1.4213880615234376	2610	40.497302881826691	2610	38.851273681640627	2610	-24.63371842347685	2610	-35.771599548339843	2610	10.632141513549298	2610	20.2307810573561	2610	13.114195318323574	2610	62.425028546647496	2610	4.522569701146347
2620	-73.2411223227662	2620	-96.465597167968752	2620	-19.489282347150478	2620	-5.8211998291015625	2620	34.263951822947263	2620	37.311436614990235	2620	-6.9954051769541152	2620	44.773723937988279	2620	20.749771102563756	2620	-8.765226379394532	2620	-1.1778290834796579	2620	-2.4874291076660158	2620	-99.040443771580243	2620	-92.390223999023434	2620	3.9113102992062387	2620	-0.23689801025390625	2620	39.866651119002938	2620	40.391110748291013	2620	-25.679618882492676	2620	-30.678292327880861	2620	10.307513472613959	2620	20.656260722969442	2620	12.931833576756905	2620	62.066843595514165	2620	4.1428253224030058
2630	-69.624384164857446	2630	-85.654797485351565	2630	-16.611341462345308	2630	-6.6527998046875	2630	33.225533955899387	2630	38.495926666259763	2630	-8.29972919962217	2630	30.796741333007812	2630	29.086803170554113	2630	-2.8427761230468751	2630	-1.3836856042071233	2630	-2.0136330871582033	2630	-101.68363726143768	2630	-93.930061065673826	2630	5.6709565519542107	2630	0	2630	39.430839618366669	2630	40.746457763671877	2630	-28.989449706408912	2630	-27.480169189453125	2630	9.9828854316786177	2630	21.081740388582787	2630	12.749471835190235	2630	61.708658644380826	2630	3.7630809436596646
2640	-69.522696552084227	2640	-89.812797363281248	2640	-25.849509622994962	2640	-4.9895998535156254	2640	35.269739931712216	2640	32.0996803894043	2640	-15.407150593782724	2640	22.623759979248046	2640	38.483863978569069	2640	1.1844900512695313	2640	-1.6973635505068963	2640	-2.1320820922851564	2640	-103.94989866125798	2640	-99.260266296386718	2640	6.6612227043419612	2640	1.6582860717773438	2640	38.649700463062715	2640	39.9173147277832	2640	-33.376602710683962	2640	-26.177230133056639	2640	9.6558712246017571	2640	21.484268489954335	2640	12.567368401123584	2640	61.278280785568512	2640	3.40208158271112
2650	-69.57402602486107	2650	-80.665197631835937	2650	-29.682316343558437	2650	-15.800399536132813	2650	40.058966843232895	2650	34.824007507324218	2650	-13.325202238097667	2650	6.0408992614746095	2650	43.908267525535479	2650	11.844900512695313	2650	-1.9890204197389494	2650	-1.89518408203125	2650	-106.56414633573921	2650	-99.852511322021485	2650	8.0628663781881684	2650	1.1844900512695313	2650	37.710026486046416	2650	39.798865722656252	2650	-37.958058846529568	2650	-25.466536102294921	2650	9.3277653989970837	2650	21.876296755487676	2650	12.385383137056914	2650	60.814876259321835	2650	3.0496576551211128
2660	-70.266754278767976	2660	-73.1807978515625	2660	-26.250366428455845	2660	-18.710999450683595	2660	45.445489240471346	2660	36.245395568847655	2660	-4.4431811558892811	2660	-4.9748582153320315	2660	46.02552558087821	2660	20.847024902343751	2660	-3.5110692183268988	2660	-1.0660410461425782	2660	-108.98441948622303	2660	-99.378715301513665	2660	8.9174424203152256	2660	2.1320820922851564	2660	36.464970452397978	2660	40.864906768798825	2660	-42.197969102489587	2660	-26.887924163818358	2660	8.9996595733924085	2660	22.26832502102102	2660	12.203397872990244	2660	60.351471733075158	2660	2.6972337275311054
2670	-73.8008802409727	2670	-71.517597900390626	2670	-34.175182897831746	2670	-14.968799560546875	2670	49.386950903179248	2670	32.928823425292968	2670	-5.2171044890029386	2670	-9.47592041015625	2670	48.231302705358715	2670	28.190863220214844	2670	-5.1255310970355339	2670	-0.4737960205078125	2670	-111.15033571084078	2670	-101.86614440917968	2670	8.82745354514265	2670	6.8700422973632813	2670	35.291051744680146	2670	38.969722686767575	2670	-46.043121064412318	2670	-30.086047302246094	2670	8.6705978339103247	2670	22.63796502369923	2670	12.023192921297049	2670	59.822137197089852	2670	2.3657662249267806
2680	-78.959076206517352	2680	-70.685997924804681	2680	-36.743589267347744	2680	-24.532199279785157	2680	52.983570663007349	2680	31.981231384277343	2680	-2.8963108807192874	2680	-13.029390563964844	2680	46.532876098374494	2680	36.008497558593753	2680	-6.1279331229681766	2680	-2.8427761230468751	2680	-112.84023825452744	2680	-102.22149142456054	2680	8.9755367749536017	2680	6.2777972717285158	2680	34.168748195107774	2680	38.495926666259763	2680	-49.946311364921662	2680	-33.639517456054691	2680	8.3410610167483181	2680	22.996478329479235	2680	11.843872763403713	2680	59.260036240609836	2680	2.0447138130507736
2690	-84.727216029653832	2690	-74.843997802734378	2690	-33.103710846229873	2690	-30.35339910888672	2690	57.711899647997143	2690	41.22025378417969	2690	5.0301967753955505	2690	-13.858533599853516	2690	40.376894825140091	2690	42.404743835449217	2690	-6.7775735043499807	2690	-3.6719191589355469	2690	-114.07271715246856	2690	-105.06426754760743	2690	9.3176963305815761	2690	8.29143035888672	2690	33.374248895992338	2690	40.035763732910155	2690	-53.753054547415068	2690	-39.08817169189453	2690	8.0115241995863116	2690	23.354991635259243	2690	11.664552605510375	2690	58.697935284129827	2690	1.7236614011747666
2700	-90.751364682530777	2700	-66.943798034667964	2700	-38.233146299203504	2700	-24.532199279785157	2700	60.268657445692895	2700	45.721315979003904	2700	3.184000387026769	2700	-4.2641641845703129	2700	35.283898917131395	2700	44.418376922607422	2700	-7.234353945927996	2700	-4.9748582153320315	2700	-114.11490456505109	2700	-109.09153372192382	2700	8.0509853889004646	2700	8.8836753845214851	2700	32.947308818733596	2700	37.666783630371093	2700	-57.26116248350781	2700	-42.167845825195315	2700	7.682440917060342	2700	23.691698246344114	2700	11.488139619883944	2700	58.07632440281823	2700	1.4261681054207063
2710	-98.471801625701545	2710	-75.675597778320309	2710	-38.334801663127855	2710	-35.342998962402341	2710	59.990414545411532	2710	46.905806030273439	2710	5.8792026973532066	2710	-3.0796741333007813	2710	28.365197207053185	2710	48.208745086669921	2710	-6.4130723368403864	2710	-4.2641641845703129	2710	-114.1159272947238	2710	-111.46051382446289	2710	7.5480031269737937	2710	10.186614440917969	2710	32.767104608580766	2710	34.468660491943361	2710	-59.604365281411745	2710	-46.195111999511717	2710	7.3536019535023351	2710	24.016657597750786	2710	11.313292727057274	2710	57.422655543431553	2710	1.1413660982247005
2720	-107.64074142648906	2720	-80.665197631835937	2720	-31.331122375248395	2720	-35.342998962402341	2720	59.269704367449947	2720	54.131195343017581	2720	16.550245152477743	2720	-2.6058781127929689	2720	17.088799920275889	2720	44.418376922607422	2720	-6.3450313547493842	2720	-9.2390223999023444	2720	-112.5264408462176	2720	-115.01398397827148	2720	6.735417139474305	2720	9.3574714050292975	2720	33.03009784879297	2720	33.876415466308593	2720	-61.625373291225117	2720	-49.748582153320314	2720	7.0247629899443282	2720	24.341616949157462	2720	11.138445834230604	2720	56.768986684044876	2720	0.85656409102869446
2730	-116.98669263975521	2730	-84.82319750976562	2730	-34.034278091005525	2730	-33.679799011230472	2730	59.265846881252138	2730	55.907930419921875	2730	18.881052793415165	2730	6.8700422973632813	2730	10.940575589150724	2730	40.391110748291013	2730	-6.7539815295116412	2730	-7.6991853332519531	2730	-111.07146307519196	2730	-115.4877799987793	2730	5.2084808519882895	2730	7.6991853332519531	2730	33.331018585095649	2730	33.521068450927736	2730	-63.122610091736689	2730	-54.131195343017581	2730	6.6976465508398011	2730	24.645371771708998	2730	10.967294533004248	2730	56.062581005507042	2730	0.59797122842158545
2740	-126.54220942756099	2740	-90.6443973388672	2740	-31.768140748431914	2740	-38.669398864746093	2740	58.824147638674908	2740	57.803114501953125	2740	24.723707670919879	2740	2.9612251281738282	2740	3.5670320136232405	2740	33.757966461181638	2740	-7.7528098064098749	2740	-8.5283283691406258	2740	-109.38367402824579	2740	-116.43537203979493	2740	3.7471891812009028	2740	9.0021243896484382	2740	34.058582455701867	2740	33.639517456054691	2740	-63.805392642565273	2740	-57.566216491699215	2740	6.3715340033751273	2740	24.936768540822339	2740	10.798297031977578	2740	55.325440174413693	2740	0.35465312205224681
2750	-135.65710457194629	2750	-101.45519702148438	2750	-22.327743765453132	2750	-37.006198913574217	2750	55.248885118141224	2750	61.001237640380857	2750	37.003770513338026	2750	7.4622873229980469	2750	-4.9126113637635278	2750	27.006373168945313	2750	-8.8791280265795258	2750	-5.9224502563476564	2750	-108.12797428937151	2750	-117.38296408081055	2750	3.1852083184132454	2750	6.8700422973632813	2750	35.266532140398752	2750	32.928823425292968	2750	-62.253620708273857	2750	-59.106053558349608	2750	6.0454214559104535	2750	25.228165309935676	2750	10.629299530950906	2750	54.588299343320344	2750	0.11133501568290827
2760	-142.37385791911194	2760	-107.27639685058594	2760	-23.256296989250149	2760	-32.848199035644534	2760	53.102713195953157	2760	56.973971466064455	2760	38.669020532926623	2760	15.635268676757812	2760	-6.8635552671489588	2760	18.59649380493164	2760	-9.3372029752046259	2760	-8.29143035888672	2760	-107.43617436558462	2760	-114.06639193725586	2760	4.4706723770991577	2760	8.8836753845214851	2760	37.301308036366656	2760	32.928823425292968	2760	-59.710068709714562	2760	-59.935196594238285	2760	5.7220735160826894	2760	25.499030729547215	2760	10.464525419824607	2760	53.805655078289668	2760	-0.10338575022392196
2770	-149.06135042806736	2770	-118.91879650878906	2770	-21.274802004551372	2770	-31.184999084472658	2770	50.930160985824969	2770	58.75070654296875	2770	38.647813440552596	2770	17.76735076904297	2770	-6.9801759141324524	2770	10.423512451171876	2770	-9.9395382490281925	2770	-7.6991853332519531	2770	-106.45628174733743	2770	-111.22361581420898	2770	8.1067142179648	2770	5.448654235839844	2770	39.980475117392871	2770	31.744333374023437	2770	-56.12393553416527	2770	-62.777972717285159	2770	5.4004659194226825	2770	25.756971496360556	2770	10.302409967257937	2770	52.994366028622984	2770	-0.30010425590925949
2780	-154.91886176929265	2780	-118.50299652099609	2780	-12.344586142017615	2780	-29.521799133300782	2780	48.148231398777185	2780	59.461400573730472	2780	43.655291375790028	2780	24.992740081787108	2780	-8.4731397778391866	2780	6.3962462768554689	2780	-9.5107588018523614	2780	-9.2390223999023444	2780	-104.33947121518742	2780	-107.9070436706543	2780	15.310617944185129	2780	4.6195111999511722	2780	43.445363349507886	2780	34.824007507324218	2780	-52.211363063803375	2780	-62.777972717285159	2780	5.0788583227626756	2780	26.014912263173898	2780	10.140294514691266	2780	52.183076978956294	2780	-0.496822761594597
2790	-158.37824458837304	2790	-138.46139593505859	2790	-13.520184031353999	2790	-19.542599426269533	2790	46.655001070401418	2790	57.210869476318358	2790	40.937182282823272	2790	37.074538604736325	2790	-3.372974557966856	2790	-4.14571517944336	2790	-9.5148135715888316	2790	-9.5943694152832038	2790	-100.28875037633631	2790	-107.31479864501954	2790	23.675586727769307	2790	3.6719191589355469	2790	47.540629636764216	2790	34.824007507324218	2790	-48.4873986759375	2790	-61.47503366088867	2790	4.7607780187856541	2790	26.253130619052119	2790	9.98274570927701	2790	51.333966180006186	2790	-0.66314615247185082
2800	-162.65113843571413	2800	-144.28259576416016	2800	-12.896212074180529	2800	-21.205799377441405	2800	44.906993039684295	2800	54.012746337890626	2800	38.818898641282829	2800	38.732824676513673	2800	3.7039502374539275	2800	-4.6195111999511722	2800	-10.246147875652927	2800	-7.9360833435058593	2800	-96.757661156052137	2800	-109.68377874755859	2800	33.908934420359039	2800	4.9748582153320315	2800	49.406205260537561	2800	36.956089599609378	2800	-45.646670650760228	2800	-58.869155548095705	2800	4.445092937204314	2800	26.477956391832123	2800	9.828297904124339	2800	50.459172368879507	2800	-0.80882961741985393
2810	-166.93789931026402	2810	-149.27219561767578	2810	-5.2845607736568745	2810	-21.205799377441405	2810	43.296831579488227	2810	51.288419219970706	2810	43.644450990177859	2810	39.32506970214844	2810	8.4632720099223935	2810	-5.5671032409667971	2810	-10.865403345174087	2810	-9.9497164306640631	2810	-94.491201553916881	2810	-104.82736953735352	2810	45.491879634060524	2810	7.9360833435058593	2810	51.166214992670938	2810	40.509559753417967	2810	-43.613822839935544	2810	-55.907930419921875	2810	4.1294078556229739	2810	26.702782164612124	2810	9.67385009897167	2810	49.584378557752821	2810	-0.954513082367857
2820	-168.45542268440852	2820	-155.09339544677735	2820	-7.4485548149725567	2820	-11.642399658203125	2820	42.118526041298843	2820	48.919439117431644	2820	43.333552030474749	2820	43.826131896972655	2820	18.442081074865385	2820	-8.1729813537597664	2820	-11.336350307445731	2820	-10.423512451171876	2820	-91.865033290494921	2820	-103.87977749633789	2820	55.462527159536528	2820	15.872166687011719	2820	52.854126880797665	2820	42.641641845703127	2820	-43.234375232634363	2820	-52.117562255859376	2820	3.8177224320633409	2820	26.908899220557046	2820	9.5241940272601138	2820	48.679748946036682	2820	-1.0689698410236093
2830	-168.33345757760355	2830	-155.09339544677735	2830	-8.96517123768609	2830	-13.305599609375	2830	41.248888034196192	2830	45.958213989257814	2830	41.460599627739754	2830	39.9173147277832	2830	28.207192918083706	2830	-2.6058781127929689	2830	-11.802069331375016	2830	-10.305063446044922	2830	-90.5781279391897	2830	-102.69528744506836	2830	62.473035531108152	2830	22.860657989501952	2830	54.549365785603	2830	46.668908020019529	2830	-44.916587205253172	2830	-47.734949066162109	2830	3.5089635875433345	2830	27.101326971503717	2830	9.3780441019681113	2830	47.75328826072333	2830	-1.1605777902022778
2840	-168.87633439456323	2840	-162.57779522705079	2840	-3.566515665428458	2840	-12.473999633789063	2840	39.260599349784613	2840	44.773723937988279	2840	43.425247528616637	2840	39.32506970214844	2840	32.918002684510263	2840	4.14571517944336	2840	-12.236420725308363	2840	-11.489553497314454	2840	-90.108608095546316	2840	-95.825245147705076	2840	66.703177728113985	2840	33.876415466308593	2840	56.288566790403216	2840	48.090296081542967	2840	-48.182893178681859	2840	-46.787357025146484	2840	3.200204743023328	2840	27.293754722450384	2840	9.2318941766761089	2840	46.826827575409979	2840	-1.2521857393809466
2850	-166.65427735131618	2850	-167.98319506835938	2850	-7.523822777063085	2850	-4.9895998535156254	2850	38.483936015430778	2850	43.233886871337887	2850	39.988879470391794	2850	39.798865722656252	2850	41.497598263232561	2850	9.5943694152832038	2850	-12.496293440302537	2850	-11.608002502441407	2850	-90.462610467194793	2850	-93.930061065673826	2850	68.179497596997422	2850	44.418376922607422	2850	57.932501420794047	2850	51.406868225097654	2850	-54.58615634306625	2850	-45.247519958496092	2850	2.8956448746290606	2850	27.468737624968703	2850	9.0907011174112515	2850	45.878555992361179	2850	-1.3130742962059818
2860	-164.71870747333031	2860	-166.73579510498047	2860	-10.502141780503553	2860	-6.6527998046875	2860	38.014764629142732	2860	41.338702789306637	2860	34.248105539181211	2860	41.6940498046875	2860	46.537399257948849	2860	17.175105743408203	2860	-12.553442942297135	2860	-12.437145538330078	2860	-90.848503463447486	2860	-90.376590911865236	2860	68.509933471432532	2860	54.368093353271483	2860	59.5807767253352	2860	52.117562255859376	2860	-62.9954357312213	2860	-45.129070953369144	2860	2.5943928327503873	2860	27.629978003008709	2860	8.9534129274259158	2860	44.913102443114489	2860	-1.3497630439519825
2870	-163.20767647651508	2870	-165.90419512939454	2870	-6.2666637517548018	2870	-7.4843997802734377	2870	37.208174936578665	2870	42.04939682006836	2870	32.68457026853369	2870	38.732824676513673	2870	45.6780662673145	2870	28.309312225341795	2870	-12.660992499842738	2870	-12.674043548583985	2870	-91.294877684529681	2870	-89.902794891357416	2870	66.312141478826049	2870	62.422625701904295	2870	61.291592005868587	2870	53.894297332763671	2870	-68.871907178604232	2870	-44.773723937988279	2870	2.2931407908717141	2870	27.791218381048715	2870	8.8161247374405782	2870	43.9476488938678	2870	-1.3864517916979833
2880	-160.38338665092488	2880	-168.39899505615233	2880	-8.812795581945938	2880	-3.32639990234375	2880	38.013295824953772	2880	39.443518707275388	2880	27.4495831593552	2880	40.509559753417967	2880	46.048054890943362	2880	31.033639343261719	2880	-12.323698997013857	2880	-10.778859466552735	2880	-91.487671909557648	2880	-91.087284942626951	2880	61.924633827519592	2880	67.160585906982419	2880	62.884229022790024	2880	55.315685394287108	2880	-71.080651039766138	2880	-47.142704040527342	2880	1.9960672208607919	2880	27.936539739000462	2880	8.6839397330057526	2880	42.968055271746366	2880	-1.3945309400691253
2890	-157.41173871288351	2890	-164.24099517822265	2890	-8.9522214881321283	2890	-5.8211998291015625	2890	39.688888135032592	2890	36.719191589355468	2890	20.156087421782445	2890	37.903681640625	2890	43.153593263017491	2890	39.206620697021485	2890	-11.06861075968034	2890	-14.924574645996094	2890	-91.07189808993104	2890	-90.021243896484378	2890	55.905759825440356	2890	70.950954071044919	2890	64.475181962866486	2890	57.447767486572268	2890	-73.030974448516247	2890	-53.775848327636716	2890	1.7025352552574524	2890	28.0683683959138	2890	8.5560801051704161	2890	41.976476755146351	2890	-1.378361059979125
2900	-156.51432123283047	2900	-165.90419512939454	2900	-2.4707793846581261	2900	-8.3159997558593748	2900	41.749441114040216	2900	38.140579650878905	2900	15.991369768352964	2900	32.928823425292968	2900	33.3346917576747	2900	44.773723937988279	2900	-9.6676768648077349	2900	-12.081798522949219	2900	-93.567590383645936	2900	-90.613488922119146	2900	49.363440829054923	2900	67.397483917236329	2900	66.069705970751158	2900	59.342951568603517	2900	-74.951118877175389	2900	-62.659523712158204	2900	1.4090032896541127	2900	28.200197052827136	2900	8.42822047733508	2900	40.984898238546336	2900	-1.3621911798891246
2910	-156.07801183395247	2910	-164.24099517822265	2910	-0.56268894513262779	2910	-4.9895998535156254	2910	45.851578162049407	2910	37.666783630371093	2910	9.2420778327090112	2910	34.231762481689451	2910	26.456319861314473	2910	45.365968963623047	2910	-8.35961432330695	2910	-12.200247528076172	2910	-96.0790808002575	2910	-90.850386932373041	2910	40.327498030032288	2910	65.02850381469726	2910	67.590195281439918	2910	61.47503366088867	2910	-77.395105038935142	2910	-68.108177947998044	2910	1.1194627509711863	2910	28.317863657072341	2910	8.3056221450202887	2910	39.9860598268789	2910	-1.3211907017965545
2920	-157.1813581936585	2920	-160.9145952758789	2920	1.6714639632626849	2920	-6.6527998046875	2920	49.844964624363293	2920	36.36384457397461	2920	2.1155220052499111	2920	29.493802276611326	2920	19.862620388754863	2920	46.550459014892581	2920	-7.03113983613024	2920	-10.186614440917969	2920	-99.949693615999266	2920	-92.271774993896486	2920	30.972517624585436	2920	62.185727691650392	2920	68.700184663112722	2920	61.356584655761722	2920	-79.851095153377869	2920	-71.306301086425776	2920	0.833560551441847	2920	28.422621005619007	2920	8.187819685928952	2920	38.980603741632208	2920	-1.257556178606553
2930	-159.71602496908918	2930	-159.25139532470703	2930	11.533849732609731	2930	-7.4843997802734377	2930	53.404094013965228	2930	41.6940498046875	2930	-2.06168005682699	2930	20.610126892089845	2930	9.3189046025548556	2930	41.338702789306637	2930	-5.6422344569605265	2930	-12.081798522949219	2930	-104.50445548799378	2930	-91.561080963134771	2930	23.092159120172795	2930	56.144828430175778	2930	69.291102239682488	2930	64.080911773681635	2930	-82.04505161513039	2930	-70.714056060791009	2930	0.54765835191250778	2930	28.527378354165677	2930	8.0700172268376154	2930	37.975147656385516	2930	-1.1939216554165517
2940	-162.44358458260274	2940	-157.58819537353514	2940	16.1242472467643	2940	-0.83159997558593746	2940	57.499815769862636	2940	40.391110748291013	2940	-5.9420806233660564	2940	16.227513702392578	2940	2.5223364157921964	2940	31.625884368896486	2940	-4.9995674659813538	2940	-10.897308471679688	2940	-108.18689111068318	2940	-95.11455111694336	2940	14.795177349941184	2940	48.090296081542967	2940	68.361048803943845	2940	65.976095855712884	2940	-83.714849238278347	2940	-72.609240142822259	2940	0.265457378972899	2940	28.619890460217697	2940	7.957661103964198	2940	36.968146050352	2940	-1.1107039552657816
2950	-165.34998346365677	2950	-159.25139532470703	2950	20.696218177743724	2950	0.83159997558593746	2950	62.161435766540677	2950	45.48441796875	2950	-9.7787111786406946	2950	11.134206481933594	2950	-1.6570383041229349	2950	25.940332122802733	2950	-4.7682017692285505	2950	-9.1205733947753913	2950	-111.03982235180817	2950	-96.180592163085933	2950	12.552978070127804	2950	40.864906768798825	2950	67.926479101885562	2950	68.581973968505864	2950	-84.530532418788667	2950	-77.3472003479004	2950	-0.013116096991106885	2950	28.700401252911032	2950	7.8506428245541953	2950	35.959629710798637	2950	-1.0082931812851128
2960	-169.8201119159352	2960	-156.75659539794921	2960	31.423864865892206	2960	3.32639990234375	2960	65.015489821197846	2960	53.657399322509768	2960	-11.868680826849815	2960	2.1320820922851564	2960	-6.9469924673667158	2960	20.254779876708984	2960	-4.6176548474832835	2960	-8.1729813537597664	2960	-115.39684386329758	2960	-100.32630734252929	2960	20.885045835574374	2960	31.981231384277343	2960	68.929802919449372	2960	68.581973968505864	2960	-83.593089133127691	2960	-79.8346294555664	2960	-0.29168957295511277	2960	28.780912045604367	2960	7.7436245451441934	2960	34.951113371245285	2960	-0.90588240730444414
2970	-171.76865940177098	2970	-160.08299530029296	2970	35.934349968830318	2970	10.810799682617187	2970	67.2129183071027	2970	54.131195343017581	2970	-12.33272849260786	2970	-0.11844900512695313	2970	-7.1450281096716033	2970	9.2390223999023444	2970	-5.3434706499646012	2970	-6.0408992614746095	2970	-118.44900512695313	2970	-103.87977749633789	2970	35.6365031677868	2970	24.874291076660157	2970	71.786726014428766	2970	67.515932922363277	2970	-82.67289296389005	2970	-82.085160552978522	2970	-0.56690238201207754	2970	28.851151051496558	2970	7.6422679809294891	2970	33.945434825332249	2970	-0.79013207560362186
2980	-173.64822385845167	2980	-160.08299530029296	2980	35.384892246664862	2980	14.968799560546875	2980	68.916551808478971	2980	56.144828430175778	2980	-13.315517724920202	2980	-5.2117562255859378	2980	-3.9342747982357942	2980	2.724327117919922	2980	-6.6855890977938337	2980	-4.14571517944336	2980	-118.44900512695313	2980	-107.78859466552734	2980	54.11238953339496	2980	15.516819671630859	2980	73.937289782597674	2980	69.174218994140631	2980	-79.22573864381134	2980	-83.269650604248042	2980	-0.83857399246941666	2980	28.910566480389893	2980	7.5468772736341538	2980	32.942746516518895	2980	-0.66032559837428573
2990	-176.91539548157454	2990	-164.24099517822265	2990	39.088247563812928	2990	20.789999389648436	2990	67.831840341143689	2990	60.88278863525391	2990	-13.865935686902308	2990	-11.72645150756836	2990	-0.52899346793482671	2990	-1.0660410461425782	2990	-8.0663144815392762	2990	-4.2641641845703129	2990	-118.44900512695313	2990	-109.80222775268555	2990	66.209556320839738	2990	11.608002502441407	2990	74.5314432248399	2990	66.923687896728509	2990	-76.125794751626586	2990	-83.6249976196289	2990	-1.1102456029267558	2990	28.969981909283227	2990	7.4514865663388186	2990	31.940058207705537	2990	-0.5305191211449497
3000	-177.69542341191294	3000	-169.64639501953124	3000	37.195038738152313	3000	31.600799072265627	3000	65.626896864180736	3000	65.146952819824222	3000	-11.621319486619017	3000	-11.3711044921875	3000	5.9950324079011361	3000	-4.7379602050781253	3000	-10.157063735547567	3000	-4.5010621948242191	3000	-118.44900512695313	3000	-112.64500387573243	3000	68.304081601039243	3000	20.136330871582032	3000	72.724294526458635	3000	68.700422973632811	3000	-72.911227517807333	3000	-83.032752593994147	3000	-1.3789034664957456	3000	29.021003320562254	3000	7.3619989848761671	3000	30.943416568879549	3000	-0.39395068023816321
3010	-177.04304719295652	3010	-172.14119494628906	3010	32.792469251287542	3010	36.174598937988279	3010	63.289004904349738	3010	67.871279937744134	3010	-9.1131001822215314	3010	-11.252655487060547	3010	14.22123429299722	3010	-6.9884913024902344	3010	-11.936119489849819	3010	-4.382613189697266	3010	-118.44900512695313	3010	-117.97520910644531	3010	66.55310279317078	3010	36.956089599609378	3010	67.833088423442	3010	70.2402600402832	3010	-69.426758461490834	3010	-82.322058563232417	3010	-1.6441466125610844	3010	29.062513913602256	3010	7.2791999236688323	3010	29.953626092612861	3010	-0.24972061525216013
3020	-176.72602266420176	3020	-175.46759484863281	3020	33.97400526012261	3020	35.342998962402341	3020	58.884697787345857	3020	69.292667999267579	3020	-8.05232488612724	3020	-12.200247528076172	3020	21.081840057003024	3020	-3.7903681640625	3020	-13.049052950795304	3020	-6.0408992614746095	3020	-118.44900512695313	3020	-117.73831109619141	3020	61.553389475430031	3020	53.3020523071289	3020	61.203604426678453	3020	73.675281188964846	3020	-66.24136196789658	3020	-79.123935424804685	3020	-1.9093897586264232	3020	29.104024506642258	3020	7.1964008624614966	3020	28.963835616346174	3020	-0.10549055026615706
3030	-175.66300310547777	3030	-176.29919482421875	3030	32.54069848412405	3030	39.500998840332031	3030	54.376733235817035	3030	68.4635249633789	3030	-4.1024746801719658	3030	-14.687676635742188	3030	27.140701819069278	3030	-2.1320820922851564	3030	-13.650499305111694	3030	-8.6467773742675789	3030	-118.44900512695313	3030	-117.61986209106445	3030	54.552455606597526	3030	65.383850830078131	3030	53.845041322069918	3030	73.556832183837884	3030	-63.826729947265619	3030	-75.5704652709961	3030	-2.1719471075074379	3030	29.138865840161454	3030	7.1197550025562375	3030	27.982597812507183	3030	0.039308971850581381
3040	-173.707792722874	3040	-177.96239477539064	3040	30.462661645967817	3040	37.006198913574217	3040	51.853400112781785	3040	65.976095855712884	3040	-1.133120348201615	3040	-11.015757476806641	3040	31.459120330444513	3040	6.3962462768554689	3040	-13.43655161417221	3040	-9.3574714050292975	3040	-118.44900512695313	3040	-118.21210711669922	3040	51.899149345724858	3040	67.752830932617186	3040	47.8254075114193	3040	70.832505065917971	3040	-62.634864201855812	3040	-73.912179199218755	3040	-2.4312311410707768	3040	29.165579013641455	3040	7.0506083567362365	3040	27.011783578187167	3040	0.18480251984525115
3050	-174.2209132162748	3050	-176.29919482421875	3050	32.454161232227712	3050	33.679799011230472	3050	47.763993982096039	3050	63.133319732666017	3050	-0.64148092745988083	3050	-10.660410461425782	3050	33.838857361766472	3050	13.503186584472656	3050	-13.706502294147942	3050	-11.608002502441407	3050	-118.44900512695313	3050	-118.80435214233398	3050	56.603562896437325	3050	67.042136901855471	3050	44.735603467565213	3050	69.411117004394526	3050	-62.060662657644357	3050	-68.818871978759759	3050	-2.6905151746341156	3050	29.192292187121453	3050	6.9814617109162356	3050	26.040969343867147	3050	0.33029606783992094
3060	-173.8904672968097	3060	-167.98319506835938	3060	33.322055570470219	3060	35.342998962402341	3060	45.8417463639582	3060	59.106053558349608	3060	2.6740483026475923	3060	-9.2390223999023444	3060	32.929972455072033	3060	21.55771893310547	3060	-14.211760573220875	3060	-11.963349517822266	3060	-118.44900512695313	3060	-120.10729119873047	3060	64.5162569264345	3060	64.317809783935544	3060	43.855580214589267	3060	60.764339630126955	3060	-62.911105520453539	3060	-66.923687896728509	3060	-2.9474016592038192	3060	29.213545928667433	3060	6.9187099732103734	3060	25.081177746748516	3060	0.47119206242734524
3070	-173.45983817435115	3070	-176.29919482421875	3070	33.685600932036586	3070	33.679799011230472	3070	45.928750000751961	3070	54.486542358398438	3070	4.7088428439384	3070	-6.3962462768554689	3070	28.82601640059308	3070	26.177230133056639	3070	-15.206481162009791	3070	-14.332329620361328	3070	-118.44900512695313	3070	-120.58108721923829	3070	70.830467485069988	3070	54.131195343017581	3070	44.205518436063045	3070	54.723440368652341	3070	-64.74472946117973	3070	-63.607115753173829	3070	-3.2011434516058248	3070	29.2276389269341	3070	6.864345975447705	3070	24.135843748188496	3070	0.60605777766334812
3080	-174.47864256125479	3080	-173.80439489746092	3080	38.644362125220781	3080	25.779599243164064	3080	44.841470045498589	3080	51.406868225097654	3080	3.3942387655953614	3080	-2.0136330871582033	3080	23.37600927674168	3080	29.967598297119142	3080	-15.894764024894652	3080	-12.674043548583985	3080	-118.44900512695313	3080	-117.85676010131836	3080	73.214494604166049	3080	51.762215240478518	3080	44.9648167325115	3080	48.682541107177734	3080	-67.2668791097151	3080	-62.896421722412107	3080	-3.4548852440078304	3080	29.241731925200767	3080	6.8099819776850365	3080	23.190509749628475	3080	0.74092349289935089
3090	-175.59675585678042	3090	-172.972794921875	3090	41.366417194818865	3090	37.006198913574217	3090	44.923148320174811	3090	47.379602050781251	3090	3.8573749949392782	3090	-3.6719191589355469	3090	14.107726768194649	3090	33.994864471435548	3090	-16.551069515365757	3090	-11.844900512695313	3090	-118.44900512695313	3090	-118.68590313720704	3090	72.835981999313518	3090	55.197236389160153	3090	45.7075037054717	3090	43.944580902099609	3090	-71.54560108825504	3090	-62.659523712158204	3090	-3.7064701874322186	3090	29.251375662680182	3090	6.7622264242165713	3090	22.259251192723642	3090	0.86753254836493432
3100	-177.44719503428186	3100	-177.13079479980468	3100	43.288403118154832	3100	35.342998962402341	3100	45.475624873123728	3100	45.958213989257814	3100	4.2477903726031485	3100	4.9748582153320315	3100	3.0968451248914768	3100	31.507435363769531	3100	-17.227422098895335	3100	-13.503186584472656	3100	-118.44900512695313	3100	-119.75194418334961	3100	66.821779413302323	3100	63.488666748046874	3100	45.302954508221269	3100	43.4707848815918	3100	-76.882722102650874	3100	-63.844013763427732	3100	-3.9550083199228907	3100	29.25473427934018	3100	6.7238061003072369	3100	21.347875905336956	3100	0.98247806988560349
3110	-183.92929235229397	3110	-174.63599487304688	3110	48.725134088193052	3110	36.174598937988279	3110	44.609562144936966	3110	46.550459014892581	3110	-0.670563589416773	3110	3.7903681640625	3110	-5.3045792661237474	3110	27.835516204833983	3110	-17.783135957246881	3110	-16.819758728027345	3110	-118.44900512695313	3110	-119.98884219360352	3110	57.708990099550704	3110	71.7800971069336	3110	44.441077628214991	3110	45.129070953369144	3110	-82.952451906115769	3110	-65.265401824951169	3110	-4.2035464524135628	3110	29.258092896000178	3110	6.6853857763979025	3110	20.436500617950269	3110	1.0974235914062724
3120	-188.82081039915312	3120	-177.96239477539064	3120	52.361364996192172	3120	38.669398864746093	3120	44.924653376446237	3120	44.773723937988279	3120	-5.934775902428485	3120	2.1320820922851564	3120	-15.66509412049404	3120	21.913065948486327	3120	-18.424283212819059	3120	-16.70130972290039	3120	-118.44900512695313	3120	-119.2781481628418	3120	48.17617670623936	3120	72.609240142822259	3120	43.668700976990031	3120	43.826131896972655	3120	-89.818715902376965	3120	-67.397483917236329	3120	-4.4501193674072974	3120	29.257883476239687	3120	6.6537373131741679	3120	19.543192510512736	3120	1.2022174314595435
3130	-192.39451869290318	3130	-175.46759484863281	3130	53.334787524332548	3130	40.332598815917969	3130	45.941680623822393	3130	45.010621948242189	3130	-18.35246556729118	3130	3.0796741333007813	3130	-25.571183284633626	3130	16.582860717773439	3130	-18.918626300023025	3130	-17.648901763916015	3130	-118.44900512695313	3130	-118.56745413208007	3130	40.823569537556985	3130	73.083036163330078	3130	43.921946016590887	3130	45.839764984130859	3130	-95.466415243040743	3130	-70.950954071044919	3130	-4.6936995654013023	3130	29.25224049847969	3130	6.6324013281495011	3130	18.677397875072717	3130	1.2915518581142118
3140	-198.37893268737898	3140	-176.29919482421875	3140	57.645684033607147	3140	41.995798767089845	3140	45.514960923329056	3140	45.129070953369144	3140	-40.188447561805283	3140	2.4874291076660158	3140	-31.192418858683098	3140	3.7903681640625	3140	-19.282514496320058	3140	-14.806125640869141	3140	-118.44900512695313	3140	-119.87039318847657	3140	40.179120418977192	3140	67.515932922363277	3140	46.07595813570601	3140	45.48441796875	3140	-98.094342034854122	3140	-76.75495532226563	3140	-4.9372797633953072	3140	29.246597520719689	3140	6.6110653431248343	3140	17.8116032396327	3140	1.3808862847688803
3150	-200.06356664283283	3150	-185.44679455566407	3150	59.221403496965323	3150	47.816998596191404	3150	46.187421093714548	3150	43.944580902099609	3150	-55.5541587155053	3150	-2.2505310974121095	3150	-35.234682423610046	3150	-3.6719191589355469	3150	-19.688537837508218	3150	-17.76735076904297	3150	-118.44900512695313	3150	-118.68590313720704	3150	42.480086451419005	3150	58.276910522460938	3150	49.559648510980558	3150	45.602866973876957	3150	-100.77961657319511	3150	-82.558956573486327	3150	-5.1790379438477157	3150	29.23730104370583	3150	6.59659923229316	3150	16.968721987795991	3150	1.4599476849180646
3160	-199.9874273806096	3160	-182.95199462890625	3160	59.571711714318937	3160	51.974998474121094	3160	47.704729621882151	3160	44.418376922607422	3160	-62.633261206197027	3160	-6.2777972717285158	3160	-37.345555208766115	3160	-18.359595794677734	3160	-19.909896876671755	3160	-18.714942810058595	3160	-118.44900512695313	3160	-119.2781481628418	3160	43.932524121060929	3160	48.564092102050779	3160	52.775172307838432	3160	45.010621948242189	3160	-103.32230216682284	3160	-89.784345886230469	3160	-5.4178014252563882	3160	29.221999613132496	3160	6.5934245636164928	3160	16.163501563255974	3160	1.5221241638467327
3170	-198.547462010101	3170	-187.94159448242186	3170	61.97213038936674	3170	51.974998474121094	3170	47.641236248348939	3170	45.958213989257814	3170	-72.515571482712033	3170	-17.530452758789064	3170	-33.869882773049824	3170	-27.006373168945313	3170	-20.074996308380744	3170	-19.188738830566408	3170	-118.44900512695313	3170	-118.56745413208007	3170	45.971593518417585	3170	40.391110748291013	3170	54.299051763935431	3170	42.167845825195315	3170	-105.46257857076019	3170	-94.5223060913086	3170	-5.65656490666506	3170	29.206698182559165	3170	6.5902498949398263	3170	15.358281138715956	3170	1.584300642775401
3180	-193.67705120029024	3180	-199.583994140625	3180	61.888960932980552	3180	56.964598327636722	3180	48.570632425139543	3180	46.076662994384769	3180	-76.2527034178784	3180	-40.272661743164065	3180	-28.480426032534019	3180	-29.849149291992187	3180	-19.372908231614989	3180	-18.9518408203125	3180	-118.44900512695313	3180	-117.61986209106445	3180	42.719613208614604	3180	37.903681640625	3180	54.932962629024757	3180	43.944580902099609	3180	-106.61689428617777	3180	-98.549572265625	3180	-5.893598503433469	3180	29.187835488511958	3180	6.5939783305955419	3180	14.581092102246865	3180	1.6376863204840668
3190	-184.90622593448367	3190	-197.08919421386719	3190	59.864772262728017	3190	56.964598327636722	3190	50.705035870645936	3190	46.668908020019529	3190	-74.244416147084181	3190	-58.276910522460938	3190	-22.085009998729944	3190	-35.179354522705076	3190	-19.509025216059044	3190	-21.202371917724609	3190	-118.44900512695313	3190	-118.09365811157227	3190	34.710251724419194	3190	42.523192840576172	3190	54.813267463237274	3190	51.288419219970706	3190	-104.80355992200357	3190	-100.91855236816406	3190	-6.1275588973221407	3190	29.16264608058529	3190	6.6099703817662077	3190	13.853701844573516	3190	1.6754548206100677
3200	-177.14079959167623	3200	-193.76279431152344	3200	59.486333651791092	3200	61.122598205566405	3200	50.913269751202307	3200	47.498051055908206	3200	-77.8268195148365	3200	-62.185727691650392	3200	-11.550064103352813	3200	-35.416252532958985	3200	-20.373011094774345	3200	-20.847024902343751	3200	-118.44900512695313	3200	-117.61986209106445	3200	29.449500402924112	3200	43.826131896972655	3200	54.165152615231342	3200	53.065154296875	3200	-101.69331443307974	3200	-102.45838943481445	3200	-6.3615192912108114	3200	29.137456672658626	3200	6.6259624329368743	3200	13.126311586900169	3200	1.7132233207360683
3210	-165.93033429436522	3210	-195.42599426269533	3210	57.938144197843137	3210	60.290998229980467	3210	52.319746409934787	3210	47.498051055908206	3210	-74.425297568897776	3210	-71.424750091552738	3210	-2.5221210551584541	3210	-32.928823425292968	3210	-20.912107663484409	3210	-20.847024902343751	3210	-118.44900512695313	3210	-117.61986209106445	3210	27.465000421049055	3210	46.550459014892581	3210	52.399074554886731	3210	54.960338378906251	3210	-96.951578842348681	3210	-104.70892053222656	3210	-6.5937896560525457	3210	29.108725395198057	3210	6.6488331499086435	3210	12.431497341232037	3210	1.7449735832011053
3220	-152.60131062796268	3220	-191.26799438476562	3220	54.130906900955	3220	61.122598205566405	3220	54.8802204131369	3220	49.037888122558591	3220	-63.703201802523353	3220	-75.452016265869148	3220	2.4688303723650638	3220	-27.480169189453125	3220	-20.817150301507006	3220	-19.66253485107422	3220	-118.44900512695313	3220	-118.92280114746095	3220	28.768052495084973	3220	43.233886871337887	3220	51.15576865820799	3220	55.552583404541018	3220	-90.3582943931364	3220	-106.95945162963868	3220	-6.8228092003165512	3220	29.073181227518052	3220	6.6849351828593111	3220	11.79934401275869	3220	1.7651475885211057
3230	-141.31863079780848	3230	-186.27839453125	3230	52.874639694338242	3230	58.627798278808591	3230	55.365095893578804	3230	50.103929168701171	3230	-60.498054086276376	3230	-72.846138153076168	3230	7.866730121622119	3230	-22.505310974121095	3230	-21.585682162706927	3230	-19.899432861328126	3230	-118.44900512695313	3230	-117.02761706542968	3230	34.264938917137655	3230	35.653150543212888	3230	51.598545441474712	3230	54.604991363525393	3230	-82.409502078287119	3230	-102.69528744506836	3230	-7.0518287445805559	3230	29.037637059838051	3230	6.7210372158099787	3230	11.167190684285341	3230	1.785321593841106
3240	-131.04557497974008	3240	-175.46759484863281	3240	51.273024807771762	3240	59.459398254394529	3240	57.023569022014762	3240	50.577725189208984	3240	-52.027738387636653	3240	-76.0442612915039	3240	9.5476171526760183	3240	-12.200247528076172	3240	-22.865083727171438	3240	-20.610126892089845	3240	-118.44900512695313	3240	-117.97520910644531	3240	35.361429733426796	3240	29.849149291992187	3240	52.541918013470337	3240	52.472909271240233	3240	-74.663223842563937	3240	-101.98459341430664	3240	-7.2791437114336048	3240	28.998691059830808	3240	6.7639510755784666	3240	10.570734834273372	3240	1.8031906089580496
3250	-120.73969336861762	3250	-162.57779522705079	3250	48.031214108528779	3250	58.627798278808591	3250	60.32381475548565	3250	52.472909271240233	3250	-37.332760641894076	3250	-74.267526214599613	3250	8.9679204470314673	3250	-4.5010621948242191	3250	-23.684264121741965	3250	-20.136330871582032	3250	-118.44900512695313	3250	-118.33055612182618	3250	33.070115878600838	3250	27.717067199707031	3250	53.307571004981469	3250	53.538950317382813	3250	-68.241758380689745	3250	-96.535939178466791	3250	-7.5029012993429429	3250	28.95264558366414	3250	6.8210809217458008	3250	10.048778069727362	3250	1.8162492097393832
3260	-114.64310685843635	3260	-148.44059564208985	3260	48.361710053912027	3260	54.469798400878908	3260	61.215295607403881	3260	55.078787384033205	3260	-34.365087897100146	3260	-62.304176696777347	3260	7.1364585340867608	3260	1.7767350769042969	3260	-24.41456013857831	3260	-20.965473907470702	3260	-118.44900512695313	3260	-117.61986209106445	3260	33.727301562733956	3260	28.42776123046875	3260	54.428922649357077	3260	50.340827178955081	3260	-64.809010415492068	3260	-91.324182952880861	3260	-7.726658887252281	3260	28.906600107497471	3260	6.8782107679131359	3260	9.5268213051813522	3260	1.8293078105207168
3270	-108.66197377866698	3270	-137.62979595947266	3270	49.061372572518579	3270	51.974998474121094	3270	62.820297862616108	3270	54.604991363525393	3270	-26.897589575735555	3270	-62.067278686523437	3270	3.2655456432220618	3270	6.9884913024902344	3270	-24.947667357766772	3270	-21.794616943359376	3270	-118.44900512695313	3270	-118.68590313720704	3270	30.6983605424585	3270	35.179354522705076	3270	54.670909043041327	3270	50.340827178955081	3270	-64.150887161538833	3270	-82.677405578613275	3270	-7.9486389285906327	3270	28.857417525623575	3270	6.9420671429403447	3270	9.0417077585246215	3270	1.8443554732704077
3280	-104.46964494985326	3280	-132.64019610595705	3280	47.098979939286508	3280	49.48019854736328	3280	65.633409386452954	3280	57.210869476318358	3280	-12.352209532613642	3280	-51.880664245605466	3280	-1.3054655807556248	3280	9.3574714050292975	3280	-25.388814323643061	3280	-23.334454010009765	3280	-118.44900512695313	3280	-117.02761706542968	3280	25.617169047374496	3280	35.416252532958985	3280	54.339118929856767	3280	52.828256286621091	3280	-65.970115831190469	3280	-74.85977124023438	3280	-8.1665844069893048	3280	28.801114539350241	3280	7.021190968336346	3280	8.64021862087128	3280	1.8639177832497413
3290	-103.8432931727088	3290	-117.67139654541016	3290	49.988226912917483	3290	49.48019854736328	3290	66.099814465801487	3290	60.053645599365232	3290	-13.922728892823418	3290	-37.42988562011719	3290	-5.6993756311689356	3290	8.6467773742675789	3290	-25.951053989509738	3290	-23.452903015136719	3290	-118.44900512695313	3290	-117.5014130859375	3290	22.355095885053615	3290	33.402619445800781	3290	54.188017075717454	3290	52.709807281494143	3290	-72.056430273699391	3290	-70.0033620300293	3290	-8.3845298853879768	3290	28.744811553076907	3290	7.1003147937323483	3290	8.2387294832179379	3290	1.883480093229075
3300	-104.53854541373183	3300	-112.26599670410157	3300	52.150349636755706	3300	52.806598449707032	3300	67.070657586267316	3300	61.356584655761722	3300	-3.5275121718222628	3300	-34.705558502197263	3300	-8.167837085301155	3300	8.0545323486328133	3300	-26.434968093761491	3300	-24.045148040771483	3300	-118.44900512695313	3300	-118.33055612182618	3300	18.613255529642128	3300	32.218129394531253	3300	53.672092159102682	3300	55.552583404541018	3300	-81.966761380859467	3300	-67.752830932617186	3300	-8.6005689997076171	3300	28.685722217523043	3300	7.1860790800996179	3300	7.9289416536614494	3300	1.9094960997923085
3310	-103.54970007378915	3310	-111.43439672851562	3310	52.460878301378777	3310	47.816998596191404	3310	70.802283813295574	3310	63.725564758300784	3310	28.73263105546868	3310	-26.295679138183594	3310	-7.9093918956965235	3310	2.1320820922851564	3310	-26.7902566545739	3310	-24.637393066406251	3310	-108.70682718069581	3310	-119.98884219360352	3310	13.953104891925152	3310	31.270537353515625	3310	52.679718140156453	3310	53.894297332763671	3310	-93.176662023866456	3310	-64.317809783935544	3310	-8.811888863091621	3310	28.619735206129707	3310	7.28828199012562	3310	7.8461626566754479	3310	1.9514883902023095
3320	-104.78748375657843	3320	-98.960397094726559	3320	55.806717025965611	3320	46.985398620605466	3320	71.883730406672711	3320	66.923687896728509	3320	25.7238145086058	3320	-14.806125640869141	3320	-9.9713318017822417	3320	-1.1844900512695313	3320	-27.307125919374009	3320	-25.348087097167969	3320	-99.820286968906856	3320	-119.15969915771484	3320	11.662427081390758	3320	26.058781127929688	3320	52.968431003344243	3320	54.249644348144528	3320	-98.621411497169476	3320	-65.976095855712884	3320	-9.0232087264756267	3320	28.553748194736372	3320	7.3904849001516224	3320	7.7633836596894454	3320	1.9934806806123102
3330	-105.81479321999532	3330	-104.78159692382812	3330	59.573727982364893	3330	49.48019854736328	3330	72.844690956424557	3330	65.976095855712884	3330	18.303529353837654	3330	-15.990615692138672	3330	-2.435143372388366	3330	-4.6195111999511722	3330	-27.71033370415072	3330	-25.703434112548827	3330	-91.053473405208564	3330	-116.79071905517579	3330	9.3089782267796739	3330	21.794616943359376	3330	53.037408962091739	3330	55.907930419921875	3330	-99.712791661635322	3330	-72.2538931274414	3330	-9.2324392908032049	3330	28.48882004866325	3330	7.4992589911549654	3330	7.6788421356897505	3330	2.0833414349494155
3340	-105.08364365266853	3340	-103.11839697265626	3340	63.7692863123891	3340	51.974998474121094	3340	74.42246784568259	3340	65.620748840332027	3340	7.8967528637300113	3340	-5.3302052307128909	3340	20.012179524870955	3340	-9.7128184204101569	3340	-27.900355528970167	3340	-26.414128143310545	3340	-80.742449831315781	3340	-123.42386334228516	3340	5.5200807426249785	3340	18.833391815185546	3340	52.156541676274024	3340	55.078787384033205	3340	-100.54452722147788	3340	-84.098793640136719	3340	-9.4360100375392069	3340	28.426760321329915	3340	7.6258341171889681	3340	7.5895260049304154	3340	2.3028757146647534
3350	-105.83542895070465	3350	-102.28679699707031	3350	66.090581633233938	3350	52.806598449707032	3350	72.726849830648362	3350	70.358709045410151	3350	-9.9889001085995055	3350	25.466536102294921	3350	25.156213333463405	3350	-6.9884913024902344	3350	-28.346963903770082	3350	-26.5325771484375	3350	-71.708676634308262	3350	-108.26239068603516	3350	5.2848532903853211	3350	13.976982604980469	3350	51.349407458770955	3350	51.999113250732421	3350	-102.24593971032337	3350	-92.9824690246582	3350	-9.63958078427521	3350	28.364700593996581	3350	7.7524092432229708	3350	7.50020987417108	3350	2.5224099943800913
3360	-106.12647027520515	3360	-106.444796875	3360	66.347108432504768	3360	56.964598327636722	3360	69.787073960604673	3360	70.714056060791009	3360	-30.216539594784177	3360	24.518944061279296	3360	27.35434258363561	3360	-10.423512451171876	3360	-28.695407378548605	3360	-27.717067199707031	3360	-63.933150733579531	3360	-98.194225250244145	3360	4.9661006077264549	3360	9.83126742553711	3360	48.726515023026593	3360	52.946705291748046	3360	-103.75112148191633	3360	-100.0894093322754	3360	-9.8408339862607068	3360	28.299024316662454	3360	7.8855080478417356	3360	7.4095968689947949	3360	2.7190855235070881
3370	-102.50189369014201	3370	-106.444796875	3370	60.706860427030044	3370	56.964598327636722	3370	67.073221989848861	3370	72.2538931274414	3370	-45.5927479919328	3370	17.293554748535158	3370	21.965930489216511	3370	-2.724327117919922	3370	-28.833516194299822	3370	-27.480169189453125	3370	-55.493627513487148	3370	-90.9688359375	3370	3.8855333562912726	3370	7.9360833435058593	3370	44.617390364930678	3370	52.236011260986331	3370	-104.10152809735534	3370	-100.91855236816406	3370	-10.035190175070712	3370	28.22258518652912	3370	8.0380213199230734	3370	7.3151243655547926	3370	2.847733410903091
3380	-101.39749845777865	3380	-100.62359704589844	3380	58.639980926961961	3380	60.290998229980467	3380	60.176500824332614	3380	72.2538931274414	3380	-55.6155685964475	3380	7.1069403076171875	3380	21.483642701422333	3380	18.241146789550783	3380	-29.055272825669558	3380	-27.835516204833983	3380	-50.324108587412923	3380	-81.492915527343754	3380	5.5315841222822613	3380	6.7515932922363282	3380	40.261523644694428	3380	53.420501312255858	3380	-105.87374539299545	3380	-101.51079739379883	3380	-10.229546363880717	3380	28.146146056395782	3380	8.1905345920044113	3380	7.22065186211479	3380	2.9763812982990938
3390	-99.1187417126078	3390	-107.27639685058594	3390	53.493850146173862	3390	64.448998107910157	3390	53.997739631294408	3390	73.438383178710936	3390	-59.933634190578545	3390	-10.660410461425782	3390	18.401672733916758	3390	24.045148040771483	3390	-28.585374197014186	3390	-27.835516204833983	3390	-44.90248231017916	3390	-70.2402600402832	3390	6.1436493329609405	3390	7.4622873229980469	3390	35.852760530452734	3390	52.117562255859376	3390	-106.99521087839818	3390	-103.64287948608398	3390	-10.421322092863445	3390	28.067785138021993	3390	8.34954055476195	3390	7.14910388775754	3390	3.11659576470583
3400	-94.66388221152161	3400	-106.444796875	3400	43.788468034330229	3400	66.112198059082033	3400	49.512870850108165	3400	70.0033620300293	3400	-51.242581612236066	3400	-29.375353271484375	3400	16.821229111237308	3400	25.821883117675782	3400	-26.378185030374617	3400	-27.36172018432617	3400	-38.392718066640533	3400	-64.554707794189454	3400	5.010392897532423	3400	4.9748582153320315	3400	29.546310780344953	3400	48.919439117431644	3400	-106.2259664338133	3400	-104.3535735168457	3400	-10.604622346036782	3400	27.983112139308659	3400	8.5298716480959538	3400	7.1528511338988725	3400	3.294800460437834
3410	-94.19459699415242	3410	-105.61319689941406	3410	36.717589871891988	3410	59.459398254394529	3410	41.679760573930977	3410	68.226626953125	3410	-48.237949189409164	3410	-44.655274932861332	3410	9.7128899901629584	3410	20.136330871582032	3410	-24.513619709168353	3410	-25.821883117675782	3410	-34.626283845430983	3410	-55.078787384033205	3410	5.6667421877471984	3410	3.9088171691894531	3410	24.583896829005631	3410	45.839764984130859	3410	-107.64616410913135	3410	-103.99822650146484	3410	-10.78792259921012	3410	27.898439140595329	3410	8.7102027414299563	3410	7.1565983800402062	3410	3.4730051561698376
3420	-93.235745190072777	3420	-103.11839697265626	3420	29.391668769409435	3420	56.964598327636722	3420	37.364053440990951	3420	57.803114501953125	3420	-38.198039724816688	3420	-55.078787384033205	3420	3.7532104878810637	3420	19.425636840820314	3420	-21.140413758352281	3420	-28.42776123046875	3420	-32.062125424133349	3420	-49.2747861328125	3420	5.9771827839420055	3420	4.382613189697266	3420	19.762985667788442	3420	37.42988562011719	3420	-108.68148103048841	3420	-105.53806356811523	3420	-10.968361718036055	3420	27.812072167101562	3420	8.89699723610562	3420	7.1786813420675761	3420	3.6617895046532216
3430	-89.397668193739591	3430	-98.960397094726559	3430	21.213282945062545	3430	53.63819842529297	3430	38.242579915095718	3430	52.946705291748046	3430	-18.637062965706988	3430	-60.172094604492187	3430	1.659093103800469	3430	16.70130972290039	3430	-16.91088236901221	3430	-27.598618194580077	3430	-28.83106496348406	3430	-45.365968963623047	3430	4.495829004577871	3430	6.6331442871093751	3430	15.343605534407665	3430	37.548334625244138	3430	-107.81245631502779	3430	-107.55169665527343	3430	-11.138372403262725	3430	27.719530893008223	3430	9.1073499225796226	3430	7.2675954180502451	3430	3.8891352042738934
3440	-89.806199876396718	3440	-97.297197143554683	3440	17.048925610862931	3440	48.648598571777342	3440	36.590258644576124	3440	49.511684143066404	3440	-14.375522517482505	3440	-51.406868225097654	3440	-5.5266937966433023	3440	15.753717681884766	3440	-12.697017146921219	3440	-26.058781127929688	3440	-29.433720676562956	3440	-38.969722686767575	3440	4.7826125503957648	3440	4.8564092102050784	3440	12.332762553250554	3440	30.086047302246094	3440	-108.71802964977088	3440	-107.07790063476563	3440	-11.308383088489395	3440	27.626989618914887	3440	9.3177026090536277	3440	7.3565094940329132	3440	4.1164809038945647
3450	-90.0335193889519	3450	-95.633997192382807	3450	14.641857540832177	3450	32.016599060058596	3450	36.940366027730377	3450	41.457151794433592	3450	-12.398252607785128	3450	-47.853398071289064	3450	-10.89500975850155	3450	11.3711044921875	3450	-8.7174890074535227	3450	-21.913065948486327	3450	-30.560413940179807	3450	-35.416252532958985	3450	4.4954808297659632	3450	4.382613189697266	3450	9.9397858797797056	3450	24.755842071533202	3450	-109.11369042410249	3450	-108.97308471679688	3450	-11.475254190835186	3450	27.532936790861129	3450	9.5344669589880962	3450	7.459223051024785	3450	4.3516108805867519
3460	-84.934406008758273	3460	-93.970797241210931	3460	12.23688802207834	3460	29.521799133300782	3460	41.8809652220637	3460	37.42988562011719	3460	-1.8707883065207795	3460	-38.25902865600586	3460	-10.538362412698191	3460	5.0933072204589847	3460	-4.61532388352218	3460	-23.689801025390626	3460	-31.293150459235243	3460	-34.468660491943361	3460	2.443228502039144	3460	6.7515932922363282	3460	8.1391131082284218	3460	19.780983856201171	3460	-107.11290038454538	3460	-108.85463571166993	3460	-11.629342705741856	3460	27.432729778827792	3460	9.7773359387167673	3460	7.6181202092487883	3460	4.6184339853447582
3470	-86.239575620235456	3470	-89.812797363281248	3470	15.930538582274266	3470	22.037399353027343	3470	44.394594816637323	3470	38.969722686767575	3470	-0.394854070612066	3470	-18.359595794677734	3470	-13.697994067538101	3470	3.1981231384277344	3470	-1.7051375497463006	3470	-17.293554748535158	3470	-32.071882022987886	3470	-27.953965209960938	3470	0.93198850960479618	3470	4.9748582153320315	3470	7.3629863663553508	3470	15.398370666503906	3470	-107.67417467761204	3470	-108.02549267578125	3470	-11.783431220648525	3470	27.332522766794455	3470	10.02020491844544	3470	7.7770173674727925	3470	4.8852570901027645
3480	-85.4199789986182	3480	-88.981197387695318	3480	22.169745670999177	3480	19.542599426269533	3480	46.020374029244444	3480	36.1269465637207	3480	0.74893469811503266	3480	-15.043023651123047	3480	-15.185921444726688	3480	-3.7903681640625	3480	0.329736117554269	3480	-12.910941558837891	3480	-30.09069710481031	3480	-28.901557250976563	3480	-0.47981237303494773	3480	6.3962462768554689	3480	7.74944873095361	3480	12.555594543457032	3480	-107.38707486375	3480	-108.38083969116211	3480	-11.934128665267481	3480	27.230940573634026	3480	10.269383092215396	3480	7.9456096823751272	3480	5.1558144794085914
3490	-77.538928708832856	3490	-89.812797363281248	3490	27.108475899167722	3490	14.968799560546875	3490	50.985977676023161	3490	38.377477661132815	3490	6.7816801940937168	3490	-10.660410461425782	3490	-13.118328166909185	3490	-11.134206481933594	3490	1.1397300318652981	3490	-9.47592041015625	3490	-27.498465188951108	3490	-30.678292327880861	3490	-3.6636150628305337	3490	3.4350211486816407	3490	7.7580115999518284	3490	9.7128184204101569	3490	-103.95312671371252	3490	-108.73618670654297	3490	-12.069280529247484	3490	27.123054179354025	3490	10.547484312815401	3490	8.158647209898465	3490	5.4434908360732637
3500	-75.280508350644823	3500	-85.654797485351565	3500	36.11968985148323	3500	12.473999633789063	3500	50.869988695165667	3500	43.352335876464842	3500	3.550801280275099	3500	-3.1981231384277344	3500	-12.163908176472804	3500	-10.423512451171876	3500	-0.28206806324972078	3500	-3.0796741333007813	3500	-28.581427732818902	3500	-31.152088348388673	3500	-6.0871646984049441	3500	2.6058781127929689	3500	9.6086394181763879	3500	8.1729813537597664	3500	-103.92220728344584	3500	-108.1439416809082	3500	-12.204432393227487	3500	27.015167785074023	3500	10.825585533415405	3500	8.3716847374218037	3500	5.7311671927379368
3510	-69.736321028320191	3510	-83.991597534179689	3510	46.141398070695324	3510	15.800399536132813	3510	49.669496265122923	3510	44.418376922607422	3510	-2.1526049754278969	3510	-0.23689801025390625	3510	-10.789033950302933	3510	-12.910941558837891	3510	-3.0901654150560809	3510	-1.0660410461425782	3510	-29.428233184299721	3510	-32.810374420166013	3510	-8.0322466313892686	3510	0.59224502563476566	3510	10.477595039801315	3510	7.580736328125	3510	-102.88676868483316	3510	-108.97308471679688	3510	-12.335997191606255	3510	26.905994596126909	3510	11.109813183350854	3510	8.5909800460672976	3510	6.0181580513223727
3520	-55.658638523005784	3520	-83.991597534179689	3520	52.495297461078749	3520	23.700599304199219	3520	51.63257614892288	3520	47.024255035400394	3520	-5.53599059878266	3520	0.4737960205078125	3520	-9.2202525344391084	3520	-14.095431610107422	3520	-6.1168255347406841	3520	-1.0660410461425782	3520	-27.798135784862275	3520	-29.493802276611326	3520	-10.392234527192679	3520	0.35534701538085939	3520	9.917517547694672	3520	7.2253893127441406	3520	-97.494228195669436	3520	-107.55169665527343	3520	-12.448864410546257	3520	26.790113989980245	3520	11.425974846184193	3520	8.8428940387986366	3520	6.3015757511650454
3530	-49.411392188865833	3530	-75.675597778320309	3530	61.1467718793925	3530	28.690199157714844	3530	48.720318334161306	3530	49.156337127685546	3530	-15.17405002987033	3530	4.7379602050781253	3530	-8.002233359014479	3530	-11.72645150756836	3530	-8.98778163866794	3530	-0.35534701538085939	3530	-27.268657417608289	3530	-28.190863220214844	3530	-11.23847317502505	3530	-2.1320820922851564	3530	9.1829356372704041	3530	9.0021243896484382	3530	-96.683236849002483	3530	-105.06426754760743	3530	-12.561731629486259	3530	26.674233383833577	3530	11.742136509017534	3530	9.0948080315299737	3530	6.5849934510077173
3540	-41.469791865206737	3540	-75.675597778320309	3540	67.949202022428523	3540	37.006198913574217	3540	46.784473664467292	3540	51.169970214843751	3540	-26.544502430378433	3540	2.1320820922851564	3540	-8.7383009196734562	3540	-12.081798522949219	3540	-10.762666847484592	3540	-1.3029390563964844	3540	-26.798366888299569	3540	-29.612251281738281	3540	-10.871107022618119	3540	-4.8564092102050784	3540	7.8528369190686576	3540	10.423512451171876	3540	-94.701487983907754	3540	-103.99822650146484	3540	-12.670898561304824	3540	26.557113482626427	3540	12.064139174766478	3540	9.3502814264613612	3540	6.8638710998212931
3550	-24.752620542879441	3550	-68.191197998046874	3550	69.8438628520104	3550	43.658998718261721	3550	49.959121918740088	3550	49.630133148193359	3550	-35.972807528394853	3550	-4.14571517944336	3550	-10.36517907221711	3550	-10.541961456298829	3550	-11.901596513267769	3550	-2.4874291076660158	3550	-23.819752585273108	3550	-29.493802276611326	3550	-9.843568449578159	3550	-6.8700422973632813	3550	5.7075313326253507	3550	10.660410461425782	3550	-86.719606840052222	3550	-102.3399404296875	3550	-12.757863770404827	3550	26.432557811059759	3550	12.42118785799315	3550	9.6271112345833672	3550	7.115508442472632
3560	-19.776648172718843	3560	-55.301398376464846	3560	73.093942377271844	3560	53.63819842529297	3560	49.078332190416525	3560	51.169970214843751	3560	-46.74480511595484	3560	-6.8700422973632813	3560	-8.2342179334758114	3560	-9.0021243896484382	3560	-12.768039745291961	3560	-6.8700422973632813	3560	-23.320031680918333	3560	-26.058781127929688	3560	-6.5776922708825651	3560	-9.9497164306640631	3560	4.60887938704996	3560	11.844900512695313	3560	-84.884202665158853	3560	-97.957327239990235	3560	-12.844828979504829	3560	26.308002139493087	3560	12.778236541219824	3560	9.9039410427053713	3560	7.3671457851239719
3570	-14.888701693445114	3570	-50.311798522949218	3570	75.056379264700865	3570	59.459398254394529	3570	50.281194224251777	3570	48.445643096923831	3570	-55.802068789990116	3570	-16.938207733154297	3570	-6.2320091721384685	3570	-9.9497164306640631	3570	-13.267859893441205	3570	-7.580736328125	3570	-23.719505724346817	3570	-29.138455261230469	3570	-3.120371257127097	3570	-9.7128184204101569	3570	3.646438001973209	3570	9.9497164306640631	3570	-81.72934643869128	3570	-96.535939178466791	3570	-12.928089121923181	3570	26.182231918512542	3570	13.140722249968919	3570	10.182332664349405	3570	7.6117005236308239
3580	-0.13895772326607414	3580	-41.164198791503907	3580	71.459541001232736	3580	69.85439794921875	3580	57.761082121989276	3580	46.787357025146484	3580	-60.102068476820463	3580	-24.874291076660157	3580	-9.9892533707542874	3580	-9.3574714050292975	3580	-12.417633085146012	3580	-10.423512451171876	3580	-22.815249175380863	3580	-27.953965209960938	3580	0.67621001778442391	3580	-10.423512451171876	3580	1.6845794601631425	3580	5.9224502563476564	3580	-70.583172059195419	3580	-94.996102111816413	3580	-12.985354038443182	3580	26.047940262132538	3580	13.541354831315594	3580	10.471682171182744	3580	7.8065627976008285
3590	0.71632442316478517	3590	-27.026999206542968	3590	71.14819612515123	3590	69.85439794921875	3590	59.272617677494246	3590	48.327194091796876	3590	-63.006484590153676	3590	-34.231762481689451	3590	-5.4921194984967592	3590	-8.29143035888672	3590	-11.769621120455334	3590	-12.555594543457032	3590	-25.460171430148762	3590	-23.689801025390626	3590	3.840500242187022	3590	-8.4098793640136726	3590	-0.17822666350362226	3590	6.3962462768554689	3590	-67.5512136834429	3590	-87.533814788818361	3590	-13.042618954963183	3590	25.913648605752535	3590	13.94198741266227	3590	10.761031678016083	3590	8.0014250715708339
3600	1.3531812096179436	3600	-22.037399353027343	3600	69.666869810889523	3600	76.507197753906254	3600	61.402360868990051	3600	48.919439117431644	3600	-63.456129966062676	3600	-44.892172943115234	3600	4.2569200791969326	3600	-7.8176343383789062	3600	-9.5154035385070834	3600	-12.437145538330078	3600	-27.993530056640637	3600	-25.111189086914063	3600	7.1350149851840836	3600	-6.1593482666015626	3600	-1.7472065454295205	3600	7.2253893127441406	3600	-63.007339266659656	3600	-86.467773742675774	3600	-13.096303563187984	3600	25.778172087025247	3600	14.347530108698173	3600	11.05055190597618	3600	8.1883053945926747
3610	13.475270943092468	3610	-16.63199951171875	3610	63.565099079127663	3610	69.85439794921875	3610	67.891496342898179	3610	51.288419219970706	3610	-58.8738366383614	3610	-54.249644348144528	3610	9.1260573612369829	3610	-4.5010621948242191	3610	-7.2563623650365194	3610	-13.976982604980469	3610	-28.653370759840428	3610	-22.979106994628907	3610	9.2292199082888473	3610	-2.2505310974121095	3610	-3.8592223386921987	3610	3.0796741333007813	3610	-48.299609477114423	3610	-81.72981353759765	3610	-13.119994645334652	3610	25.63276955165858	3610	14.794206595691515	3610	11.341502326016185	3610	8.308318053106678
3620	9.86934173801955	3620	-1.6631999511718749	3620	62.444866343560221	3620	72.349197875976557	3620	67.115204654193619	3620	57.329318481445313	3620	-51.687640737560905	3620	-58.75070654296875	3620	22.673073924373636	3620	-8.5283283691406258	3620	-6.0786606848062519	3620	-12.555594543457032	3620	-31.159005642463171	3620	-22.979106994628907	3620	10.756159787438605	3620	0.11844900512695313	3620	-4.9533413282620131	3620	2.1320820922851564	3620	-45.242152934100815	3620	-71.424750091552738	3620	-13.143685727481318	3620	25.487367016291913	3620	15.240883082684857	3620	11.632452746056192	3620	8.42833071162068
3630	6.29029220995443	3630	-0.83159997558593746	3630	60.977739171832894	3630	71.517597900390626	3630	65.12456385521368	3630	58.040012512207028	3630	-45.158991132393922	3630	-62.896421722412107	3630	34.381295288348042	3630	-3.9088171691894531	3630	-5.6119259076282546	3630	-12.200247528076172	3630	-33.283688907000339	3630	-26.5325771484375	3630	10.737270628656637	3630	3.9088171691894531	3630	-5.1588185426492572	3630	-0.11844900512695313	3630	-44.771970112409939	3630	-69.055769989013669	3630	-13.164063647465902	3630	25.340847659431208	3630	15.69182814666755	3630	11.92269403188242	3630	8.5409489749166969
3640	17.93341219633097	3640	0	3640	54.561834374658368	3640	69.85439794921875	3640	68.926091660267133	3640	61.001237640380857	3640	-38.122749293969775	3640	-63.251768737792972	3640	34.4698160568407	3640	5.68555224609375	3640	-5.3232225529148991	3640	-10.305063446044922	3640	-32.332595745815858	3640	-26.058781127929688	3640	10.994812411455484	3640	6.7515932922363282	3640	-4.4107238154437312	3640	-1.7767350769042969	3640	-33.202558706762254	3640	-63.725564758300784	3640	-13.150331057032568	3640	25.182830117651203	3640	16.186720150987561	3640	12.205634458649092	3640	8.5774385784073655
3650	13.7462940200685	3650	11.642399658203125	3650	53.594689062354242	3650	62.785798156738281	3650	64.914891568095925	3650	67.279034912109381	3650	-28.753003258636092	3650	-59.698298583984375	3650	44.755969733796917	3650	9.5943694152832038	3650	-4.8422432695330464	3650	-7.580736328125	3650	-32.995587919716307	3650	-29.493802276611326	3650	10.262727667095961	3650	7.9360833435058593	3650	-2.5090586040862206	3650	-2.6058781127929689	3650	-36.947927015952665	3650	-50.103929168701171	3650	-13.136598466599235	3650	25.0248125758712	3650	16.681612155307572	3650	12.488574885415765	3650	8.6139281818980322
3660	9.7922225820002318	3660	8.3159997558593748	3660	52.826764540631075	3660	63.617398132324219	3660	58.663869308085488	3660	67.9897289428711	3660	-21.688288596400863	3660	-50.103929168701171	3660	54.026470895006	3660	22.268412963867188	3660	-4.3270157754771787	3660	-6.3962462768554689	3660	-33.404025434315848	3660	-31.38898635864258	3660	8.4743833180645147	3660	8.1729813537597664	3660	0.30041878605963745	3660	-4.382613189697266	3660	-43.498106323316513	3660	-48.327194091796876	3660	-13.119968264196942	3660	24.865810751490415	3660	17.180031080230375	3660	12.77036221431486	3660	8.6445931156474227
3670	23.741798618152067	3670	4.1579998779296874	3670	46.448007054126137	3670	61.954198181152343	3670	62.43713089900961	3670	64.554707794189454	3670	-19.645808819816427	3670	-43.826131896972655	3670	50.722553694033849	3670	36.719191589355468	3670	-3.2368848891207058	3670	-5.0933072204589847	3670	-32.329974422995136	3670	-35.53470153808594	3670	6.95370664923208	3670	9.9497164306640631	3670	3.5095359069633503	3670	-3.7903681640625	3670	-36.423524278101667	3670	-44.181478912353512	3670	-13.06508958383694	3670	24.69381639679041	3670	17.725005357070387	3670	13.036928651374865	3670	8.59837240887742
3680	21.234644319097214	3680	16.63199951171875	3680	45.195125499407105	3680	56.964598327636722	3680	61.031928935809141	3680	71.543199096679686	3680	-19.657672042901698	3680	-39.32506970214844	3680	57.429277951491116	3680	33.521068450927736	3680	-2.6033848879146326	3680	-7.2253893127441406	3680	-33.584484483881411	3680	-33.402619445800781	3680	4.1389392035178689	3680	11.015757476806641	3680	7.4926622426601242	3680	-3.7903681640625	3680	-44.563587244800473	3680	-36.837640594482423	3680	-13.010210903476938	3680	24.52182204209041	3680	18.269979633910395	3680	13.30349508843487	3680	8.55215170210742
3690	18.132756685462049	3690	8.3159997558593748	3690	45.032339921500913	3690	54.469798400878908	3690	60.505766008497837	3690	63.37021774291992	3690	-27.733740365092672	3690	-30.086047302246094	3690	63.389871333105695	3690	45.721315979003904	3690	-1.8560623784906305	3690	-4.6195111999511722	3690	-34.6704213437819	3690	-34.468660491943361	3690	0.64854536391705331	3690	11.489553497314454	3690	11.293948770770292	3690	-2.2505310974121095	3690	-54.963965706808544	3690	-35.297803527832031	3690	-12.952997495047782	3690	24.349048391469577	3690	18.817657726153278	3690	13.568837140946897	3690	8.5020524150866166
3700	36.838051283279228	3700	9.1475997314453128	3700	39.4677942953234	3700	52.806598449707032	3700	68.191322082608821	3700	57.566216491699215	3700	-44.655976367157386	3700	-23.689801025390626	3700	57.354117245980134	3700	54.841889373779296	3700	-0.50918240110263469	3700	-3.6719191589355469	3700	-33.475042948244663	3700	-35.297803527832031	3700	-3.2555026594274952	3700	6.9884913024902344	3700	14.434709864420015	3700	-2.4874291076660158	3700	-46.297740825237781	3700	-47.616500061035154	3700	-12.853489589721114	3700	24.162157495529577	3700	19.41431647429328	3700	13.811998996480229	3700	8.38169115513995
3710	37.162940921283017	3710	22.453199340820312	3710	41.972110757683808	3710	48.648598571777342	3710	67.987220259694254	3710	63.607115753173829	3710	-59.561154435061965	3710	-22.149963958740233	3710	59.662293832760938	3710	51.880664245605466	3710	0.25902294449746677	3710	-3.6719191589355469	3710	-33.731070299489652	3710	-34.350211486816406	3710	-7.80108076455244	3710	7.580736328125	3710	17.508667288141346	3710	3.9088171691894531	3710	-52.287129396885568	3710	-34.1133134765625	3710	-12.753981684394448	3710	23.975266599589578	3710	20.010975222433281	3710	14.055160852013563	3710	8.2613298951932848
3720	37.919027358526051	3720	20.789999389648436	3720	46.073885315833678	3720	46.985398620605466	3720	68.143322552739249	3720	60.764339630126955	3720	-73.620269013243984	3720	-22.268412963867188	3720	61.738274998071	3720	58.276910522460938	3720	1.0482443293316912	3720	-3.6719191589355469	3720	-32.93841980029147	3720	-34.587109497070315	3720	-12.870158592259692	3720	4.5010621948242191	3720	19.733280107136189	3720	7.6991853332519531	3720	-56.595585678016789	3720	-43.352335876464842	3720	-12.652839962558451	3720	23.787858669842066	3720	20.609449280896243	3720	14.297332702571948	3720	8.1389070622999249
3730	60.774884717251361	3730	16.63199951171875	3730	44.04006814324395	3730	46.153798645019535	3730	76.009047549524951	3730	59.106053558349608	3730	-91.790061664961414	3730	-27.006373168945313	3730	53.68729689674128	3730	63.37021774291992	3730	2.4133463961030444	3730	-1.1844900512695313	3730	-29.756447324080305	3730	-36.36384457397461	3730	-17.092275802713296	3730	1.7767350769042969	3730	21.300354534980883	3730	11.72645150756836	3730	-38.665763602011296	3730	-54.131195343017581	3730	-12.505566951125118	3730	23.5858521384954	3730	21.259179160156243	3730	14.511551471531949	3730	7.9582751110099244
3740	61.773356672429486	3740	35.758798950195313	3740	48.712909825861388	3740	40.332598815917969	3740	73.657662991867738	3740	68.4635249633789	3740	-103.17253896433209	3740	-45.839764984130859	3740	53.339166799512796	3740	58.987604553222653	3740	3.124152286539541	3740	0	3740	-27.879204466918992	3740	-29.730700286865236	3740	-20.809794104620735	3740	-2.724327117919922	3740	22.033209852356741	3740	14.332329620361328	3740	-35.728617414163736	3740	-50.222378173828126	3740	-12.358293939691784	3740	23.383845607148732	3740	21.90890903941624	3740	14.725770240491949	3740	7.7776431597199247
3750	60.11894992485022	3750	35.758798950195313	3750	54.128219565138878	3750	39.500998840332031	3750	69.046491468065554	3750	65.146952819824222	3750	-109.81280792422621	3750	-61.119686645507812	3750	52.739139144843435	3750	58.158461517333983	3750	3.7376965436988918	3750	0	3750	-27.25966969876724	3750	-32.573476409912111	3750	-23.696215420989422	3750	-7.580736328125	3750	22.4701276101219	3750	19.66253485107422	3750	-31.489841957812086	3750	-49.156337127685546	3750	-12.210209246815637	3750	23.18160557521459	3750	22.559512459959265	3750	14.939459005770113	3750	7.5963087794994912
3760	82.006111752445207	3760	34.927198974609375	3760	51.210725150051282	3760	48.648598571777342	3760	73.4561462754143	3760	69.648015014648436	3760	-116.60974539448358	3760	-74.149077209472651	3760	44.684102874984063	3760	61.47503366088867	3760	5.189944712235679	3760	0.71069403076171878	3760	-25.613692410053627	3760	-32.810374420166013	3760	-24.047830894468838	3760	-13.384737579345703	3760	22.022262536833743	3760	18.833391815185546	3760	-6.3334834952083483	3760	-55.552583404541018	3760	-12.012510525922306	3760	22.965092819921257	3760	23.263511091239266	3760	15.120751296110113	3760	7.3720384310574909
3770	79.027130463831867	3770	60.290998229980467	3770	53.926549466932876	3770	40.332598815917969	3770	69.148842115299658	3770	77.8209963684082	3770	-113.7511986948262	3770	-90.139692901611326	3770	43.574811977572807	3770	54.368093353271483	3770	6.1032932649812288	3770	2.9612251281738282	3770	-25.965308243824797	3770	-27.36172018432617	3770	-23.584122196722191	3770	-15.043023651123047	3770	21.019832850264173	3770	21.083922912597657	3770	1.9386782541192602	3770	-38.969722686767575	3770	-11.814811805028972	3770	22.748580064627923	3770	23.967509722519267	3770	15.302043586450113	3770	7.1477680826154915
3780	71.448996632845493	3780	56.964598327636722	3780	55.750000902464429	3780	52.806598449707032	3780	61.953703133757045	3780	75.333567260742186	3780	-104.6566028880263	3780	-102.93218545532227	3780	42.995655008732783	3780	54.368093353271483	3780	7.25634352227198	3780	2.2505310974121095	3780	-26.407604881167831	3780	-27.717067199707031	3780	-21.651384481118345	3780	-20.610126892089845	3780	19.804334981876615	3780	21.320820922851563	3780	7.0160855391611889	3780	-33.876415466308593	3780	-11.617113084135639	3780	22.53206730933459	3780	24.671508353799268	3780	15.483335876790113	3780	6.923497734173492
3790	89.376921090927368	3790	61.954198181152343	3790	50.090330831379021	3790	55.301398376464846	3790	65.204273038325553	3790	66.686789886474614	3790	-96.700365684894891	3790	-107.78859466552734	3790	38.220664209483637	3790	52.591358276367188	3790	8.8237605209200964	3790	2.9612251281738282	3790	-23.823446051799738	3790	-28.309312225341795	3790	-17.138841161736597	3790	-23.926699035644532	3790	17.937045296684531	3790	21.439269927978515	3790	26.714226099666831	3790	-31.507435363769531	3790	-11.367054923452713	3790	22.302447922680525	3790	25.430591075215681	3790	15.629262867821469	3790	6.6726546519700065
3800	80.431792196609734	3800	77.754597717285151	3800	48.839717208658513	3800	53.63819842529297	3800	61.821107241780453	3800	72.846138153076168	3800	-82.632519739303845	3800	-116.90916806030273	3800	37.338645894622765	3800	43.352335876464842	3800	9.8804894362952389	3800	5.8040012512207033	3800	-22.566996297986847	3800	-23.334454010009765	3800	-13.686494595406781	3800	-24.045148040771483	3800	16.137818199396641	3800	22.742208984375	3800	30.504210455681321	3800	-10.186614440917969	3800	-11.116891199386048	3800	22.072802111367192	3800	26.189784853262346	3800	15.775118557848135	3800	6.4217579957080053
3810	67.869668254186649	3810	77.754597717285151	3810	49.00819807244185	3810	56.132998352050784	3810	57.34817476699952	3810	70.832505065917971	3810	-67.843196117342316	3810	-112.40810586547852	3810	37.454641340811534	3810	43.826131896972655	3810	10.936320808695239	3810	5.448654235839844	3810	-22.655452375752489	3810	-25.111189086914063	3810	-13.191568564871574	3810	-24.755842071533202	3810	13.379894926257414	3810	21.439269927978515	3810	29.804387194344166	3810	2.1320820922851564	3810	-10.866727475319383	3810	21.84315630005386	3810	26.948978631309014	3810	15.9209742478748	3810	6.170861339446005
3820	81.359060230486818	3820	71.101797912597661	3820	43.770308558810441	3820	55.301398376464846	3820	64.002123744733268	3820	61.948829681396482	3820	-61.83191847397427	3820	-103.52443048095704	3820	36.939581352218731	3820	44.181478912353512	3820	12.156773813595709	3820	6.8700422973632813	3820	-19.470654119919583	3820	-25.111189086914063	3820	-15.6704102271188	3820	-21.083922912597657	3820	10.004300027738715	3820	19.780983856201171	3820	34.619447585980545	3820	3.9088171691894531	3820	-10.563934426164385	3820	21.6025191909399	3820	27.762631015532111	3820	16.030888048972756	3820	5.90904514028805
3830	69.949770911941613	3830	89.396997375488283	3830	44.911276051197873	3830	49.48019854736328	3830	64.424514981175562	3830	61.948829681396482	3830	-59.458757936354587	3830	-98.194225250244145	3830	38.600975824225728	3830	40.035763732910155	3830	13.090183984354464	3830	9.0021243896484382	3830	-17.432581623764872	3830	-21.320820922851563	3830	-21.031298131033214	3830	-17.76735076904297	3830	6.5229716640639879	3830	17.412003753662109	3830	28.979486365592418	3830	26.414128143310545	3830	-10.260060692719051	3830	21.361656387826571	3830	28.577401646285445	3830	16.140063823606088	3830	5.6470047205373834
3840	55.514343154268815	3840	80.249397644042972	3840	47.45804313143406	3840	47.816998596191404	3840	63.839347239098956	3840	62.185727691650392	3840	-57.275242443687375	3840	-80.900670501708987	3840	40.698337072069691	3840	36.719191589355468	3840	13.66907252968165	3840	9.47592041015625	3840	-16.6893274142066	3840	-22.623759979248046	3840	-29.450863512181609	3840	-13.976982604980469	3840	2.9609185288762063	3840	17.412003753662109	3840	19.845100488828646	3840	30.204496307373049	3840	-9.9561869592737189	3840	21.120793584713237	3840	29.392172277038775	3840	16.249239598239424	3840	5.3849643007867174
3850	68.282502640052314	3850	66.112198059082033	3850	47.077614952451775	3850	54.469798400878908	3850	74.191034818674524	3850	57.210869476318358	3850	-61.551385471883719	3850	-67.871279937744134	3850	45.23747790954237	3850	39.08817169189453	3850	14.28551543092512	3850	10.423512451171876	3850	-15.307069744935074	3850	-24.282046051025389	3850	-38.8712830721342	3850	-13.26628857421875	3850	0.56379983333314954	3850	13.858533599853516	3850	11.906434265390084	3850	29.730700286865236	3850	-9.6004073313800422	3850	20.871174420692729	3850	30.2596906921685	3850	16.322925319617365	3850	5.1244084967748034
3860	58.611330000516475	3860	80.249397644042972	3860	51.975430861077427	3860	44.490598693847659	3860	76.851758594170363	3860	65.383850830078131	3860	-61.963538092929156	3860	-62.304176696777347	3860	49.899084986917138	3860	37.074538604736325	3860	13.223440431491955	3860	12.318696533203125	3860	-14.681749074278205	3860	-18.004248779296876	3860	-49.696418258280545	3860	-15.516819671630859	3860	-1.0357700934680736	3860	9.0021243896484382	3860	1.1082832439816845	3860	32.455027404785156	3860	-9.2425644984800428	3860	20.621207200486065	3860	31.129305776548502	3860	16.39520034850403	3860	4.8639117046854707
3870	47.63417273525377	3870	64.448998107910157	3870	58.643007646692332	3870	42.827398742675783	3870	75.675421888913093	3870	64.080911773681635	3870	-63.154756265195857	3870	-59.342951568603517	3870	54.1757562879875	3870	40.98335577392578	3870	12.213472100231311	3870	13.858533599853516	3870	-14.642705715588892	3870	-16.227513702392578	3870	-58.835265943270464	3870	-20.49167788696289	3870	-2.8268380526860781	3870	7.9360833435058593	3870	-9.7706411179097	3870	27.480169189453125	3870	-8.8847216655800434	3870	20.371239980279398	3870	31.998920860928504	3870	16.467475377390695	3870	4.6034149125961372
3880	62.260117440475625	3880	53.63819842529297	3880	63.679831308023211	3880	48.648598571777342	3880	81.264738557739591	3880	66.094544860839846	3880	-71.237205392890672	3880	-56.973971466064455	3880	58.59337389130701	3880	41.81249880981445	3880	11.570588242266755	3880	13.858533599853516	3880	-13.601569290093014	3880	-15.516819671630859	3880	-62.97146039492165	3880	-29.967598297119142	3880	-4.118898171580696	3880	2.0136330871582033	3880	-25.632522819160574	3880	20.136330871582032	3880	-8.4768194929690832	3880	20.114511437205664	3880	32.917709532244743	3880	16.505486713922004	3880	4.3531286944940746
3890	54.568809581583224	3890	67.775398010253909	3890	71.868336336817435	3890	46.985398620605466	3890	81.471836971790381	3890	76.162710296630863	3890	-75.840545955102741	3890	-59.461400573730472	3890	61.288419977378567	3890	44.299927917480467	3890	9.997223822168575	3890	14.213880615234375	3890	-12.57567958203699	3890	-16.464411712646484	3890	-66.521288656869984	3890	-39.561967712402343	3890	-5.3082947530352342	3890	1.5398370666503907	3890	-34.437570431124385	3890	10.541961456298829	3890	-8.065928703065083	3890	19.857379233065661	3890	33.839433940091411	3890	16.541452456882006	3890	4.1034520628980742
3900	45.738556144212644	3900	60.290998229980467	3900	79.380437997975619	3900	47.816998596191404	3900	79.803088521579753	3900	78.294792388916022	3900	-78.7624141316163	3900	-62.777972717285159	3900	61.205601631173018	3900	50.696174194335939	3900	8.7505072375443937	3900	10.305063446044922	3900	-12.038522293738485	3900	-15.398370666503906	3900	-69.493230807893241	3900	-50.222378173828126	3900	-5.6976071686290553	3900	-3.4350211486816407	3900	-38.31292964040977	3900	-0.23689801025390625	3900	-7.6550379131610828	3900	19.600247028925658	3900	34.761158347938071	3900	16.577418199842008	3900	3.8537754313020747
3910	61.610414764771591	3910	46.5695986328125	3910	84.043459729690227	3910	58.627798278808591	3910	83.805426053116392	3910	77.3472003479004	3910	-84.903179194253653	3910	-63.607115753173829	3910	61.99459364233465	3910	51.880664245605466	3910	8.2312813311231814	3910	12.910941558837891	3910	-10.25583496230011	3910	-13.976982604980469	3910	-71.123513555884074	3910	-57.68466549682617	3910	-4.7484641285671	3910	-1.1844900512695313	3910	-54.117007485426363	3910	-8.8836753845214851	3910	-7.1971560391475844	3910	19.337844469852008	3910	35.725651261920646	3910	16.580971612933386	3910	3.6194876256003354
3920	57.211906780764579	3920	59.459398254394529	3920	89.804317803453955	3920	61.122598205566405	3920	81.993910697003543	3920	81.96671154785156	3920	-83.896006918037358	3920	-69.648015014648436	3920	58.176527883747625	3920	60.645890625	3920	7.2719436189358078	3920	12.792492553710938	3920	-8.81136072007595	3920	-14.569227630615234	3920	-69.444369359093713	3920	-61.001237640380857	3920	-4.1782209297772255	3920	-4.0272661743164067	3920	-54.611664331292651	3920	-24.400495056152344	3920	-6.7354944475022522	3920	19.075017990925343	3920	36.693584251393979	3920	16.581917947320051	3920	3.3864376167630019
3930	48.195152981075282	3930	51.143398498535156	3930	94.932210997518354	3930	72.349197875976557	3930	79.003240129326713	3930	79.242384429931647	3930	-79.008218623160644	3930	-75.452016265869148	3930	51.143875921286728	3930	59.935196594238285	3930	6.7416058831296688	3930	9.1205733947753913	3930	-7.9157364632265725	3930	-10.778859466552735	3930	-66.1680980201792	3930	-66.2129938659668	3930	-3.0439172579711737	3930	-4.8564092102050784	3930	-46.274264555197746	3930	-32.455027404785156	3930	-6.27383285585692	3930	18.81219151199868	3930	37.661517240867312	3930	16.582864281706719	3930	3.1533876079256689
3940	62.851288539270961	3940	45.737998657226562	3940	95.054235193783342	3940	79.83359765625	3940	80.072591861174232	3940	78.887037414550775	3940	-79.373933441875337	3940	-79.005486419677737	3940	44.816792847650071	3940	61.001237640380857	3940	6.6775228875432369	3940	8.765226379394532	3940	-6.2470570270370835	3940	-13.26628857421875	3940	-60.639829064610993	3940	-68.4635249633789	3940	-1.1973467202140853	3940	-6.8700422973632813	3940	-57.824217058696917	3940	-32.691925415039066	3940	-5.7694782160309623	3940	18.544937836671739	3940	38.662149588462661	3940	16.553766400204871	3940	2.937913559777416
3950	59.146793412810162	3950	60.290998229980467	3950	93.855995291458925	3950	82.328397583007813	3950	77.0697619931002	3950	85.046385681152344	3950	-80.529896714626474	3950	-85.875528717041021	3950	35.185880163620624	3950	61.71193167114258	3950	6.6325982126966743	3950	10.068165435791016	3950	-5.6529083851955981	3950	-10.305063446044922	3950	-52.622956902504434	3950	-71.543199096679686	3950	0.2821528021841857	3950	-3.4350211486816407	3950	-49.399165274876012	3950	-51.643766235351563	3950	-5.2607690746196285	3950	18.27723260694507	3950	39.666117125575994	3950	16.521604141918203	3950	2.7242321816760824
3960	50.599721725472534	3960	53.63819842529297	3960	91.762649784269144	3960	87.317997436523441	3960	73.195429699652976	3960	81.848262542724612	3960	-81.159190987502683	3960	-84.454140655517577	3960	26.517721351594052	3960	57.447767486572268	3960	6.7735624203512224	3960	7.9360833435058593	3960	-5.1183005501855234	3960	-8.765226379394532	3960	-43.58029576485206	3960	-68.700422973632811	3960	1.661693478450772	3960	-4.0272661743164067	3960	-32.182548560761255	3960	-49.511684143066404	3960	-4.7520599332082947	3960	18.009527377218404	3960	40.670084662689327	3960	16.489441883631535	3960	2.5105508035747492
3970	61.935754104220187	3970	45.737998657226562	3970	85.663975336242615	3970	93.139197265625	3970	74.130542248067712	3970	78.17634338378906	3970	-86.145506743319018	3970	-78.41324139404297	3970	22.387893588749211	3970	51.525317230224609	3970	7.4427963421692667	3970	7.2253893127441406	3970	-4.9069153180727589	3970	-6.9884913024902344	3970	-33.7396007836797	3970	-66.331442871093756	3970	3.7649227025818988	3970	-0.947592041015625	3970	-40.408071794111535	3970	-43.589233886718752	3970	-4.2060950773679586	3970	17.737613470638141	3970	41.692601743457153	3970	16.430048241076495	3970	2.3144220525665165
3980	57.806142578709022	3980	59.459398254394529	3980	79.895734638328562	3980	96.465597167968752	3980	75.530553187428353	3980	76.873404327392578	3980	-87.638377722241216	3980	-78.41324139404297	3980	18.870586208637008	3980	44.418376922607422	3980	8.0139987975298332	3980	5.3302052307128909	3980	-5.2882969961928339	3980	-6.3962462768554689	3980	-27.451325829476296	3980	-58.75070654296875	3980	4.8875368104798511	3980	-2.724327117919922	3980	-27.493083740874411	3980	-58.276910522460938	3980	-3.6554943294632927	3980	17.465175859924809	3980	42.717427025357146	3980	16.367266077856495	3980	2.1204774519871834
3990	49.050549115775382	3990	56.132998352050784	3990	72.990279444365569	3990	88.149597412109372	3990	76.649268646856541	3990	79.716180450439452	3990	-88.62895402235587	3990	-80.663772491455077	3990	17.279640625621727	3990	34.942456512451173	3990	8.98141446320869	3990	7.1069403076171875	3990	-6.1598197069280545	3990	-6.2777972717285158	3990	-26.761487066056695	3990	-51.643766235351563	3990	4.9919828238555652	3990	0.4737960205078125	3990	-9.1600847721517873	3990	-44.181478912353512	3990	-3.1048935815586263	3990	17.19273824921148	3990	43.742252307257147	3990	16.304483914636496	3990	1.92653285140785
4000	57.011124866348034	4000	49.895998535156252	4000	62.04616892304611	4000	92.30759729003907	4000	79.679134871054913	4000	74.504424224853523	4000	-93.108451801764218	4000	-81.6113645324707	4000	21.129398511979382	4000	26.887924163818358	4000	9.570248629849587	4000	7.580736328125	4000	-7.1334701946191	4000	-4.8564092102050784	4000	-33.961657491587928	4000	-42.286294830322262	4000	4.9909793132619029	4000	-0.35534701538085939	4000	-19.772384782352859	4000	-29.375353271484375	4000	-2.5234349674119843	4000	16.915816623284524	4000	44.767687180990521	4000	16.21762897208162	4000	1.7487180660388826
4010	51.592921148640116	4010	60.290998229980467	4010	53.13501722218566	4010	84.82319750976562	4010	85.777025344763018	4010	76.75495532226563	4010	-96.391409365948491	4010	-85.638630706787112	4010	25.515940099619613	4010	21.55771893310547	4010	10.566356075659993	4010	5.9224502563476564	4010	-7.8888228006395025	4010	-3.9088171691894531	4010	-49.07128455893077	4010	-32.573476409912111	4010	3.8349489594000374	4010	2.9612251281738282	4010	-9.63508463576758	4010	-38.25902865600586	4010	-1.9374153753473176	4010	16.638232232984524	4010	45.793212156057187	4010	16.127215928194953	4010	1.5732873642102163
4020	43.023972283075793	4020	51.974998474121094	4020	44.590753556990123	4020	74.012397827148433	4020	93.452703417523963	4020	74.85977124023438	4020	-98.199670243681823	4020	-87.533814788818361	4020	31.214915348760492	4020	21.439269927978515	4020	11.730113565938698	4020	8.1729813537597664	4020	-8.7440850313962173	4020	-5.0933072204589847	4020	-65.409872118448646	4020	-28.664659240722656	4020	2.2468667807149956	4020	3.6719191589355469	4020	5.3426516314896659	4020	-28.190863220214844	4020	-1.3513957832826506	4020	16.360647842684525	4020	46.818737131123854	4020	16.036802884308287	4020	1.3978566623815496
4030	48.106540065086776	4030	45.737998657226562	4030	33.691395660023794	4030	74.843997802734378	4030	98.514900468478714	4030	74.85977124023438	4030	-103.20688296330738	4030	-89.428998870849611	4030	39.013496543503067	4030	18.122697784423828	4030	12.622759974014777	4030	7.580736328125	4030	-9.4133403785749987	4030	-7.1069403076171875	4030	-77.587547177097321	4030	-25.703434112548827	4030	2.2131108649904263	4030	5.2117562255859378	4030	-9.7645409733028981	4030	-7.4622873229980469	4030	-0.741610929029764	4030	16.07802833649086	4030	47.824265740429219	4030	15.925698846766936	4030	1.2364204285164644
4040	41.740027165667058	4040	51.974998474121094	4040	26.344828608386791	4040	61.954198181152343	4040	109.50878115730774	4040	81.492915527343754	4040	-105.76177685108047	4040	-92.864020019531253	4040	44.638471815727414	4040	19.425636840820314	4040	13.46661607083826	4040	9.9497164306640631	4040	-9.485976038537375	4040	-5.448654235839844	4040	-80.818713040642649	4040	-33.402619445800781	4040	4.0045664545143111	4040	5.3302052307128909	4040	-7.0199428913587507	4040	-16.582860717773439	4040	-0.12773441407176422	4040	15.794541935344192	4040	48.826351579215881	4040	15.811032444753604	4040	1.0773936195591312
4050	35.45430084725173	4050	49.064398559570314	4050	19.800228692379491	4050	53.63819842529297	4050	118.44900512695313	4050	85.875528717041021	4050	-106.5623593556321	4050	-96.417490173339843	4050	47.931149922295006	4050	25.466536102294921	4050	14.236815934250444	4050	11.015757476806641	4050	-9.3547330831886484	4050	-9.83126742553711	4050	-76.827435240493088	4050	-47.734949066162109	4050	6.4963264861570025	4050	4.2641641845703129	4050	0.97615957989852475	4050	-9.0021243896484382	4050	0.48614210088623566	4050	15.511055534197524	4050	49.828437418002551	4050	15.696366042740273	4050	0.91836681060179781
4060	35.245186520923369	4060	41.579998779296872	4060	12.459429022288582	4060	46.153798645019535	4060	118.44900512695313	4060	91.797978973388666	4060	-107.59192562922593	4060	-97.720429229736325	4060	50.323831229406032	4060	32.573476409912111	4060	15.004680299858393	4060	11.015757476806641	4060	-9.0824694524911731	4060	-11.252655487060547	4060	-66.931527415418174	4060	-65.265401824951169	4060	10.750178954015333	4060	2.6058781127929689	4060	-17.866968710905837	4060	4.7379602050781253	4060	1.116316171315324	4060	15.221939077050481	4060	50.78904343685312	4060	15.56448654462579	4060	0.77097925155857516
4070	30.566106224923761	4070	45.737998657226562	4070	8.5430198002812716	4070	32.016599060058596	4070	118.44900512695313	4070	97.601980224609378	4070	-105.61186793498921	4070	-101.51079739379883	4070	48.204428088276345	4070	40.035763732910155	4070	15.785057217640439	4070	13.976982604980469	4070	-8.26677561133974	4070	-7.2253893127441406	4070	-56.829754625632006	4070	-76.399608306884772	4070	14.240147934544432	4070	2.1320820922851564	4070	-21.33394268426251	4070	-9.3574714050292975	4070	1.7497104816193239	4070	14.931710175103813	4070	51.741453443093121	4070	15.429205904632456	4070	0.62589149611190864
4080	23.614189171654388	4080	39.085198852539065	4080	6.7060242974269144	4080	26.19539923095703	4080	118.44900512695313	4080	111.81586083984375	4080	-103.04404323485554	4080	-105.65651257324218	4080	42.233476550771464	4080	42.286294830322262	4080	15.585245122616485	4080	13.976982604980469	4080	-7.4290708942213293	4080	-9.7128184204101569	4080	-50.333469584164348	4080	-79.716180450439452	4080	15.928226620526438	4080	0.947592041015625	4080	-18.73143827548212	4080	-7.2253893127441406	4080	2.3831047919233233	4080	14.641481273157146	4080	52.693863449333122	4080	15.293925264639123	4080	0.48080374066524195
4090	21.677544990491278	4090	34.095598999023437	4090	4.7237065479287352	4090	21.205799377441405	4090	118.44900512695313	4090	121.52867926025391	4090	-101.72668074752022	4090	-107.55169665527343	4090	35.417428976889035	4090	47.142704040527342	4090	15.26664838504125	4090	13.740084594726563	4090	-6.82881318720289	4090	-6.8700422973632813	4090	-51.644757348082308	4090	-77.465649353027345	4090	16.377480294306217	4090	6.3962462768554689	4090	-35.963097395186381	4090	1.0660410461425782	4090	3.0253135552132586	4090	14.345203783210067	4090	53.5845521013289	4090	15.144900106351518	4090	0.34508257249121477
4100	18.262514818274582	4100	34.927198974609375	4100	6.7485289210225794	4100	14.137199584960937	4100	118.44900512695313	4100	119.98884219360352	4100	-98.531563990340857	4100	-105.18271655273438	4100	25.547281347740505	4100	47.379602050781251	4100	14.341106809788311	4100	14.095431610107422	4100	-5.3711735834289556	4100	-8.8836753845214851	4100	-57.941744422028222	4100	-70.358709045410151	4100	14.960620606877626	4100	11.72645150756836	4100	-39.255791723663052	4100	-17.293554748535158	4100	3.6694979717579255	4100	14.0475705752634	4100	54.4614066566889	4100	14.992794280171518	4100	0.21146081180854814
4110	12.242338986513005	4110	29.937599121093751	4110	11.477068461728333	4110	11.642399658203125	4110	118.44900512695313	4110	118.92280114746095	4110	-94.6958903353693	4110	-106.72255361938477	4110	14.741475598372848	4110	48.090296081542967	4110	13.234059145545896	4110	16.464411712646484	4110	-3.9245819198385288	4110	-7.1069403076171875	4110	-64.52863172246883	4110	-55.078787384033205	4110	11.837982802477569	4110	13.62163558959961	4110	-34.808179861606519	4110	-19.544085845947265	4110	4.3136823883025919	4110	13.749937367316734	4110	55.3382612120489	4110	14.840688453991518	4110	0.077839051125881464
4120	10.486684210490537	4120	24.947999267578126	4120	15.020898204428754	4120	8.3159997558593748	4120	118.44900512695313	4120	120.58108721923829	4120	-93.915045454228832	4120	-101.27389938354492	4120	10.675778586767201	4120	42.286294830322262	4120	11.7590391763693	4120	17.056656738281252	4120	-1.59689539790398	4120	-9.7128184204101569	4120	-68.68286839042851	4120	-50.459276184082029	4120	8.526442133766281	4120	14.095431610107422	4120	-43.347840854123447	4120	-16.464411712646484	4120	4.9595482546773759	4120	13.446166584362972	4120	56.136360601270063	4120	14.678209256010794	4120	-0.048447069008273044
4130	6.2963169514505637	4130	20.789999389648436	4130	21.007558751213111	4130	5.8211998291015625	4130	118.44900512695313	4130	119.15969915771484	4130	-92.839396242298122	4130	-103.16908346557617	4130	10.27326609228783	4130	35.8900485534668	4130	10.081722338262829	4130	13.62163558959961	4130	0.91023885825446627	4130	-7.3438383178710938	4130	-68.14501432618988	4130	-51.169970214843751	4130	3.7712890820225553	4130	16.227513702392578	4130	-40.187042826127808	4130	-35.771599548339843	4130	5.6058376600520425	4130	13.140849812742973	4130	56.9146224171634	4130	14.513117118030793	4130	-0.17288542074293972
4140	3.631458837377938	4140	19.9583994140625	4140	28.479320977466848	4140	8.3159997558593748	4140	118.44900512695313	4140	115.84312701416016	4140	-92.374497930470085	4140	-97.128184204101558	4140	10.239856200451701	4140	25.703434112548827	4140	8.52963523652953	4140	13.858533599853516	4140	4.15672920559463	4140	-6.0408992614746095	4140	-62.681557987926737	4140	-57.803114501953125	4140	0.39138890833761764	4140	14.924574645996094	4140	-30.349242921842432	4140	-38.02213064575195	4140	6.2521270654267092	4140	12.835533041122973	4140	57.692884233056731	4140	14.348024980050793	4140	-0.29732377247760639
4150	0.87417915290564	4150	10.810799682617187	4150	31.978785876766924	4150	12.473999633789063	4150	118.44900512695313	4150	121.05488323974609	4150	-94.400104302609307	4150	-94.7592041015625	4150	10.993280046462504	4150	15.16147265625	4150	7.2658836026062446	4150	13.740084594726563	4150	7.8150074400169265	4150	-2.4874291076660158	4150	-53.203848574144729	4150	-66.2129938659668	4150	0.52667659575899251	4150	13.029390563964844	4150	-28.021183982920697	4150	-33.284170440673826	4150	6.8936534893717019	4150	12.524410224569225	4150	58.379955327210219	4150	14.175737723510279	4150	-0.41614686870787188
4160	1.6915484193915482	4160	13.305599609375	4160	36.7687560694864	4160	14.968799560546875	4160	118.44900512695313	4160	117.73831109619141	4160	-95.351178528994	4160	-92.5086730041504	4160	12.496447316170183	4160	10.305063446044922	4160	6.2034246337011112	4160	10.778859466552735	4160	11.362590582675775	4160	-1.89518408203125	4160	-43.700515632979815	4160	-69.766464019775384	4160	0.51127102509482825	4160	8.0545323486328133	4160	-18.472540480360387	4160	-40.864906768798825	4160	7.5338418592557019	4160	12.211656328382558	4160	59.041408409336881	4160	14.001429157890279	4160	-0.53339248336653855
4170	1.9784148946793785	4170	6.6527998046875	4170	42.052457859730637	4170	22.868999328613281	4170	118.44900512695313	4170	120.10729119873047	4170	-93.661568591394726	4170	-93.337816040039058	4170	14.741378772996875	4170	10.778859466552735	4170	5.6936948978041	4170	10.068165435791016	4170	14.82577657119163	4170	1.5398370666503907	4170	-37.319563932751805	4170	-67.9897289428711	4170	-0.63853676087461508	4170	4.382613189697266	4170	-4.7681419506267595	4170	-37.666783630371093	4170	8.1740302291397011	4170	11.898902432195893	4170	59.702861491463551	4170	13.82712059227028	4170	-0.65063809802520511
4180	0.45158695426606954	4180	4.1579998779296874	4180	42.642035405201156	4180	31.184999084472658	4180	118.44900512695313	4180	119.2781481628418	4180	-91.000437924911566	4180	-92.034876983642576	4180	18.356571868249819	4180	11.608002502441407	4180	5.6755880660972124	4180	8.6467773742675789	4180	17.059403686771478	4180	4.0272661743164067	4180	-36.762455880137225	4180	-62.54107470703125	4180	-1.1415145033947383	4180	1.89518408203125	4180	3.2677362269174672	4180	-29.730700286865236	4180	8.803967512890285	4180	11.581103053028858	4180	60.265830799496349	4180	13.648508054643298	4180	-0.76367923146156425
4190	1.7176361728327905	4190	2.4947999267578127	4190	42.287625751039279	4190	34.51139898681641	4190	118.44900512695313	4190	117.38296408081055	4190	-87.114101277438536	4190	-93.574714050292968	4190	21.425174385884951	4190	11.015757476806641	4190	5.7819279837993065	4190	9.1205733947753913	4190	18.754990041940008	4190	7.8176343383789062	4190	-40.041921002755267	4190	-53.538950317382813	4190	-1.6977926990454506	4190	1.1844900512695313	4190	12.495587947749527	4190	-24.518944061279296	4190	9.43071316560295	4190	11.261732784702192	4190	60.798137613229677	4190	13.468555494069964	4190	-0.87541131797423066
4200	5.6211905449008732	4200	3.32639990234375	4200	41.473167066170411	4200	35.342998962402341	4200	118.44900512695313	4200	120.58108721923829	4200	-81.477661417477165	4200	-94.5223060913086	4200	23.947787119917322	4200	11.72645150756836	4200	6.29690984984169	4200	6.3962462768554689	4200	20.126594948498095	4200	10.541961456298829	4200	-43.272405016221782	4200	-43.4707848815918	4200	-2.8060655756698694	4200	0.11844900512695313	4200	23.4544359896351	4200	-18.478044799804689	4200	10.057458818315615	4200	10.942362516375527	4200	61.330444426963012	4200	13.28860293349663	4200	-0.98714340448689719
4210	3.9364799868495908	4210	2.4947999267578127	4210	38.206330481780753	4210	39.500998840332031	4210	118.44900512695313	4210	119.5150461730957	4210	-76.32350290020284	4210	-93.100918029785163	4210	25.498303870386557	4210	16.109064697265627	4210	7.2400885619823185	4210	5.68555224609375	4210	19.266872836062177	4210	13.858533599853516	4210	-45.876524655748241	4210	-35.8900485534668	4210	-3.3979924919913884	4210	1.5398370666503907	4210	29.834580419510218	4210	-4.6195111999511722	4210	10.66958684970052	4210	10.619078010895233	4210	61.76181219682212	4210	13.106856817656496	4210	-1.0957958174593332
4220	5.83125564078661	4220	-1.2473999633789064	4220	33.9765285323799	4220	42.827398742675783	4220	118.44900512695313	4220	115.96157601928711	4220	-71.421322654679784	4220	-90.376590911865236	4220	24.987133488055242	4220	18.478044799804689	4220	8.4961251194611265	4220	5.448654235839844	4220	17.99487779987258	4220	18.9518408203125	4220	-44.77926632770825	4220	-37.074538604736325	4220	-3.5583499474767422	4220	0.82914303588867189	4220	32.5151513014885	4220	3.9088171691894531	4220	11.276697481333855	4220	10.2944499699599	4220	62.158533321902127	4220	12.92449507608983	4220	-1.203391153298
4230	12.763945928693214	4230	7.4843997802734377	4230	29.253012453001869	4230	42.827398742675783	4230	118.44900512695313	4230	121.76557727050782	4230	-66.725923557441149	4230	-85.757079711914059	4230	23.072391949853277	4230	19.425636840820314	4230	9.7115920279158274	4230	6.1593482666015626	4230	15.31116467762042	4230	19.188738830566408	4230	-41.303686191150575	4230	-39.6804167175293	4230	-3.6590013942100086	4230	-1.3029390563964844	4230	33.359709797183655	4230	12.674043548583985	4230	11.883808112967188	4230	9.9698219290245653	4230	62.555254446982126	4230	12.742133334523164	4230	-1.3109864891366667
4240	9.7069859761800981	4240	6.6527998046875	4240	23.244746308468542	4240	41.164198791503907	4240	118.44900512695313	4240	120.10729119873047	4240	-63.925945367342862	4240	-83.269650604248042	4240	20.002127582360274	4240	24.163597045898438	4240	11.264844583248461	4240	6.1593482666015626	4240	11.882246866749171	4240	20.373228881835939	4240	-35.996667030616806	4240	-42.167845825195315	4240	-3.4572710615706725	4240	-1.0660410461425782	4240	32.290761660323966	4240	22.742208984375	4240	12.473095106039153	4240	9.64266777085437	4240	62.852479685781155	4240	12.56004505045652	4240	-1.4163869899798316
4250	12.273570625014667	4250	2.4947999267578127	4250	18.657242285323246	4250	38.669398864746093	4250	118.44900512695313	4250	119.87039318847657	4250	-62.91953142010739	4250	-77.228751342773435	4250	15.989585295580515	4250	24.163597045898438	4250	12.905323584110704	4250	7.2253893127441406	4250	7.4873771766442889	4250	18.122697784423828	4250	-32.583536298197181	4250	-44.418376922607422	4250	-2.7787261593935142	4250	-3.5534701538085938	4250	27.422540320714329	4250	28.072414215087889	4250	13.055667376552487	4250	9.3145619452497037	4250	63.112221709814484	4250	12.378059786389853	4250	-1.5209606277778316
4260	18.822797374384805	4260	7.4843997802734377	4260	14.978497082265871	4260	33.679799011230472	4260	118.44900512695313	4260	118.09365811157227	4260	-63.476089380012908	4260	-73.319934173583988	4260	11.610166111049114	4260	25.229638092041014	4260	14.230402493643695	4260	7.2253893127441406	4260	3.5721429509139675	4260	18.478044799804689	4260	-32.196517395804676	4260	-45.48441796875	4260	-2.7578218437691504	4260	-3.5534701538085938	4260	18.31661193968575	4260	32.218129394531253	4260	13.638239647065818	4260	8.9864561196450374	4260	63.371963733847814	4260	12.196074522323185	4260	-1.6255342655758316
4270	13.478074007779952	4270	14.137199584960937	4270	10.969680018580164	4270	27.026999206542968	4270	118.44900512695313	4270	119.15969915771484	4270	-64.553740401397974	4270	-66.923687896728509	4270	6.5789330007461349	4270	22.505310974121095	4270	15.629299681108186	4270	10.068165435791016	4270	-0.50767220477495911	4270	13.858533599853516	4270	-35.002413373705977	4270	-41.338702789306637	4270	-2.9301833111385278	4270	-4.14571517944336	4270	10.484897002006655	4270	32.691925415039066	4270	14.200874644617583	4270	8.6573367949896234	4270	63.536353777926976	4270	12.015976818363335	4270	-1.7286013832670462
4280	14.549958401682526	4280	11.642399658203125	4280	8.17129568612284	4280	21.205799377441405	4280	118.44900512695313	4280	118.09365811157227	4280	-66.2037201456667	4280	-63.725564758300784	4280	3.1659911604267155	4280	19.425636840820314	4280	17.021629902596196	4280	11.134206481933594	4280	-2.0524048721530157	4280	11.844900512695313	4280	-39.27499708086674	4280	-35.771599548339843	4280	-3.034595594098306	4280	-3.5534701538085938	4280	-0.0013996151036739235	4280	30.915190338134767	4280	14.755296845070916	4280	8.3277999778276239	4280	63.661465307546976	4280	11.83665666047	4280	-1.8310479173917127
4290	19.04302521869343	4290	14.137199584960937	4290	6.6247660324767637	4290	20.374199401855467	4290	118.44900512695313	4290	117.61986209106445	4290	-68.841462589247655	4290	-60.764339630126955	4290	0.67063190650480031	4290	16.345962707519533	4290	18.8771661148445	4290	12.910941558837891	4290	1.9351229870462108	4290	7.580736328125	4290	-43.4073089167141	4290	-31.981231384277343	4290	-3.5659771397648754	4290	-2.0136330871582033	4290	-11.111288529048199	4290	26.058781127929688	4290	15.30971904552425	4290	7.9982631606656236	4290	63.786576837166983	4290	11.657336502576667	4290	-1.9334944515163794
4300	13.115715930256586	4300	17.463599487304688	4300	6.1060437101315088	4300	15.800399536132813	4300	118.44900512695313	4300	118.09365811157227	4300	-71.585144156312452	4300	-64.554707794189454	4300	0.15700423224108739	4300	12.674043548583985	4300	21.141532169040147	4300	14.450778625488281	4300	9.3132846497456043	4300	3.4350211486816407	4300	-45.196515931138862	4300	-31.981231384277343	4300	-3.8016239638827187	4300	-0.11844900512695313	4300	-18.583771239988604	4300	18.004248779296876	4300	15.843020643675876	4300	7.669207960779663	4300	63.822012777513066	4300	11.481103527616916	4300	-2.0349774567949681
4310	13.508901066958572	4310	14.137199584960937	4310	5.9581390704850321	4310	11.642399658203125	4310	118.44900512695313	4310	118.44900512695313	4310	-74.148633192785383	4310	-64.1993607788086	4310	0.7495742855938996	4310	6.6331442871093751	4310	22.544922281159963	4310	14.806125640869141	4310	19.545927524049183	4310	0.4737960205078125	4310	-44.792608145695361	4310	-33.757966461181638	4310	-3.6213471474584225	4310	-3.7903681640625	4310	-25.486751072667	4310	9.7128184204101569	4310	16.36683952242921	4310	7.3403689972216632	4310	63.817186208399733	4310	11.30625663479025	4310	-2.1360278572856348
4320	18.272276034586667	4320	15.800399536132813	4320	6.6053009646122582	4320	9.1475997314453128	4320	118.44900512695313	4320	118.44900512695313	4320	-76.069120156461523	4320	-66.4498918762207	4320	1.7977627043520776	4320	2.724327117919922	4320	23.713455294099397	4320	15.635268676757812	4320	30.521846000835282	4320	-1.89518408203125	4320	-42.667089615594662	4320	-38.140579650878905	4320	-4.6070953621069322	4320	-5.2117562255859378	4320	-31.437095204249992	4320	-0.35534701538085939	4320	16.890658401182542	4320	7.0115300336636635	4320	63.812359639286392	4320	11.131409741963584	4320	-2.2370782577763015
4330	11.667772488162491	4330	19.9583994140625	4330	7.23272643996072	4330	8.3159997558593748	4330	118.44900512695313	4330	118.44900512695313	4330	-76.8165655626574	4330	-70.832505065917971	4330	3.8071262936503638	4330	2.0136330871582033	4330	24.373799747220311	4330	18.359595794677734	4330	38.558109364398064	4330	1.3029390563964844	4330	-40.642005254942333	4330	-40.864906768798825	4330	-4.7810099863367839	4330	-2.9612251281738282	4330	-31.154185166106515	4330	-9.2390223999023444	4330	17.39289861764075	4330	6.6845233094924819	4330	63.724159235326141	4330	10.960493828737242	4330	-2.3376144775135921
4340	11.791801672423432	4340	13.305599609375	4340	6.8261430168971184	4340	5.8211998291015625	4340	118.44900512695313	4340	119.15969915771484	4340	-77.835303946664681	4340	-71.424750091552738	4340	6.5101002097739169	4340	0.947592041015625	4340	23.80974513222025	4340	21.083922912597657	4340	43.068146853450656	4340	9.83126742553711	4340	-40.700514644886354	4340	-46.905806030273439	4340	-4.8065437066187577	4340	-2.9612251281738282	4340	-29.008584740800302	4340	-17.530452758789064	4340	17.884607930047419	4340	6.3584107620278152	4340	63.59527040299281	4340	10.791496327710576	4340	-2.4378997647275917
4350	15.659398696823104	4350	14.137199584960937	4350	6.05150210980093	4350	4.9895998535156254	4350	118.44900512695313	4350	119.63349517822266	4350	-77.574070931483519	4350	-74.149077209472651	4350	8.94077839406525	4350	0.4737960205078125	4350	21.994789987371952	4350	21.794616943359376	4350	44.954547687091392	4350	18.714942810058595	4350	-42.9212426790614	4350	-45.365968963623047	4350	-5.8561196413402783	4350	-3.6719191589355469	4350	-25.110222804855574	4350	-24.045148040771483	4350	18.376317242454085	4350	6.0322982145631485	4350	63.466381570659479	4350	10.622498826683909	4350	-2.5381850519415918
4360	8.8694666953166212	4360	16.63199951171875	4360	6.7694004614773586	4360	6.6527998046875	4360	118.44900512695313	4360	120.81798522949219	4360	-76.39747205624154	4360	-75.925812286376953	4360	11.624837194262909	4360	0.71069403076171878	4360	19.300446975248313	4360	23.334454010009765	4360	42.466043519025909	4360	30.678292327880861	4360	-47.308160806077645	4360	-43.7076828918457	4360	-7.7338074796820422	4360	-5.448654235839844	4360	-16.416238110133978	4360	-30.559843322753906	4360	18.846496193192248	4360	5.7091315604820663	4360	63.260466826152914	4360	10.458001659157626	4360	-2.6383689926722496
4370	4.2058712632407236	4370	12.473999633789063	4370	6.5901598749928514	4370	6.6527998046875	4370	118.44900512695313	4370	118.21210711669922	4370	-74.5909392275137	4370	-77.228751342773435	4370	13.187217766593129	4370	5.0933072204589847	4370	15.935194917183928	4370	23.808250030517577	4370	36.826811486350827	4370	37.311436614990235	4370	-52.914032144171372	4370	-42.04939682006836	4370	-8.6686815195133526	4370	-5.0933072204589847	4370	-7.0907204549973448	4370	-30.678292327880861	4370	19.305280614065584	4370	5.3875239638220664	4370	63.013787598906241	4370	10.295886206590961	4370	-2.7384992977255829
4380	5.1846447788099326	4380	11.642399658203125	4380	4.9542587032592547	4380	4.9895998535156254	4380	118.44900512695313	4380	118.56745413208007	4380	-74.261819707418823	4380	-77.702547363281255	4380	14.002692022669283	4380	6.6331442871093751	4380	12.914820365208151	4380	24.282046051025389	4380	33.185291105428142	4380	42.996988861083985	4380	-57.008382512727664	4380	-41.81249880981445	4380	-8.55276278475566	4380	-4.382613189697266	4380	2.9742412671187264	4380	-25.940332122802733	4380	19.764065034938916	4380	5.0659163671620666	4380	62.767108371659575	4380	10.133770754024294	4380	-2.8386296027789162
4390	-5.2795499992892836	4390	14.968799560546875	4390	3.2259851178049548	4390	4.9895998535156254	4390	118.44900512695313	4390	116.90916806030273	4390	-72.678337127392524	4390	-77.228751342773435	4390	13.021888007278015	4390	8.4098793640136726	4390	10.801180129009538	4390	21.439269927978515	4390	31.167086497620662	4390	46.432010009765627	4390	-59.918167848104616	4390	-42.641641845703127	4390	-7.9198585078038164	4390	-7.1069403076171875	4390	16.258378029865014	4390	-25.584985107421875	4390	20.201673796530393	4390	4.74807439377173	4390	62.449532144913356	4390	9.9765305058500537	4390	-2.9390875119842783
4400	-11.772414169057672	4400	9.97919970703125	4400	2.1407577606971397	4400	5.8211998291015625	4400	118.44900512695313	4400	119.98884219360352	4400	-72.251351207425685	4400	-76.28115930175781	4400	10.759492068341032	4400	10.186614440917969	4400	8.8475916814194377	4400	19.307187835693359	4400	30.009598400298472	4400	40.746457763671877	4400	-61.667063430449332	4400	-47.853398071289064	4400	-7.870490716117029	4400	-7.3438383178710938	4400	26.333514983424092	4400	-16.345962707519533	4400	20.627153462143728	4400	4.4323893121903968	4400	62.091347193780031	4400	9.8220827006973863	4400	-3.0397330678716119
4410	-11.194049555442263	4410	6.6527998046875	4410	-0.77312175792141247	4410	5.8211998291015625	4410	116.35328919426769	4410	117.5014130859375	4410	-72.480374274764571	4410	-74.85977124023438	4410	7.0864247005943781	4410	12.792492553710938	4410	7.677913913552743	4410	16.345962707519533	4410	30.620166381856912	4410	37.548334625244138	4410	-61.535424331020259	4410	-54.486542358398438	4410	-8.5557506459352872	4410	-8.765226379394532	4410	32.480256872843242	4410	-6.2777972717285158	4410	21.052633127757058	4410	4.1167042306090629	4410	61.7331622426467	4410	9.66763489554472	4410	-3.1403786237589455
4420	-20.981226625940135	4420	8.3159997558593748	4420	-1.7408134276788232	4420	4.1579998779296874	4420	98.79042411519562	4420	118.56745413208007	4420	-73.409940319884754	4420	-73.912179199218755	4420	2.825896995057259	4420	13.147839569091797	4420	7.6562561071338209	4420	13.26628857421875	4420	31.3238681920666	4420	32.218129394531253	4420	-60.884882503691188	4420	-57.0924204711914	4420	-8.88125017463496	4420	-8.765226379394532	4420	38.230062642086935	4420	2.1320820922851564	4420	21.457449654888528	4420	3.8052975288627828	4420	61.309982503660834	4420	9.51831274253985	4420	-3.2418184351056838
4430	-26.084079175761126	4430	-5.4053998413085935	4430	-3.4946968656932587	4430	2.4947999267578127	4430	83.89086337374961	4430	119.2781481628418	4430	-76.363157303065847	4430	-73.556832183837884	4430	-1.9740709538280772	4430	13.976982604980469	4430	9.0760298899696679	4430	12.081798522949219	4430	34.07789717457436	4430	30.204496307373049	4430	-61.815913745439858	4430	-61.71193167114258	4430	-9.1630557252004863	4430	-8.1729813537597664	4430	40.8887830979784	4430	15.635268676757812	4430	21.849477920421862	4430	3.496538684342783	4430	60.846577977414164	4430	9.3721628172478511	4430	-3.3437498052056842
4440	-23.201281803033265	4440	-10.394999694824218	4440	-6.61172622502554	4440	1.6631999511718749	4440	74.622772848816211	4440	119.98884219360352	4440	-78.867629023191213	4440	-72.490791137695311	4440	-5.951872462970826	4440	10.897308471679688	4440	10.96171526976967	4440	9.0021243896484382	4440	37.510048300151325	4440	29.612251281738281	4440	-64.52636546735215	4440	-61.47503366088867	4440	-10.219017876061027	4440	-8.0545323486328133	4440	37.174567939035583	4440	27.953965209960938	4440	22.241506185955195	4440	3.1877798398227832	4440	60.383173451167494	4440	9.2260128919558522	4440	-3.4456811753056842
4450	-31.261090442882065	4450	-7.9001997680664067	4450	-7.672340688001972	4450	-0.83159997558593746	4450	55.886179720335591	4450	116.43537203979493	4450	-78.010784014019066	4450	-70.832505065917971	4450	-9.4533068474129536	4450	8.0545323486328133	4450	12.692013533705762	4450	7.6991853332519531	4450	41.299653047796738	4450	31.744333374023437	4450	-68.572370336910993	4450	-61.001237640380857	4450	-11.322391012787687	4450	-8.29143035888672	4450	33.121784106818296	4450	32.0996803894043	4450	22.613438962539991	4450	2.8835220560418686	4450	59.860590783648654	4450	9.08517644175768	4450	-3.5489077118138046
4460	-33.522685748329586	4460	-19.542599426269533	4460	-8.3095732928016677	4460	-1.6631999511718749	4460	39.111600136174033	4460	100.0894093322754	4460	-77.037135133928388	4460	-72.0169951171875	4460	-12.549077601053206	4460	3.3165721435546875	4460	15.105055649307566	4460	8.0545323486328133	4460	45.397105987549196	4460	32.455027404785156	4460	-72.416467983027871	4460	-63.014870727539062	4460	-12.078203874841655	4460	-9.47592041015625	4460	25.69703137265904	4460	37.42988562011719	4460	22.971952268319988	4460	2.582270014163202	4460	59.298489827168659	4460	8.9478882517723459	4460	-3.6529991413258043
4470	-27.205688683145119	4470	-27.026999206542968	4470	-9.6129490756467515	4470	-2.4947999267578127	4470	28.985652435144104	4470	84.454140655517577	4470	-76.462586433635067	4470	-75.215118255615238	4470	-14.198428512721732	4470	-1.6582860717773438	4470	17.495025759386529	4470	10.541961456298829	4470	49.964101941371162	4470	34.705558502197263	4470	-74.138623220253919	4470	-61.001237640380857	4470	-12.195173801678223	4470	-8.765226379394532	4470	13.918840277996276	4470	41.457151794433592	4470	23.330465574099989	4470	2.2810179722845354	4470	58.736388870688657	4470	8.8106000617870119	4470	-3.757090570837804
4480	-30.855660231571793	4480	-22.037399353027343	4480	-8.6942010925488056	4480	-7.4843997802734377	4480	11.707576679164745	4480	77.110302337646488	4480	-77.145307612400387	4480	-77.584098358154293	4480	-15.631779971693941	4480	-5.3302052307128909	4480	19.038926004216492	4480	10.305063446044922	4480	50.401504030992029	4480	36.1269465637207	4480	-73.112936005349155	4480	-64.317809783935544	4480	-11.791246393019517	4480	-9.83126742553711	4480	4.3414476492568159	4480	36.245395568847655	4480	23.66946762673145	4480	1.9842550693269658	4480	58.121042191990213	4480	8.6787944763522038	4480	-3.8629709546633082
4490	-31.578399884681367	4490	-30.35339910888672	4490	-7.8187092607161368	4490	-6.6527998046875	4490	-0.16003526920444244	4490	55.671032409667966	4490	-77.029530390895047	4490	-76.991853332519526	4490	-16.239436129681359	4490	-9.1205733947753913	4490	20.024629994899392	4490	12.910941558837891	4490	49.680835825163648	4490	41.101804779052735	4490	-70.165033573404642	4490	-68.4635249633789	4490	-11.88475328602296	4490	-11.015757476806641	4490	-6.0944644078604391	4490	33.639517456054691	4490	23.994426978138119	4490	1.6907231037236326	4490	57.46737333260355	4490	8.55093484851687	4490	-3.9701388903819748
4500	-24.094212122230392	4500	-29.521799133300782	4500	-8.36281720439171	4500	-9.1475997314453128	4500	-1.6541713855089455	4500	45.247519958496092	4500	-76.057147054744348	4500	-77.228751342773435	4500	-15.020629665483336	4500	-12.200247528076172	4500	20.633713661875	4500	14.924574645996094	4500	48.996496739492144	4500	44.299927917480467	4500	-68.321640874897668	4500	-71.069403076171881	4500	-12.682301792568413	4500	-12.318696533203125	4500	-17.384812587494743	4500	23.571352020263671	4500	24.319386329544784	4500	1.3971911381202991	4500	56.813704473216887	4500	8.4230752206815378	4500	-4.0773068261006413
4510	-25.111679561247833	4510	-25.363799255371095	4510	-6.7448655327579718	4510	-9.97919970703125	4510	-8.81707282189241	4510	27.717067199707031	4510	-75.489585957475882	4510	-75.452016265869148	4510	-14.002164092425018	4510	-12.674043548583985	4510	21.03809497138144	4510	18.241146789550783	4510	46.7525536891742	4510	51.406868225097654	4510	-67.021330797681756	4510	-74.504424224853523	4510	-13.465824427112345	4510	-13.029390563964844	4510	-23.554628496568458	4510	13.503186584472656	4510	24.625437183882912	4510	1.1079576322773914	4510	56.113009150892232	4510	8.300881603406765	4510	-4.18668601627286
4520	-24.393587031117487	4520	-29.521799133300782	4520	-4.6228173484356327	4520	-8.3159997558593748	4520	-11.739827635660035	4520	12.674043548583985	4520	-75.0545337079064	4520	-77.465649353027345	4520	-12.264724698047722	4520	-14.687676635742188	4520	21.15834125744847	4520	18.9518408203125	4520	44.46311292766395	4520	51.525317230224609	4520	-67.0756992529181	4520	-72.490791137695311	4520	-14.236848476162152	4520	-11.72645150756836	4520	-27.29425432978373	4520	4.382613189697266	4520	24.916833952996246	4520	0.82205543274805826	4520	55.375868319798904	4520	8.1830791443154318	4520	-4.2977789286461938
4530	-17.767596827798471	4530	-32.016599060058596	4530	-3.8968909035267902	4530	-8.3159997558593748	4530	-3.7984924718124162	4530	1.6582860717773438	4530	-75.722524854019326	4530	-76.28115930175781	4530	-9.5619177669430044	4530	-13.858533599853516	4530	21.442973322654417	4530	19.544085845947265	4530	43.202453083965224	4530	48.208745086669921	4530	-69.918771835471645	4530	-70.832505065917971	4530	-14.75059567360459	4530	-11.608002502441407	4530	-31.435170028598961	4530	-5.448654235839844	4530	25.20823072210958	4530	0.5361532332187251	4530	54.63872748870557	4530	8.0652766852240969	4530	-4.4088718410195273
4540	-18.352630234289879	4540	-22.037399353027343	4540	-1.8449913063635259	4540	-9.1475997314453128	4540	2.947332993506528	4540	-0.35534701538085939	4540	-75.435715950271316	4540	-75.688914276123043	4540	-6.6014955267397823	4540	-13.858533599853516	4540	21.245697459279214	4540	21.202371917724609	4540	40.871297122455189	4540	48.800990112304689	4540	-71.564565610569133	4540	-68.108177947998044	4540	-14.634833513193435	4540	-12.318696533203125	4540	-27.395061900221336	4540	-17.885799774169922	4540	25.481384882321048	4540	0.25424717873246716	4540	53.861155737621431	4540	7.9533545333640321	4540	-4.5224527324877819
4550	-19.357424451765848	4550	-24.532199279785157	4550	0.47013379671325828	4550	-6.6527998046875	4550	11.046889127189839	4550	-9.47592041015625	4550	-76.164092966890834	4550	-76.162710296630863	4550	-3.9456021144680515	4550	-13.62163558959961	4550	20.8618789279787	4550	22.268412963867188	4550	38.6299070645406	4550	48.090296081542967	4550	-69.891096025990109	4550	-67.515932922363277	4550	-14.572344360834837	4550	-13.26628857421875	4550	-20.787474726783181	4550	-22.268412963867188	4550	25.739325649134383	4550	-0.02432629723153279	4550	53.049866687954761	4550	7.846336253954032	4550	-4.6381084699904482
4560	-11.010683165505313	4560	-22.037399353027343	4560	-0.15592685895487612	4560	-3.32639990234375	4560	27.340639383857877	4560	-12.318696533203125	4560	-77.104681769376356	4560	-75.096669250488276	4560	-1.0829356145213067	4560	-12.081798522949219	4560	20.719961268269707	4560	21.320820922851563	4560	37.222856526415413	4560	45.247519958496092	4560	-67.085111386696411	4560	-66.094544860839846	4560	-14.742819175022834	4560	-13.503186584472656	4560	-14.13311716191842	4560	-25.940332122802733	4560	25.997266415947717	4560	-0.30289977319553274	4560	52.2385776382881	4560	7.7393179745440319	4560	-4.7537642074931146
4570	-11.648376658141526	4570	-17.047799499511719	4570	0.5728379916894899	4570	-4.1579998779296874	4570	39.212721995785813	4570	-2.8427761230468751	4570	-77.9573876280021	4570	-76.399608306884772	4570	0.22438483376269947	4570	-11.3711044921875	4570	20.139281220794096	4570	22.623759979248046	4570	35.005845002731952	4570	42.04939682006836	4570	-62.512211054832846	4570	-69.529566009521488	4570	-15.315666079395705	4570	-15.279921661376953	4570	-1.6674577199202556	4570	-29.493802276611326	4570	26.237750183892537	4570	-0.57783484118581452	4570	51.393811229457889	4570	7.6384293206760141	4570	-4.871991025229387
4580	-12.627314707208761	4580	-16.216199523925781	4580	1.9318493770380241	4580	-0.83159997558593746	4580	52.599504987463064	4580	2.4874291076660158	4580	-80.7835472894475	4580	-75.5704652709961	4580	-1.1419434742525061	4580	-6.3962462768554689	4580	18.800199643660065	4580	20.847024902343751	4580	33.704478852419953	4580	41.457151794433592	4580	-57.593587260273495	4580	-71.306301086425776	4580	-16.170041739065759	4580	-15.16147265625	4580	12.566780166854684	4580	-25.821883117675782	4580	26.462575956672538	4580	-0.84950645164314786	4580	50.519017418331224	4580	7.5430386133806806	4580	-4.99252396454872
4590	-5.9766803558414061	4590	-17.047799499511719	4590	1.0328980928987352	4590	0	4590	70.399387693499591	4590	12.910941558837891	4590	-85.369932863925413	4590	-77.228751342773435	4590	-3.3014861892105607	4590	-4.5010621948242191	4590	18.115943994993309	4590	19.899432861328126	4590	34.539089836293172	4590	36.956089599609378	4590	-55.6898508724238	4590	-69.292667999267579	4590	-17.00236539040505	4590	-14.806125640869141	4590	22.599539439323248	4590	-19.66253485107422	4590	26.687401729452535	4590	-1.1211780621004812	4590	49.644223607204552	4590	7.4476479060853471	4590	-5.1130569038680536
4600	-6.9062862465905894	4600	-9.5633997192382818	4600	0.895752577439205	4600	0.83159997558593746	4600	84.172432676087823	4600	26.769475158691407	4600	-89.432977475228412	4600	-77.584098358154293	4600	-7.5257192012020724	4600	-2.724327117919922	4600	16.877218932611697	4600	20.49167788696289	4600	34.599282336528276	4600	38.02213064575195	4600	-54.759088107130879	4600	-67.279034912109381	4600	-17.706919774822296	4600	-14.687676635742188	4600	34.95799571346663	4600	-12.674043548583985	4600	26.895735149064063	4600	-1.389577234949456	4600	48.743128550261673	4600	7.3586670307027156	4600	-5.2360309879009881
4610	-8.8367917430095666	4610	-10.394999694824218	4610	0.67663322662951386	4610	0	4610	97.30408456938676	4610	40.628008758544922	4610	-92.3440404291188	4610	-78.17634338378906	4610	-14.072827273551136	4610	-0.23689801025390625	4610	15.556183000352952	4610	20.136330871582032	4610	34.752146693510788	4610	33.521068450927736	4610	-54.075481373456228	4610	-63.725564758300784	4610	-17.964649185600159	4610	-15.279921661376953	4610	45.25496479774165	4610	-1.1844900512695313	4610	27.088162900010726	4610	-1.654820381014789	4610	47.816667864948343	4610	7.2758679694953825	4610	-5.3613593775069877
4620	-0.48644125549548889	4620	-10.394999694824218	4620	-1.1343083463104597	4620	2.4947999267578127	4620	109.56449139883432	4620	51.999113250732421	4620	-94.1953341532656	4620	-82.085160552978522	4620	-21.127386137099741	4620	-1.6582860717773438	4620	14.533055537680326	4620	19.188738830566408	4620	37.931841857913064	4620	35.416252532958985	4620	-54.875492779812859	4620	-56.144828430175778	4620	-18.052764784078548	4620	-16.582860717773439	4620	47.887091528453993	4620	12.555594543457032	4620	27.280590650957389	4620	-1.9200635270801221	4620	46.890207179635013	4620	7.1930689082880495	4620	-5.4866877671129872
4630	2.5157450569507844	4630	-1.2473999633789064	4630	-1.6686878390976756	4630	1.6631999511718749	4630	114.04655598355262	4630	69.411117004394526	4630	-94.778900293343824	4630	-86.112426727294917	4630	-28.701404563669509	4630	-3.5534701538085938	4630	13.426772555343796	4630	16.938207733154297	4630	39.695945694989845	4630	35.297803527832031	4630	-55.750364158521805	4630	-55.907930419921875	4630	-18.371244389091412	4630	-16.227513702392578	4630	50.480514786681191	4630	22.505310974121095	4630	27.457707096088985	4630	-2.1823810726411232	4630	45.944603116452839	4630	7.1169724413561442	4630	-5.6141292689432269
4640	6.9175861148214679	4640	-6.2369998168945315	4640	-1.8120669165987424	4640	-0.83159997558593746	4640	111.96413730673115	4640	84.691038665771487	4640	-95.077251111220008	4640	-90.376590911865236	4640	-33.651584632316073	4640	-7.6991853332519531	4640	12.390886133330277	4640	18.478044799804689	4640	41.892691717883224	4640	35.53470153808594	4640	-55.176250988176363	4640	-56.973971466064455	4640	-18.435041321752461	4640	-17.056656738281252	4640	49.698646249330508	4640	33.402619445800781	4640	27.618947474128987	4640	-2.4416651062044563	4640	44.979149567206164	4640	7.047825795536145	4640	-5.7437618256612275
4650	17.948826855436835	4650	-7.0685997924804687	4650	-3.08027215576248	4650	0	4650	112.4095306075138	4650	98.66802127075195	4650	-96.111411706191348	4650	-92.864020019531253	4650	-35.979168802390248	4650	-13.62163558959961	4650	11.631515328112307	4650	16.227513702392578	4650	46.597105268595847	4650	35.297803527832031	4650	-55.151085030686232	4650	-53.894297332763671	4650	-18.62249144747997	4650	-18.004248779296876	4650	40.301366830124813	4650	40.391110748291013	4650	27.780187852168989	4650	-2.70094913976779	4650	44.0136960179595	4650	6.9786791497161449	4650	-5.8733943823792272
4660	24.841889743601744	4660	2.4947999267578127	4660	-4.6644274686933613	4660	-0.83159997558593746	4660	106.44208369682431	4660	104.70892053222656	4660	-96.543390010878412	4660	-94.166959075927736	4660	-36.265889840933404	4660	-21.202371917724609	4660	10.928871095590083	4660	12.674043548583985	4660	49.573220115616309	4660	38.377477661132815	4660	-54.181842740667747	4660	-55.078787384033205	4660	-19.008202118851134	4660	-17.885799774169922	4660	29.545907143047749	4660	45.129070953369144	4660	27.927521279574016	4660	-2.9576125965241475	4660	43.035889616944708	4660	6.9165222871836356	4660	-6.0046584027840861
4670	29.83771054954083	4670	4.9895998535156254	4670	-5.089245608000283	4670	-2.4947999267578127	4670	93.304068968608647	4670	107.55169665527343	4670	-96.734981398353909	4670	-95.588347137451166	4670	-37.605744708249368	4670	-28.42776123046875	4670	10.525080824640085	4670	14.095431610107422	4670	52.0757444279223	4670	39.08817169189453	4670	-54.816045406793876	4670	-57.447767486572268	4670	-19.012737533699191	4670	-18.241146789550783	4670	17.615286447703795	4670	48.327194091796876	4670	28.059349936487351	4670	-3.2113543889261473	4670	42.044311100344714	4670	6.8621582894209689	4670	-6.13774133163942
4680	43.0805933309804	4680	9.1475997314453128	4680	-6.5885584694802946	4680	-2.4947999267578127	4680	80.838570065180733	4680	113.35569790649414	4680	-97.71065421075032	4680	-93.693163055419916	4680	-38.397983642498893	4680	-32.3365783996582	4680	10.472056677906991	4680	12.674043548583985	4680	55.366579582733195	4680	42.641641845703127	4680	-57.003422968365975	4680	-55.789481414794921	4680	-19.050013866099444	4680	-18.59649380493164	4680	1.2115635137894181	4680	48.208745086669921	4680	28.191178593400686	4680	-3.4650961813281476	4680	41.052732583744714	4680	6.8077942916583023	4680	-6.2708242604947531
4690	50.401590774161882	4690	19.126799438476564	4690	-7.3970851690128008	4690	-4.1579998779296874	4690	65.396311401036655	4690	114.65863696289063	4690	-97.28915531216596	4690	-95.35144912719727	4690	-38.157444049401356	4690	-36.1269465637207	4690	10.643871674957168	4690	11.844900512695313	4690	57.242898527755479	4690	46.313561004638672	4690	-60.641474708730556	4690	-55.552583404541018	4690	-18.956690077253331	4690	-17.648901763916015	4690	-12.115470358844267	4690	39.443518707275388	4690	28.310697158379174	4690	-3.716471721939191	4690	40.054843542970609	4690	6.7606803347231912	4690	-6.4049509284648813
4700	55.3032088102054	4700	26.61119921875	4700	-6.8705691718382234	4700	-4.1579998779296874	4700	47.520214184232678	4700	104.82736953735352	4700	-95.333756738172411	4700	-97.128184204101558	4700	-37.873374854158435	4700	-36.008497558593753	4700	10.806046993616398	4700	12.674043548583985	4700	58.741178206729337	4700	48.682541107177734	4700	-64.978838876702071	4700	-53.894297332763671	4700	-19.541181875743021	4700	-19.780983856201171	4700	-23.053686026271887	4700	27.598618194580077	4700	28.41545450692584	4700	-3.9650098544298573	4700	39.049387457723945	4700	6.7222600108138577	4700	-6.5403291597095476
4710	64.9253403422635	4710	31.600799072265627	4710	-8.0327512356134569	4710	-5.8211998291015625	4710	30.117565693582968	4710	91.797978973388666	4710	-93.186426609216127	4710	-97.128184204101558	4710	-37.121118050480462	4710	-37.666783630371093	4710	11.808516704519327	4710	10.541961456298829	4710	60.655174607263532	4710	51.643766235351563	4710	-69.1527413736963	4710	-54.131195343017581	4710	-20.349542121573485	4710	-20.254779876708984	4710	-36.750303598186186	4710	16.464411712646484	4710	28.520211855472507	4710	-4.2135479869205241	4710	38.043931372477275	4710	6.6838396869045233	4710	-6.6757073909542139
4720	64.879599929369718	4720	39.916798828125	4720	-7.8144926723168551	4720	-8.3159997558593748	4720	13.965974173174935	4720	80.189976470947272	4720	-89.399170431665624	4720	-96.891286193847662	4720	-37.031687208627545	4720	-37.666783630371093	4720	12.420300277839083	4720	9.83126742553711	4720	60.590340266352655	4720	55.434134399414063	4720	-72.2239202237261	4720	-56.973971466064455	4720	-21.001026864230763	4720	-19.425636840820314	4720	-45.254786129609776	4720	0.11844900512695313	4720	28.614382679631156	4720	-4.4599213874475812	4720	37.0371391198571	4720	6.6528787222274763	4720	-6.8114789820049308
4730	61.737774831008529	4730	49.895998535156252	4730	-7.22205027267929	4730	-7.4843997802734377	4730	-1.9814390742482289	4730	62.185727691650392	4730	-82.981741195111539	4730	-97.128184204101558	4730	-36.675427010319645	4730	-36.482293579101565	4730	13.14916227047064	4730	9.2390223999023444	4730	60.119653455788892	4730	57.447767486572268	4730	-74.2532242962341	4730	-60.645890625	4730	-21.2448235485385	4730	-18.478044799804689	4730	-48.365238030089643	4730	-9.1205733947753913	4730	28.694893472324488	4730	-4.7035015854415807	4730	36.02862278030377	4730	6.6315427372028095	4730	-6.9477581340955981
4740	64.6743198242436	4740	55.301398376464846	4740	-7.5433286739351235	4740	-6.6527998046875	4740	-17.422413186743611	4740	46.905806030273439	4740	-78.9023225027474	4740	-95.35144912719727	4740	-36.610831480704533	4740	-38.377477661132815	4740	15.662726946404035	4740	9.47592041015625	4740	61.905449872923469	4740	59.106053558349608	4740	-77.195625272009011	4740	-65.976095855712884	4740	-21.214127479065752	4740	-19.425636840820314	4740	-51.660214514762032	4740	-23.689801025390626	4740	28.775404265017823	4740	-4.94708178343558	4740	35.020106440750439	4740	6.6102067521781436	4740	-7.0840372861862653
4750	63.172042365096019	4750	66.112198059082033	4750	-6.4892193508161355	4750	-7.4843997802734377	4750	-30.031725791586027	4750	28.072414215087889	4750	-74.79261580355886	4750	-92.864020019531253	4750	-38.161795558949784	4750	-37.785232635498048	4750	18.823485819677721	4750	12.318696533203125	4750	61.895416899794611	4750	61.119686645507812	4750	-80.672576443103182	4750	-70.121811035156256	4750	-21.183336300383768	4750	-19.66253485107422	4750	-48.768047630748086	4750	-34.468660491943361	4750	28.847086414509977	4750	-5.1886461322346458	4750	34.014029196557431	4750	6.59647147902649	4750	-7.2200377092635613
4760	59.501983582268863	4760	63.617398132324219	4760	-3.7888636546287691	4760	-6.6527998046875	4760	-38.129456193270542	4760	17.056656738281252	4760	-69.652736157736726	4760	-88.955202850341792	4760	-41.238367202482635	4760	-37.074538604736325	4760	21.185072326536272	4760	13.503186584472656	4760	61.404639455030804	4760	61.238135650634767	4760	-83.593775590307132	4760	-71.661648101806634	4760	-22.321443520394535	4760	-22.860657989501952	4760	-41.528171864662895	4760	-45.958213989257814	4760	28.906501843403312	4760	-5.4274096136433121	4760	33.0113408877441	4760	6.5932968103498233	4760	-7.3556508598175609
4770	62.415932119753883	4770	61.122598205566405	4770	-1.0789830298829628	4770	-5.8211998291015625	4770	-43.018601833823112	4770	0.11844900512695313	4770	-68.237434888413333	4770	-83.269650604248042	4770	-45.429424856419693	4770	-36.956089599609378	4770	23.095137862178916	4770	13.62163558959961	4770	62.790807066673835	4770	60.645890625	4770	-88.32528723834946	4770	-74.385975219726561	4770	-23.435833676867404	4770	-18.833391815185546	4770	-33.798113748647651	4770	-47.024255035400394	4770	28.965917272296643	4770	-5.6661730950519784	4770	32.008652578930764	4770	6.5901221416731559	4770	-7.4912640103715606
4780	62.570563380612079	4780	63.617398132324219	4780	3.2006622859642109	4780	-7.4843997802734377	4780	-45.965384318755312	4780	-17.293554748535158	4780	-69.486528581314317	4780	-79.242384429931647	4780	-50.181942914103672	4780	-37.311436614990235	4780	24.721957304267015	4780	16.109064697265627	4780	60.543427522863446	4780	61.830380676269534	4780	-91.746592821570175	4780	-78.057894378662112	4780	-24.25115645093026	4780	-19.544085845947265	4780	-22.786316441513261	4780	-49.511684143066404	4780	29.018163561682314	4780	-5.903013408620378	4780	31.011128593411481	4780	6.5946218739022244	4780	-7.6259394413507628
4790	59.607476711860876	4790	64.448998107910157	4790	9.0701033321086566	4790	-5.8211998291015625	4790	-44.756627548722612	4790	-29.138455261230469	4790	-71.547718263220446	4790	-74.85977124023438	4790	-55.929235629910423	4790	-37.311436614990235	4790	24.882348977723119	4790	17.885799774169922	4790	55.584082513435817	4790	61.356584655761722	4790	-94.7493465265377	4790	-79.479282440185543	4790	-24.906899281323245	4790	-20.373228881835939	4790	-11.059807973982021	4790	-48.327194091796876	4790	29.059674154722316	4790	-6.1369738025090443	4790	30.021338117144815	4790	6.610613925072891	4790	-7.7592106490474295
4800	61.852995771540833	4800	59.459398254394529	4800	13.609258488474092	4800	-3.32639990234375	4800	-40.501097788342626	4800	-36.482293579101565	4800	-76.026984382664025	4800	-69.292667999267579	4800	-60.25481603384398	4800	-42.523192840576172	4800	24.127700038807838	4800	20.728575897216796	4800	55.093141459797927	4800	61.71193167114258	4800	-98.232415222187683	4800	-82.322058563232417	4800	-25.487162287723351	4800	-21.676167938232421	4800	-0.46036292426202863	4800	-39.6804167175293	4800	29.101184747762314	4800	-6.3709341963977106	4800	29.031547640878145	4800	6.6266059762435567	4800	-7.8924818567440971
4810	60.955098697832995	4810	61.954198181152343	4810	20.147380412524175	4810	-0.83159997558593746	4810	-33.020116055600404	4810	-42.04939682006836	4810	-75.746607313071337	4810	-67.515932922363277	4810	-62.671619685340922	4810	-45.365968963623047	4810	23.15208678437088	4810	23.808250030517577	4810	53.741588064104413	4810	62.896421722412107	4810	-100.77214930177816	4810	-88.481406829833986	4810	-26.119279714130741	4810	-23.926699035644532	4810	7.4680397003454377	4810	-34.705558502197263	4810	29.137038379601492	4810	-6.6030057342927684	4810	28.049011663545873	4810	6.6502859480153447	4810	-8.0241991863005371
4820	59.210934395343223	4820	65.280598083496088	4820	26.591169241060385	4820	2.4947999267578127	4820	-23.981740648853961	4820	-46.076662994384769	4820	-73.285478089014816	4820	-67.871279937744134	4820	-64.681033600071913	4820	-49.748582153320314	4820	22.069041039966208	4820	24.400495056152344	4820	52.13530220917982	4820	59.224502563476562	4820	-102.53507494266532	4820	-92.745571014404291	4820	-26.791970949857848	4820	-23.926699035644532	4820	11.101014532889856	4820	-23.808250030517577	4820	29.163751553081489	4820	-6.8320252785567686	4820	27.078197429225874	4820	6.6863879809660123	4820	-8.1534057759152052
4830	63.193111947705987	4830	60.290998229980467	4830	30.803510088163947	4830	9.1475997314453128	4830	-14.533628013824824	4830	-45.129070953369144	4830	-72.563437430001613	4830	-70.121811035156256	4830	-66.790835035222244	4830	-54.960338378906251	4830	21.619594811869192	4830	23.926699035644532	4830	51.7742087205177	4830	55.197236389160153	4830	-104.85030267408123	4830	-95.35144912719727	4830	-27.394840663924516	4830	-25.466536102294921	4830	10.537113171354609	4830	-11.844900512695313	4830	29.190464726561487	4830	-7.0610448228207687	4830	26.107383194905875	4830	6.722490013916679	4830	-8.2826123655298716
4840	67.783280793380726	4840	62.785798156738281	4840	34.248330688376988	4840	12.473999633789063	4840	-2.3591623174838352	4840	-39.08817169189453	4840	-70.6161141334674	4840	-77.702547363281255	4840	-66.387347063326615	4840	-59.698298583984375	4840	20.859648405409459	4840	23.926699035644532	4840	49.589899505946754	4840	54.604991363525393	4840	-105.73518905214795	4840	-99.615613311767575	4840	-28.03885457399744	4840	-24.400495056152344	4840	9.4376374149741018	4840	-0.11844900512695313	4840	29.212581820134119	4840	-7.2881480409271413	4840	25.145848483067297	4840	6.7662500633518512	4840	-8.4097130168862151
4850	72.082894014137722	4850	74.428197814941413	4850	37.354264346548682	4850	19.542599426269533	4850	9.1970120346037056	4850	-32.691925415039066	4850	-67.601745667618047	4850	-76.162710296630863	4850	-65.592767687568013	4850	-62.896421722412107	4850	19.367088282375491	4850	22.742208984375	4850	46.072857254218526	4850	53.065154296875	4850	-106.74717851607738	4850	-100.44475634765625	4850	-28.720413510058957	4850	-25.584985107421875	4850	3.5996392021846724	4850	6.3962462768554689	4850	29.226674818400785	4850	-7.5119056288364741	4850	24.2005144845073	4850	6.8233799095191854	4850	-8.53313700255488
4860	80.199282325967545	4860	61.122598205566405	4860	36.963986449950227	4860	24.532199279785157	4860	15.374037420546149	4860	-23.808250030517577	4860	-66.4591487442715	4860	-73.912179199218755	4860	-65.131559900941269	4860	-64.080911773681635	4860	18.31780782447872	4860	22.623759979248046	4860	44.680656777637687	4860	53.3020523071289	4860	-108.4631646121685	4860	-102.22149142456054	4860	-29.342112566125635	4860	-25.111189086914063	4860	-3.9569527430953322	4860	9.5943694152832038	4860	29.240767816667454	4860	-7.7356632167458077	4860	23.2551804859473	4860	6.8805097556865187	4860	-8.6565609882235464
4870	88.53610886859957	4870	65.280598083496088	4870	36.162165130962322	4870	31.184999084472658	4870	8.5318789164295357	4870	-16.464411712646484	4870	-64.0986960694753	4870	-72.490791137695311	4870	-65.541570420092015	4870	-66.805238891601562	4870	17.10785639361653	4870	23.216005004882813	4870	42.0377120674275	4870	53.183603302001956	4870	-108.64070601470114	4870	-104.59047152709961	4870	-29.992706314996926	4870	-26.769475158691407	4870	-15.616012268625424	4870	9.47592041015625	4870	29.251145898160186	4870	-7.9574093703774835	4870	22.321598797895859	4870	6.9452512003004117	4870	-8.7774083249104642
4880	96.133995918144564	4880	67.775398010253909	4880	34.826363135842925	4880	34.51139898681641	4880	-12.222891452521056	4880	-4.5010621948242191	4880	-60.502686252060371	4880	-69.411117004394526	4880	-66.565690966849388	4880	-68.700422973632811	4880	15.371490319826613	4880	22.031514953613282	4880	37.868115909193918	4880	49.867031158447269	4880	-109.60404321805754	4880	-104.82736953735352	4880	-30.673818683192984	4880	-27.006373168945313	4880	-30.514665472961362	4880	7.6991853332519531	4880	29.254504514820184	4880	-8.17535484877615	4880	21.410223510509191	4880	7.0243750256964113	4880	-8.893386993464464
4890	106.85632010852252	4890	73.596597839355468	4890	29.789579319767547	4890	37.837798889160155	4890	-34.286892735968458	4890	8.765226379394532	4890	-58.920209744140379	4890	-66.923687896728509	4890	-69.554907195072047	4890	-67.042136901855471	4890	14.40806602250543	4890	19.070289825439453	4890	35.839301675444574	4890	45.48441796875	4890	-110.79753822180962	4890	-107.19634963989257	4890	-31.30943310972631	4890	-29.138455261230469	4890	-44.133723792548018	4890	2.8427761230468751	4890	29.257863131480182	4890	-8.393300327174817	4890	20.498848223122526	4890	7.1034988510924109	4890	-9.0093656620184639
4900	116.01432277285869	4900	76.091397766113275	4900	24.83308579136267	4900	37.837798889160155	4900	-48.406600829333478	4900	13.976982604980469	4900	-56.126661752814407	4900	-65.857646850585937	4900	-72.947645571774316	4900	-65.502299835205079	4900	13.624044378708291	4900	18.714942810058595	4900	32.58142128119016	4900	45.365968963623047	4900	-111.86624917059223	4900	-109.68377874755859	4900	-31.880743329680463	4900	-32.455027404785156	4900	-58.524733843460339	4900	-2.1320820922851564	4900	29.258269514959682	4900	-8.6090728171477817	4900	19.602421922191731	4900	7.1901918732596979	4900	-9.12237317993796
4910	122.20215926673205	4910	93.139197265625	4910	20.073136615981493	4910	36.174598937988279	4910	-58.950801440851428	4910	9.3574714050292975	4910	-51.911219252074645	4910	-63.133319732666017	4910	-77.414499563753665	4910	-65.620748840332027	4910	13.758404611580666	4910	17.648901763916015	4910	27.938125065723664	4910	41.930947814941405	4910	-111.57521544184093	4910	-107.19634963989257	4910	-32.217996304520682	4910	-29.25690426635742	4910	-73.238054331161322	4910	-15.872166687011719	4910	29.252626537199681	4910	-8.820392680531782	4910	18.73662728675173	4910	7.2923947832856975	4910	-9.22929257324596
4920	129.63636086075266	4920	94.802397216796876	4920	13.755691916244324	4920	34.51139898681641	4920	-74.062453078222262	4920	-12.318696533203125	4920	-49.978768194411735	4920	-60.645890625	4920	-79.845856179913369	4920	-67.160585906982419	4920	15.458694179313852	4920	14.924574645996094	4920	25.411677165903363	4920	38.377477661132815	4920	-112.97348292103409	4920	-108.49928869628906	4920	-31.596444159908526	4920	-32.3365783996582	4920	-82.095897048068053	4920	-30.441394317626955	4920	29.246983559439684	4920	-9.0317125439157824	4920	17.87083265131173	4920	7.3945976933116979	4920	-9.33621196655396
4930	135.07431573283014	4930	105.61319689941406	4930	8.4208767076500024	4930	30.35339910888672	4930	-87.663734442768245	4930	-35.179354522705076	4930	-46.740348205571621	4930	-58.987604553222653	4930	-81.454357396378441	4930	-69.411117004394526	4930	16.976415274788081	4930	14.332329620361328	4930	21.55059607259804	4930	36.600742584228513	4930	-116.09500939954612	4930	-111.34206481933593	4930	-29.498521230333186	4930	-31.981231384277343	4930	-88.658978926622623	4930	-42.996988861083985	4930	29.238347821652479	4930	-9.24063127256335	4930	17.023807489675107	4930	7.5043525575950563	4930	-9.439819568301365
4940	136.46585062022442	4940	116.42399658203125	4940	6.7464459816863709	4940	23.700599304199219	4940	-97.734118132897919	4940	-48.090296081542967	4940	-42.314388504087411	4940	-57.329318481445313	4940	-82.346307348221572	4940	-72.609240142822259	4940	16.543979371243864	4940	16.227513702392578	4940	16.089068831998457	4940	32.3365783996582	4940	-118.03813669401895	4940	-111.81586083984375	4940	-28.108881423163083	4940	-32.0996803894043	4940	-93.136540821283063	4940	-55.315685394287108	4940	29.223046391079148	4940	-9.4442020192993485	4940	16.218587065135107	4940	7.6309276836290554	4940	-9.5360509070293649
4950	138.55737099018708	4950	124.73999633789063	4950	2.7340674633117423	4950	20.374199401855467	4950	-111.42502215941144	4950	-57.803114501953125	4950	-39.741033304836037	4950	-52.591358276367188	4950	-84.270934122781583	4950	-77.8209963684082	4950	16.36273293783141	4950	13.62163558959961	4950	13.151553433330136	4950	27.717067199707031	4950	-118.44900512695313	4950	-111.34206481933593	4950	-26.32973369578151	4950	-34.1133134765625	4950	-90.065444278424053	4950	-69.766464019775384	4950	29.207744960505817	4950	-9.6477727660353469	4950	15.413366640595109	4950	7.7575028096630554	4950	-9.6322822457573647
4960	137.84802293244212	4960	127.23479626464844	4960	2.0431011067431726	4960	13.305599609375	4960	-116.48838808904165	4960	-73.438383178710936	4960	-36.05453961028654	4960	-48.564092102050779	4960	-85.611906479630136	4960	-80.54532348632813	4960	15.760576289450157	4960	15.753717681884766	4960	9.7790907316811513	4960	25.111189086914063	4960	-118.44900512695313	4960	-113.711044921875	4960	-24.205585128306293	4960	-31.862782379150392	4960	-85.357486472144444	4960	-79.242384429931647	4960	29.189558707565265	4960	-9.848655160860833	4960	14.630853206392782	4960	7.8916454028551684	4960	-9.724865744374668
4970	134.2495205099583	4970	134.30339605712891	4970	4.8143737918372054	4970	8.3159997558593748	4970	-116.67832352844904	4970	-86.467773742675774	4970	-31.046218409883007	4970	-47.971847076416019	4970	-86.046705038327644	4970	-82.20360955810547	4970	14.856976022566961	4970	16.70130972290039	4970	4.9349205942856784	4970	20.847024902343751	4970	-118.44900512695313	4970	-116.19847402954102	4970	-22.035541584174929	4970	-28.309312225341795	4970	-80.004988781597973	4970	-88.481406829833986	4970	29.1643692996386	4970	-10.043011349670834	4970	13.903462948719449	4970	8.0441586749365026	4970	-9.8085937966566679
4980	133.04735308546015	4980	139.29299591064452	4980	5.0950402106413417	4980	7.4843997802734377	4980	-118.44900512695313	4980	-95.706796142578128	4980	-29.0143681468281	4980	-42.760090850830075	4980	-87.721266083967649	4980	-83.1512015991211	4980	14.589355040966971	4980	16.582860717773439	4980	2.19202046741945	4980	17.412003753662109	4980	-118.44900512695313	4980	-118.21210711669922	4980	-20.302758996980845	4980	-28.072414215087889	4980	-69.804864314792056	4980	-91.087284942626951	4980	29.139179891711933	4980	-10.237367538480836	4980	13.176072691046116	4980	8.1966719470178369	4980	-9.8923218489386677
4990	128.89811380005546	4990	137.62979595947266	4990	8.10885636329008	4990	2.4947999267578127	4990	-118.44900512695313	4990	-111.57896282958984	4990	-27.103864381596697	4990	-39.9173147277832	4990	-88.747370265902177	4990	-84.454140655517577	4990	14.025526276906497	4990	16.582860717773439	4990	-1.5323715758639089	4990	12.555594543457032	4990	-118.44900512695313	4990	-117.97520910644531	4990	-19.143694223145484	4990	-23.926699035644532	4990	-58.170833197194789	4990	-88.955202850341792	4990	29.111156988158022	4990	-10.428698360596886	4990	12.474743242978091	4990	8.3567973392020551	4990	-9.9719970458225085
5000	123.67380316042558	5000	133.88759606933593	5000	14.31986370657806	5000	2.4947999267578127	5000	-118.44900512695313	5000	-119.63349517822266	5000	-25.746569353947596	5000	-35.771599548339843	5000	-88.619602676137887	5000	-85.993977722167969	5000	12.922279909223349	5000	14.332329620361328	5000	-5.7713611776332971	5000	10.305063446044922	5000	-118.44900512695313	5000	-118.56745413208007	5000	-18.097926711016612	5000	-24.518944061279296	5000	-54.78533438843472	5000	-86.112426727294917	5000	29.075612820478021	5000	-10.611998613770219	5000	11.842589914504758	5000	8.5371284325360541	5000	-10.040914295659842
5010	122.24592578431654	5010	128.89799621582031	5010	17.157369262930004	5010	5.8211998291015625	5010	-118.44900512695313	5010	-116.55382104492188	5010	-28.571309094410395	5010	-31.981231384277343	5010	-89.99794767288428	5010	-85.4017326965332	5010	12.474248060156867	5010	14.924574645996094	5010	-8.1437507267041767	5010	6.514695281982422	5010	-118.44900512695313	5010	-117.5014130859375	5010	-17.454881867671066	5010	-20.728575897216796	5010	-56.223372139177428	5010	-80.189976470947272	5010	29.04006865279802	5010	-10.795298866943552	5010	11.210436586031424	5010	8.7174595258700549	5010	-10.109831545497174
5020	121.48042706212087	5020	131.39279614257814	5020	21.161027588774964	5020	4.1579998779296874	5020	-118.44900512695313	5020	-119.39659716796875	5020	-31.396285207633845	5020	-29.138455261230469	5020	-90.637976469363551	5020	-88.362957824707024	5020	11.751603603030212	5020	13.147839569091797	5020	-10.070745813442276	5020	2.1320820922851564	5020	-118.44900512695313	5020	-118.92280114746095	5020	-16.533929401771843	5020	-19.780983856201171	5020	-56.320070959351511	5020	-69.292667999267579	5020	29.0018410521641	5020	-10.975203194302811	5020	10.606442138084901	5020	8.9054621329457291	5020	-10.174134319082835
5030	117.98398071268038	5030	128.89799621582031	5030	26.817770459004258	5030	8.3159997558593748	5030	-118.44900512695313	5030	-117.85676010131836	5030	-32.123836433816919	5030	-24.874291076660157	5030	-89.773031988171184	5030	-89.1921008605957	5030	10.457750506013674	5030	14.332329620361328	5030	-13.595912490957369	5030	-2.4874291076660158	5030	-118.44900512695313	5030	-118.92280114746095	5030	-15.32043843906969	5030	-21.202371917724609	5030	-57.484098237135939	5030	-57.803114501953125	5030	28.955795575997431	5030	-11.145213879529477	5030	10.084485373538902	5030	9.1158148194197288	5030	-10.224993342962836
5040	118.69201903094478	5040	120.58199645996093	5040	27.267289623804594	5040	13.305599609375	5040	-118.44900512695313	5040	-118.21210711669922	5040	-36.901157704337173	5040	-27.480169189453125	5040	-90.7902124657712	5040	-89.073651855468754	5040	9.8306078089470361	5040	11.134206481933594	5040	-15.159017337996463	5040	-5.68555224609375	5040	-118.44900512695313	5040	-118.44900512695313	5040	-14.426089569542384	5040	-18.241146789550783	5040	-57.432189614366287	5040	-55.434134399414063	5040	28.909750099830767	5040	-11.315224564756143	5040	9.5625286089929027	5040	9.3261675058937268	5040	-10.275852366842837
5050	119.32716904436671	5050	96.465597167968752	5050	26.121538834914187	5050	14.968799560546875	5050	-118.44900512695313	5050	-117.38296408081055	5050	-38.37852023885624	5050	-29.849149291992187	5050	-90.94144638743451	5050	-89.784345886230469	5050	8.95328958302155	5050	13.26628857421875	5050	-16.182865093301359	5050	-7.2253893127441406	5050	-118.44900512695313	5050	-118.33055612182618	5050	-13.828275839458009	5050	-16.109064697265627	5050	-56.254312307618875	5050	-56.618624450683591	5050	28.861269238970195	5050	-11.481454935901923	5050	9.0691738162309523	5050	9.5442403585748732	5050	-10.321299224748234
5060	117.66679856530791	5060	135.55079602050782	5060	27.774696056461288	5060	18.710999450683595	5060	-118.44900512695313	5060	-118.80435214233398	5060	-36.676356964772765	5060	-34.231762481689451	5060	-89.069080625212322	5060	-90.9688359375	5060	7.4809210881370092	5060	12.081798522949219	5060	-18.963263284989218	5060	-10.305063446044922	5060	-118.44900512695313	5060	-118.44900512695313	5060	-12.8725458501828	5060	-15.635268676757812	5060	-55.071070200043	5060	-56.02637942504883	5060	28.804966252696861	5060	-11.635543450808589	5060	8.6676846785776185	5060	9.78710933830354	5060	-10.349362939401567
5070	118.9085879118238	5070	103.11839697265626	5070	21.973340004304696	5070	25.363799255371095	5070	-118.44900512695313	5070	-117.38296408081055	5070	-37.845763084485604	5070	-32.3365783996582	5070	-89.630354918279	5070	-89.547447875976559	5070	6.75806139171879	5070	9.5943694152832038	5070	-19.422605955994825	5070	-14.213880615234375	5070	-118.44900512695313	5070	-117.97520910644531	5070	-12.475978697867607	5070	-14.806125640869141	5070	-54.679824000456271	5070	-57.0924204711914	5070	28.748663266423531	5070	-11.789631965715255	5070	8.2661955409242864	5070	10.029978318032207	5070	-10.3774266540549
5080	118.03508319041845	5080	100.62359704589844	5080	16.854891330638761	5080	27.026999206542968	5080	-118.44900512695313	5080	-117.5014130859375	5080	-36.955748052885227	5080	-37.311436614990235	5080	-89.152609237747953	5080	-91.324182952880861	5080	5.7452244812258257	5080	11.134206481933594	5080	-18.928956913258098	5080	-15.753717681884766	5080	-118.44900512695313	5080	-117.97520910644531	5080	-12.112926174282848	5080	-17.412003753662109	5080	-53.501497602056205	5080	-57.447767486572268	5080	28.690236419509656	5080	-11.939567372067534	5080	7.9346046031533852	5080	10.280574288215505	5080	-10.398996493873248
5090	113.9631699331502	5090	108.93959680175782	5090	16.876498976691813	5090	26.19539923095703	5090	-105.31984656183532	5090	-118.68590313720704	5090	-32.690868046833153	5090	-40.15421273803711	5090	-85.885476221045849	5090	-91.324182952880861	5090	4.4429524658306008	5090	11.015757476806641	5090	-19.405387145033867	5090	-15.635268676757812	5090	-118.44900512695313	5090	-118.44900512695313	5090	-12.159726934428807	5090	-13.740084594726563	5090	-50.210149707524657	5090	-55.552583404541018	5090	28.624249408116324	5090	-12.074719236047534	5090	7.8518256061673855	5090	10.558675508815503	5090	-10.397450522359915
5100	112.46960187807622	5100	141.37199584960936	5100	9.2158515382694333	5100	27.026999206542968	5100	-101.64618543012662	5100	-118.80435214233398	5100	-31.98375434911835	5100	-37.903681640625	5100	-85.854556790779171	5100	-89.784345886230469	5100	3.9365135226911008	5100	7.2253893127441406	5100	-17.294896602036715	5100	-18.9518408203125	5100	-118.44900512695313	5100	-118.56745413208007	5100	-12.87634761968345	5100	-13.503186584472656	5100	-49.370303899324526	5100	-55.078787384033205	5100	28.558262396722988	5100	-12.209871100027534	5100	7.7690466091813848	5100	10.836776729415503	5100	-10.395904550846581
5110	111.60743607039993	5110	100.62359704589844	5110	4.2208873811404786	5110	20.374199401855467	5110	-98.531747606571557	5110	-118.80435214233398	5110	-30.386176212969893	5110	-38.969722686767575	5110	-84.567988400164751	5110	-89.547447875976559	5110	3.3016171463159694	5110	5.9224502563476564	5110	-14.395891743284281	5110	-18.714942810058595	5110	-117.72792613718352	5110	-118.21210711669922	5110	-13.734531248096236	5110	-13.029390563964844	5110	-42.814820606874449	5110	-55.078787384033205	5110	28.493065583329873	5110	-12.340539132006292	5110	7.6849522935283536	5110	11.122535986684289	5110	-10.386510773331073
5120	112.97219977916544	5120	132.22439611816407	5120	5.8136690742473185	5120	16.63199951171875	5120	-97.812517193783165	5120	-117.61986209106445	5120	-24.926583855837841	5120	-38.140579650878905	5120	-79.395186479002533	5120	-88.836753845214844	5120	1.8019229479974896	5120	6.9884913024902344	5120	-12.069125328630069	5120	-19.544085845947265	5120	-115.28967147967377	5120	-118.68590313720704	5120	-14.632942047915769	5120	-13.384737579345703	5120	-18.569439308539973	5120	-53.775848327636716	5120	28.431005855996538	5120	-12.453406350946292	5120	7.5956361627690212	5120	11.438697649517623	5120	-10.345961205997741
5130	114.05790187967642	5130	141.37199584960936	5130	-0.39798289669631615	5130	15.800399536132813	5130	-98.329308558970013	5130	-107.31479864501954	5130	-25.202122920599805	5130	-31.744333374023437	5130	-78.5841951323356	5130	-85.164834686279292	5130	0.16180126484595547	5130	5.448654235839844	5130	-8.2543706728907829	5130	-20.254779876708984	5130	-114.52598756837992	5130	-118.80435214233398	5130	-16.211475138624891	5130	-13.503186584472656	5130	-14.178753714233373	5130	-50.340827178955081	5130	28.368946128663207	5130	-12.566273569886292	5130	7.5063200320096879	5130	11.754859312350957	5130	-10.305411638664406
5140	114.3208524963627	5140	107.27639685058594	5140	-3.6099185704580794	5140	9.1475997314453128	5140	-103.97762860625598	5140	-101.86614440917968	5140	-25.828394156672978	5140	-30.441394317626955	5140	-76.272655417105625	5140	-86.230875732421879	5140	-1.0449555169924096	5140	3.7903681640625	5140	-4.4229145427867831	5140	-15.16147265625	5140	-113.26557331373564	5140	-117.73831109619141	5140	-17.665277136657664	5140	-11.134206481933594	5140	-12.450655388683977	5140	-49.393235137939456	5140	28.304253552929072	5140	-12.674398167304847	5140	7.416059776674734	5140	12.078507331033238	5140	-10.255483644027551
5150	112.73412521157016	5150	111.43439672851562	5150	1.8954056616968185	5150	2.4947999267578127	5150	-112.59518626690529	5150	-98.786470275878912	5150	-21.530858705925908	5150	-31.625884368896486	5150	-68.579341267118721	5150	-85.4017326965332	5150	-3.0133940617687571	5150	4.14571517944336	5150	-1.4065130791370812	5150	-13.503186584472656	5150	-110.2029194808355	5150	-118.09365811157227	5150	-17.794452003106098	5150	-14.569227630615234	5150	-20.27202870530796	5150	-42.760090850830075	5150	28.227814422795738	5150	-12.761363376404848	5150	7.3215872732347336	5150	12.435556014259904	5150	-10.163713435282885
5160	119.83122876234984	5160	112.26599670410157	5160	-1.2972660359378629	5160	4.9895998535156254	5160	-118.44900512695313	5160	-99.14181729125977	5160	-21.937318077106482	5160	-24.637393066406251	5160	-66.74393709222538	5160	-79.3608334350586	5160	-3.5127917459804436	5160	2.9612251281738282	5160	1.8774992602728347	5160	-13.62163558959961	5160	-108.98708359047501	5160	-115.7246780090332	5160	-18.109425964021266	5160	-13.858533599853516	5160	-19.149963814530807	5160	-19.66253485107422	5160	28.151375292662404	5160	-12.848328585504847	5160	7.2271147697947331	5160	12.792604697486571	5160	-10.071943226538219
5170	127.28553311725088	5170	116.42399658203125	5170	-2.2702464435443748	5170	0	5170	-118.44900512695313	5170	-99.14181729125977	5170	-21.63966126412781	5170	-25.821883117675782	5170	-63.163451171889193	5170	-78.887037414550775	5170	-3.3101088483302377	5170	0.4737960205078125	5170	3.0839236626514124	5170	-9.5943694152832038	5170	-107.31098531451933	5170	-114.77708596801757	5170	-18.416252211729347	5170	-17.056656738281252	5170	-21.476933417037436	5170	-15.516819671630859	5170	28.07357765704861	5170	-12.930393545123192	5170	7.1488475369148752	5170	13.156844285435666	5170	-9.9692662568845343
5180	132.63430088205544	5180	113.92919665527344	5180	8.1319195039206349	5180	-3.32639990234375	5180	-115.33811041480359	5180	-103.52443048095704	5180	-15.102861097248448	5180	-27.006373168945313	5180	-52.389702774528573	5180	-76.873404327392578	5180	-3.206682701503496	5180	-1.5398370666503907	5180	0.041826890496431623	5180	-5.5671032409667971	5180	-103.68906231991593	5180	-113.59259591674805	5180	-18.40714032615038	5180	-18.478044799804689	5180	-18.969467202841308	5180	-12.200247528076172	5180	27.988904658335279	5180	-12.987658461643191	5180	7.152594783056208	5180	13.557476866782332	5180	-9.8113904363112
5190	141.00833797385374	5190	115.59239660644531	5190	6.9278796164528522	5190	1.6631999511718749	5190	-115.16550924197672	5190	-112.88190188598632	5190	-14.372575541743833	5190	-20.017881866455078	5190	-49.134530113061942	5190	-69.648015014648436	5190	-2.40613655244303	5190	-4.0272661743164067	5190	-7.9476217243865213	5190	-1.0660410461425782	5190	-102.00828658084929	5190	-110.27602377319336	5190	-18.713207107217045	5190	-13.976982604980469	5190	-22.101801859629916	5190	-21.676167938232421	5190	27.904231659621949	5190	-13.044923378163192	5190	7.1563420291975417	5190	13.958109448129	5190	-9.6535146157378655
5200	148.29547185906017	5200	123.07679638671876	5200	6.9292736827725943	5200	-1.6631999511718749	5200	-112.97745099334668	5200	-118.09365811157227	5200	-12.016127059866404	5200	-22.860657989501952	5200	-44.029070970829437	5200	-66.094544860839846	5200	-2.0207465671875013	5200	-4.5010621948242191	5200	-19.185781059612314	5200	3.0796741333007813	5200	-99.9104282265844	5200	-109.09153372192382	5200	-18.943967438655118	5200	-19.188738830566408	5200	-21.358849379824	5200	-18.833391815185546	5200	27.818402958488178	5200	-13.097256926654653	5200	7.1725986889822888	5200	14.365505017631566	5200	-9.4834641530972448
5210	151.407066862547	5210	135.96659600830077	5210	19.061183146414685	5210	-2.4947999267578127	5210	-101.01318031312751	5210	-119.2781481628418	5210	-4.1401885141497594	5210	-24.282046051025389	5210	-29.537197682123995	5210	-63.014870727539062	5210	-0.73876542211621654	5210	-2.8427761230468751	5210	-31.650238735012156	5210	2.4874291076660158	5210	-95.737631474956132	5210	-107.43324765014648	5210	-18.640285643648671	5210	-18.241146789550783	5210	-13.900289279481758	5210	-20.847024902343751	5210	27.725861684394847	5210	-13.120948008801321	5210	7.2615127649649551	5210	14.812181504624899	5210	-9.2427007009465783
5220	154.86220105377123	5220	135.96659600830077	5220	16.999745466765049	5220	5.8211998291015625	5220	-98.66291218633134	5220	-115.4877799987793	5220	-2.3355650242827473	5220	-14.332329620361328	5220	-25.084651853396345	5220	-52.236011260986331	5220	1.9224422928591523	5220	-2.9612251281738282	5220	-42.528432784433619	5220	-0.23689801025390625	5220	-93.583590759462808	5220	-103.64287948608398	5220	-18.434765592012194	5220	-18.833391815185546	5220	-11.585518144211463	5220	-17.175105743408203	5220	27.633320410301511	5220	-13.144639090947987	5220	7.3504268409476223	5220	15.258857991618232	5220	-9.0019372487959117
5230	156.00963449457328	5230	142.61939581298827	5230	14.783954034871067	5230	5.8211998291015625	5230	-94.68937749774139	5230	-115.25088198852539	5230	-1.2953397534531028	5230	-13.503186584472656	5230	-18.501795155437769	5230	-49.037888122558591	5230	4.9537314845629155	5230	-2.0136330871582033	5230	-50.1763361568899	5230	-7.1069403076171875	5230	-91.061137248930066	5230	-102.22149142456054	5230	-17.610181614035145	5230	-19.544085845947265	5230	-8.415516807670592	5230	-20.136330871582032	5230	27.53979199892775	5230	-13.163511028132568	5230	7.4483528228968563	5230	15.711743317867585	5230	-8.7482953191143373
5240	151.172067300332	5240	147.60899566650392	5240	25.680737693449814	5240	4.9895998535156254	5240	-82.91966608336584	5240	-113.59259591674805	5240	6.0849977628378262	5240	-11.72645150756836	5240	-0.14369660581050425	5240	-43.233886871337887	5240	8.5864633449500971	5240	-0.71069403076171878	5240	-54.748270996624122	5240	-18.478044799804689	5240	-86.353151585729577	5240	-99.497164306640627	5240	-14.847291241891849	5240	-19.544085845947265	5240	1.0385320314975424	5240	-20.254779876708984	5240	27.439584986894413	5240	-13.149778437699235	5240	7.6072499811208569	5240	16.206635322187587	5240	-8.4075224399310038
5250	147.4521585384939	5250	151.7669955444336	5250	20.635568669729079	5250	18.295199462890626	5250	-80.704334526028376	5250	-101.27389938354492	5250	4.9337307063803628	5250	-3.4350211486816407	5250	5.6114931207132344	5250	-30.204496307373049	5250	12.845195317671632	5250	2.0136330871582033	5250	-57.0037932409836	5250	-31.981231384277343	5250	-83.722284935196242	5250	-95.588347137451166	5250	-12.922545249025212	5250	-18.9518408203125	5250	4.2265566266576329	5250	-13.62163558959961	5250	27.33937797486108	5250	-13.136045847265901	5250	7.7661471393448576	5250	16.701527326507588	5250	-8.06674956074767
5260	140.90904104206121	5260	151.7669955444336	5260	16.50576849061072	5260	15.800399536132813	5260	-76.665425377998872	5260	-98.66802127075195	5260	4.0553929726553442	5260	-2.4874291076660158	5260	9.9446137780920836	5260	-26.651026153564452	5260	16.658533116817402	5260	3.4350211486816407	5260	-57.268601943209163	5260	-42.286294830322262	5260	-80.775611650504132	5260	-93.693163055419916	5260	-11.089543964488016	5260	-18.59649380493164	5260	6.4584790299082009	5260	-10.897308471679688	5260	27.238321131793985	5260	-13.117759866596941	5260	7.931035686528543	5260	17.201961634630379	5260	-7.7132407293179215
5270	130.30373660958662	5270	154.26179547119142	5270	28.543295154219884	5270	14.968799560546875	5270	-65.663817579981341	5270	-94.7592041015625	5270	8.118487522721626	5270	-1.0660410461425782	5270	28.22907900147775	5270	-18.833391815185546	5270	18.953418788932943	5270	2.8427761230468751	5270	-57.38985333259383	5270	-48.800990112304689	5270	-75.554173611503231	5270	-90.258141906738288	5270	-8.9128145418133542	5270	-19.780983856201171	5270	10.734722165019853	5270	-7.580736328125	5270	27.130434737513983	5270	-13.06288118623694	5270	8.1440732140518772	5270	17.746935911470377	5270	-7.2573811544385887
5280	120.54079801953068	5280	143.86679577636718	5280	23.530632380588166	5280	24.116399291992188	5280	-61.403067029514794	5280	-82.795854583740237	5280	6.0994462738070627	5280	5.68555224609375	5280	28.961783891921559	5280	-1.7767350769042969	5280	20.313143135993919	5280	8.4098793640136726	5280	-58.445413189022275	5280	-56.263277435302733	5280	-72.447683030369916	5280	-86.9415697631836	5280	-8.2705146255649531	5280	-15.753717681884766	5280	10.977646619741645	5280	0.4737960205078125	5280	27.022548343233986	5280	-13.00800250587694	5280	8.35711074157521	5280	18.291910188310375	5280	-6.801521579559255
5290	109.93109702267569	5290	149.68799560546876	5290	18.469008543392526	5290	19.9583994140625	5290	-56.566600615661173	5290	-80.30842547607422	5290	3.1995874122118568	5290	5.8040012512207033	5290	28.322529498600087	5290	3.9088171691894531	5290	20.462000987830962	5290	12.437145538330078	5290	-59.045921425046593	5290	-55.671032409667966	5290	-69.189079576405334	5290	-83.980344635009772	5290	-8.0471407591710076	5290	-11.963349517822266	5290	9.7903177510655084	5290	2.6058781127929689	5290	26.913922042020207	5290	-12.948993152781119	5290	8.5737464932447125	5290	18.841668138553256	5290	-6.3340951486409551
5300	96.372371509327479	5300	141.37199584960936	5300	30.8746026174825	5300	14.968799560546875	5300	-46.589367012378339	5300	-76.75495532226563	5300	8.0269990806082365	5300	4.0272661743164067	5300	42.255667025428266	5300	8.0545323486328133	5300	19.315575514359544	5300	14.687676635742188	5300	-58.635737213276748	5300	-56.737073455810545	5300	-63.3901730059107	5300	-80.30842547607422	5300	-7.9071114110678486	5300	-10.897308471679688	5300	7.439963816883532	5300	6.6331442871093751	5300	26.798041435873543	5300	-12.849485247454451	5300	8.8256604859760444	5300	19.438326886693257	5300	-5.753263237937623
5310	87.24503236831805	5310	130.56119616699218	5310	24.335085475825966	5310	26.61119921875	5310	-41.551087157751425	5310	-65.502299835205079	5310	7.48807582912214	5310	7.8176343383789062	5310	36.810363275209419	5310	29.967598297119142	5310	16.956294301716923	5310	20.017881866455078	5310	-57.83114790768748	5310	-56.737073455810545	5310	-59.922636602943612	5310	-75.096669250488276	5310	-8.8870874013588441	5310	-9.1205733947753913	5310	5.01679995659398	5310	9.47592041015625	5310	26.682160829726875	5310	-12.749977342127785	5310	9.077574478707378	5310	20.034985634833259	5310	-5.17243132723429
5320	79.136566788210729	5320	119.750396484375	5320	17.324833150897938	5320	21.621599365234374	5320	-36.216023344929162	5320	-61.47503366088867	5320	7.2046335941674062	5320	6.6331442871093751	5320	29.19865112655345	5320	27.953965209960938	5320	14.055048829076036	5320	19.780983856201171	5320	-56.313918292428994	5320	-58.040012512207028	5320	-56.050165831244556	5320	-72.727689147949221	5320	-9.47011477455721	5320	-8.4098793640136726	5320	1.475688041045836	5320	12.081798522949219	5320	26.56563439375973	5320	-12.646913483225124	5320	9.3313433711774341	5320	20.635595352496217	5320	-4.5822076888872587
5330	68.854422497076442	5330	108.10799682617187	5330	30.872508490640563	5330	17.463599487304688	5330	-27.562506134074418	5330	-56.618624450683591	5330	15.845585052953059	5330	3.4350211486816407	5330	38.47968983217865	5330	24.045148040771483	5330	10.145802515102176	5330	20.728575897216796	5330	-53.991282404758792	5330	-58.75070654296875	5330	-49.994313337352708	5330	-69.411117004394526	5330	-8.1332429681283358	5330	-7.1069403076171875	5330	-5.4220832206127589	5330	10.068165435791016	5330	26.441078722193062	5330	-12.499640471791789	5330	9.6081731792994329	5330	21.285325231756218	5330	-3.8752220312805923
5340	63.867213886745539	5340	101.45519702148438	5340	23.015895700056063	5340	29.105999145507813	5340	-22.374682293062691	5340	-46.787357025146484	5340	17.456254066724743	5340	4.8564092102050784	5340	29.879447627169078	5340	38.851273681640627	5340	6.4175427756596548	5340	18.359595794677734	5340	-50.508744903094836	5340	-56.263277435302733	5340	-46.302628147283365	5340	-63.133319732666017	5340	-7.4149915978799186	5340	-7.6991853332519531	5340	-7.4345372604433111	5340	8.5283283691406258	5340	26.316523050626394	5340	-12.352367460358456	5340	9.8850029874214318	5340	21.935055111016219	5340	-3.1682363736739259
5350	60.46188454425657	5350	88.565397399902338	5350	14.609165073459003	5350	23.28479931640625	5350	-18.231928936896182	5350	-42.760090850830075	5350	19.388695483493667	5350	4.8564092102050784	5350	19.57095696649149	5350	33.165721435546878	5350	3.3580470321522071	5350	13.858533599853516	5350	-47.064494068246411	5350	-56.737073455810545	5350	-42.732117763620266	5350	-59.935196594238285	5350	-7.3366177883379535	5350	-9.2390223999023444	5350	-8.82874424633803	5350	5.2117562255859378	5350	26.191418872872518	5350	-12.202253563882312	5350	10.162538130682796	5350	22.587842384759242	5350	-2.4547502320848276
5360	54.403038693197729	5360	81.912597595214848	5360	28.30691409461447	5360	15.800399536132813	5360	-12.813807364439313	5360	-37.903681640625	5360	28.793950128556322	5360	7.6991853332519531	5360	25.564432210067196	5360	31.507435363769531	5360	0.69246783113698029	5360	13.62163558959961	5360	-42.351035367144817	5360	-55.671032409667966	5360	-37.721514531874035	5360	-55.907930419921875	5360	-5.9938762383461075	5360	-9.5943694152832038	5360	-17.384771987554281	5360	1.5398370666503907	5360	26.057127216492518	5360	-12.004554842988979	5360	10.451887637516128	5360	23.291841016039243	5360	-1.6323809839041612
5370	54.263303986606132	5370	71.933397888183592	5370	20.488526026340416	5370	25.779599243164064	5370	-8.7148752634869737	5370	-28.190863220214844	5370	30.820351325584813	5370	14.569227630615234	5370	16.523535923680566	5370	35.653150543212888	5370	-1.9212899804324479	5370	10.423512451171876	5370	-37.62532890154101	5370	-56.737073455810545	5370	-34.290822947355863	5370	-51.288419219970706	5370	-5.0795290463824472	5370	-8.4098793640136726	5370	-16.235852401010966	5370	-2.8427761230468751	5370	25.922835560112517	5370	-11.806856122095645	5370	10.741237144349462	5370	23.99583964731924	5370	-0.81001173572349483
5380	54.702718882567325	5380	66.112198059082033	5380	10.608300594163829	5380	21.621599365234374	5380	-7.5497892492440783	5380	-22.505310974121095	5380	31.287043259867747	5380	18.122697784423828	5380	7.688057227179999	5380	31.507435363769531	5380	-4.0581670281152782	5380	5.448654235839844	5380	-33.72406145114789	5380	-52.117562255859376	5380	-31.958608678956388	5380	-46.432010009765627	5380	-4.7243121251796438	5380	-7.9360833435058593	5380	-13.968314580198857	5380	-8.5283283691406258	5380	25.788119141758564	5380	-11.607151696852721	5380	11.030647853096218	5380	24.70194835463565	5380	0.015821199402888383
5390	51.244919931956829	5390	64.448998107910157	5390	24.940149258016344	5390	11.642399658203125	5390	-5.533078410246894	5390	-19.425636840820314	5390	38.166221580179993	5390	17.76735076904297	5390	13.537592361646333	5390	18.59649380493164	5390	-5.5905682456760175	5390	2.9612251281738282	5390	-30.557286705303703	5390	-46.432010009765627	5390	-29.152632151709597	5390	-44.418376922607422	5390	-4.0898904294971494	5390	-7.1069403076171875	5390	-21.088368283209213	5390	-7.6991853332519531	5390	25.642716606391897	5390	-11.356987972786056	5390	11.321598273136218	5390	25.461142132682319	5390	0.92879320597888826
5400	53.110704145544005	5400	53.63819842529297	5400	16.050482942711131	5400	24.947999267578126	5400	-2.9785789380187495	5400	-12.437145538330078	5400	36.3160569625412	5400	26.414128143310545	5400	7.7177914217377905	5400	23.808250030517577	5400	-6.524095211997043	5400	0.11844900512695313	5400	-30.007952192625627	5400	-42.760090850830075	5400	-29.409383105760014	5400	-37.311436614990235	5400	-4.044113465176018	5400	-5.448654235839844	5400	-16.3583160057863	5400	-13.740084594726563	5400	25.497314071025233	5400	-11.106824248719391	5400	11.612548693176217	5400	26.220335910728984	5400	1.8417652125548882
5410	55.365676449253606	5410	56.132998352050784	5410	6.0826197608682619	5410	19.126799438476564	5410	-0.78468759309930647	5410	-8.8836753845214851	5410	32.356865362161642	5410	29.375353271484375	5410	3.7810478706539357	5410	16.109064697265627	5410	-6.7508447820429041	5410	-1.7767350769042969	5410	-34.323081939331189	5410	-39.08817169189453	5410	-30.686684321017978	5410	-35.53470153808594	5410	-3.5182941130887535	5410	-6.8700422973632813	5410	-8.86980707777493	5410	-14.924574645996094	5410	25.351657712591198	5410	-10.855579840356398	5410	11.903337946349105	5410	26.980647935312085	5410	2.7557815789271145
5420	50.998286766860147	5420	61.122598205566405	5420	20.753269646182407	5420	9.97919970703125	5420	0.94325399536302612	5420	-5.5671032409667971	5420	36.801036412488557	5420	31.625884368896486	5420	9.5238034930031557	5420	7.4622873229980469	5420	-6.7704509762634046	5420	-4.382613189697266	5420	-45.232877838339874	5420	-35.179354522705076	5420	-30.193882004471057	5420	-33.165721435546878	5420	-1.7651560291330526	5420	-5.9224502563476564	5420	-13.389819177814495	5420	-11.489553497314454	5420	25.193640170811197	5420	-10.551706106911064	5420	12.186278373115771	5420	27.795418566065415	5420	3.7206582672317805
5430	51.095124505402993	5430	53.63819842529297	5430	13.079282566476049	5430	24.116399291992188	5430	4.4396741378394147	5430	-5.3302052307128909	5430	31.542319563270382	5430	35.8900485534668	5430	9.3179890448108349	5430	15.872166687011719	5430	-6.7636120659966181	5430	-6.8700422973632813	5430	-62.95629366591686	5430	-31.862782379150392	5430	-32.507264803372337	5430	-28.901557250976563	5430	-0.40527049575137752	5430	-4.0272661743164067	5430	-5.2939556794298062	5430	-19.544085845947265	5430	25.035622629031195	5430	-10.24783237346573	5430	12.469218799882439	5430	28.610189196818748	5430	4.6855349555364469
5440	51.45261794654887	5440	56.132998352050784	5440	1.3404033404427906	5440	14.968799560546875	5440	8.2516935113504921	5440	-2.9612251281738282	5440	23.497129412387991	5440	33.994864471435548	5440	16.478908814754725	5440	9.83126742553711	5440	-6.3969008069026856	5440	-5.2117562255859378	5440	-79.662915339397429	5440	-29.25690426635742	5440	-35.305641831268709	5440	-28.901557250976563	5440	1.3022098323228093	5440	-5.9224502563476564	5440	3.1659057565638822	5440	-14.924574645996094	5440	24.877576964890416	5440	-9.9438500502800551	5440	12.75212628099486	5440	29.42507017858847	5440	5.6504157862758939
5450	43.682571402890119	5450	56.132998352050784	5450	17.071661887303929	5450	4.1579998779296874	5450	10.597731442354256	5450	-0.71069403076171878	5450	24.389259036855151	5450	32.455027404785156	5450	26.451251187529579	5450	9.2390223999023444	5450	-4.6067468796132971	5450	-5.5671032409667971	5450	-87.611202410103772	5450	-35.297803527832031	5450	-36.67426585351	5450	-30.3229453125	5450	2.9501993891943279	5450	-4.7379602050781253	5450	-4.5992513500231871	5450	-8.0545323486328133	5450	24.705582610190415	5450	-9.5860072173800557	5450	13.01869271805486	5450	30.294685262968471	5450	6.6173512646098951
5460	40.439011882067753	5460	53.63819842529297	5460	8.4627249610247723	5460	19.9583994140625	5460	14.729283397839875	5460	-0.35534701538085939	5460	18.316158938740372	5460	36.245395568847655	5460	39.037728611352591	5460	10.897308471679688	5460	-2.3095691001953256	5460	-7.1069403076171875	5460	-91.363610362950851	5460	-43.589233886718752	5460	-40.359021450110575	5460	-29.612251281738281	5460	4.9952760949459218	5460	-0.35534701538085939	5460	-1.3383976282800338	5460	-15.872166687011719	5460	24.533588255490415	5460	-9.2281643844800563	5460	13.285259155114858	5460	31.164300347348469	5460	7.5842867429438972
5470	36.783587954468921	5470	51.143398498535156	5470	-2.0682458635593903	5470	9.97919970703125	5470	18.832933567611402	5470	3.9088171691894531	5470	12.480224019198827	5470	31.270537353515625	5470	56.64652746374675	5470	11.608002502441407	5470	0.58686294058663435	5470	-9.0021243896484382	5470	-91.10792679794082	5470	-62.54107470703125	5470	-44.479044903853122	5470	-32.455027404785156	5470	5.7619437097882553	5470	-0.82914303588867189	5470	0.59712127203393983	5470	-6.2777972717285158	5470	24.361593900790417	5470	-8.8703215515800551	5470	13.551825592174858	5470	32.033915431728474	5470	8.5512222212778983
5480	25.049340062293197	5480	53.63819842529297	5480	12.722015647103184	5480	0	5480	18.763846835974224	5480	9.5943694152832038	5480	23.357620398976167	5480	24.637393066406251	5480	69.498600473524618	5480	22.38686196899414	5480	4.4455626600557707	5480	-6.7515932922363282	5480	-91.145821780877554	5480	-80.426874481201168	5480	-45.871536312536961	5480	-35.53470153808594	5480	7.6460081437578609	5480	0.82914303588867189	5480	-10.561893918940868	5480	3.3165721435546875	5480	24.174942788209584	5480	-8.4602846523290989	5480	13.795364181413554	5480	32.954801057711371	5480	9.4653219968009044
5490	18.899567572351351	5490	42.827398742675783	5490	4.3446570714000909	5490	15.800399536132813	5490	20.184274263604362	5490	12.200247528076172	5490	33.497149623980533	5490	22.623759979248046	5490	91.199771618875133	5490	26.177230133056639	5490	7.72185627011627	5490	-4.2641641845703129	5490	-92.44334937687367	5490	-88.599855834960934	5490	-47.367821909084746	5490	-35.771599548339843	5490	8.5427622749336862	5490	3.7903681640625	5490	-12.647915170229283	5490	-4.6195111999511722	5490	23.988051892269585	5490	-8.0493938624250987	5490	14.038526036946886	5490	33.876525465558039	5490	10.378557384550904
5500	14.161934882171167	5500	41.995798767089845	5500	-6.7165285693611132	5500	6.6527998046875	5500	20.89014530284253	5500	14.450778625488281	5500	43.854070816626773	5500	17.293554748535158	5500	111.65476955244625	5500	41.22025378417969	5500	10.155697263613419	5500	-3.3165721435546875	5500	-94.707981260039674	5500	-90.139692901611326	5500	-49.183559081758474	5500	-42.167845825195315	5500	8.804930688715622	5500	4.14571517944336	5500	-13.729805547734273	5500	-1.3029390563964844	5500	23.801160996329585	5500	-7.6385030725210976	5500	14.281687892480219	5500	34.798249873404707	5500	11.291792772300902
5510	1.7518079588927904	5510	37.837798889160155	5510	5.945049735305771	5510	-4.1579998779296874	5510	15.728434000108146	5510	18.714942810058595	5510	60.793437319401995	5510	13.503186584472656	5510	112.21384524505038	5510	56.618624450683591	5510	12.051204103129827	5510	3.0796741333007813	5510	-98.775624410539081	5510	-91.087284942626951	5510	-49.912415354206118	5510	-44.299927917480467	5510	9.3408908778044086	5510	6.8700422973632813	5510	-25.39468611977647	5510	1.3029390563964844	5510	23.599671498788741	5510	-7.1785781078942685	5510	14.496896666411939	5510	35.76460228765395	5510	12.100209896044852
5520	-2.9376765880549982	5520	26.61119921875	5520	-3.491493092497242	5520	12.473999633789063	5520	14.23804796898189	5520	19.070289825439453	5520	70.412440140240875	5520	24.992740081787108	5520	118.44900512695313	5520	69.174218994140631	5520	13.421944325101727	5520	4.6195111999511722	5520	-102.45583203606304	5520	-91.324182952880861	5520	-51.133093484956767	5520	-45.010621948242189	5520	9.1370368387575951	5520	8.1729813537597664	5520	-28.430990000029674	5520	-10.305063446044922	5520	23.397664967442076	5520	-6.7169165162489355	5520	14.711115435371941	5520	36.732535277127283	5520	12.904914706278184
5530	-5.4724620240804711	5530	21.621599365234374	5530	-13.846806214220164	5530	3.32639990234375	5530	14.853338526753143	5530	20.610126892089845	5530	74.522774036850876	5530	32.810374420166013	5530	118.44900512695313	5530	90.376590911865236	5530	14.09016134918037	5530	7.3438383178710938	5530	-102.69797587572003	5530	-91.442631958007809	5530	-52.97376357422386	5530	-46.905806030273439	5530	8.3963157405577427	5530	7.4622873229980469	5530	-29.016285275829844	5530	-11.72645150756836	5530	23.195658436095407	5530	-6.2552549246036033	5530	14.925334204331941	5530	37.700468266600616	5530	13.709619516511518
5540	-13.851167296149903	5540	14.968799560546875	5540	-1.0679129634866458	5540	-9.97919970703125	5540	19.655681918630741	5540	21.202371917724609	5540	79.744339845552759	5540	40.628008758544922	5540	104.08679868806496	5540	109.9206767578125	5540	14.209649212301336	5540	10.660410461425782	5540	-100.33937564419178	5540	-92.9824690246582	5540	-52.288859854186441	5540	-47.498051055908206	5540	7.7087904131350626	5540	8.8836753845214851	5540	-34.669911946636262	5540	-11.844900512695313	5540	22.979904557707933	5540	-5.7490070232176471	5540	15.108349006630105	5540	38.702550696595956	5540	14.3672150095962
5550	-16.522176569954183	5550	3.32639990234375	5550	-7.409121554659075	5550	4.1579998779296874	5550	29.29037605128784	5550	16.819758728027345	5550	78.05914576290931	5550	59.935196594238285	5550	96.310492833409569	5550	111.34206481933593	5550	13.477372223032766	5550	11.608002502441407	5550	-95.336572328123324	5550	-99.378715301513665	5550	-52.0696595194254	5550	-48.919439117431644	5550	6.8628058491265165	5550	9.83126742553711	5550	-33.629499970232828	5550	-24.282046051025389	5550	22.7633918024146	5550	-5.2402978818063142	5550	15.289641296970105	5550	39.706518233709289	5550	15.016689818516198
5560	-16.72372513442383	5560	-2.4947999267578127	5560	-14.720600021656829	5560	-3.32639990234375	5560	35.7343022152309	5560	15.398370666503906	5560	73.236152755176249	5560	67.9897289428711	5560	87.550547047524	5560	117.61986209106445	5560	11.754107501571731	5560	12.555594543457032	5560	-90.247594226185242	5560	-102.57683843994141	5560	-51.859054371053539	5560	-49.511684143066404	5560	5.7120563905084154	5560	8.29143035888672	5560	-29.437451581929963	5560	-27.36172018432617	5560	22.546879047121266	5560	-4.73158874039498	5560	15.470933587310105	5560	40.710485770822622	5560	15.666164627436197
5570	-22.178922414997473	5570	-4.9895998535156254	5570	-1.0399375793846621	5570	-14.968799560546875	5570	36.823952608914794	5570	15.16147265625	5570	70.845739213685164	5570	74.741322235107418	5570	49.782718778650889	5570	116.55382104492188	5570	9.4962143890668571	5570	13.62163558959961	5570	-87.0471940533214	5570	-103.28753247070313	5570	-49.91630570544001	5570	-55.552583404541018	5570	5.3252399983927745	5570	7.6991853332519531	5570	-27.196669137636	5570	-27.124822174072264	5570	22.3181580989072	5570	-4.1839381056213121	5570	15.619284812568131	5570	41.733842197457115	5570	16.141228424185741
5580	-21.774511301816766	5580	-12.473999633789063	5580	-3.3883191164205617	5580	-2.4947999267578127	5580	42.977070941343356	5580	19.544085845947265	5580	65.473665838856618	5580	80.663772491455077	5580	36.717912912077423	5580	110.63137078857422	5580	6.0344358892374572	5580	12.081798522949219	5580	-84.801232949337077	5580	-100.0894093322754	5580	-50.195892496712858	5580	-50.340827178955081	5580	5.2272936144043136	5580	7.1069403076171875	5580	-20.856021406668415	5580	-32.691925415039066	5580	22.088512287593868	5580	-3.6333373577166461	5580	15.765140502594797	5580	42.758667479357115	5580	16.603079265479078
5590	-19.340776200749357	5590	-14.968799560546875	5590	-6.9956074946089606	5590	-6.6527998046875	5590	49.270300813305425	5590	28.42776123046875	5590	61.80722504828438	5590	77.93944537353515	5590	29.604483309371894	5590	97.365082214355468	5590	2.5167228117042129	5590	13.858533599853516	5590	-82.823726775203028	5590	-95.35144912719727	5590	-48.760911074478543	5590	-51.288419219970706	5590	5.1778337936224794	5590	8.1729813537597664	5590	-12.871722389051213	5590	-32.573476409912111	5590	21.858866476280536	5590	-3.08273660981198	5590	15.910996192621463	5590	43.783492761257108	5590	17.064930106772412
5600	-22.517043051361547	5600	-16.63199951171875	5600	4.7251555449128091	5600	-15.800399536132813	5600	48.693667533111409	5600	36.36384457397461	5600	59.735569553434829	5600	72.609240142822259	5600	-5.0201057495905985	5600	88.362957824707024	5600	0.52708177520145227	5600	13.029390563964844	5600	-79.87606017465454	5600	-90.613488922119146	5600	-45.57046696395993	5600	-48.800990112304689	5600	6.151412430304628	5600	4.8564092102050784	5600	-8.3122394105845547	5600	-29.020006256103514	5600	21.618996726766579	5600	-2.4998526900653388	5600	16.023419283706083	5600	44.808955791657148	5600	17.342716363294489
5610	-21.858675514569352	5610	-18.710999450683595	5610	3.1617507478831453	5610	-2.4947999267578127	5610	49.738964972598268	5610	35.8900485534668	5610	58.561102915237626	5610	70.832505065917971	5610	-9.0492290246251059	5610	50.696174194335939	5610	-1.592933168812003	5610	9.2390223999023444	5610	-75.681801430397044	5610	-85.52018170166015	5610	-42.557746668138648	5610	-49.037888122558591	5610	7.6989319230635189	5610	4.7379602050781253	5610	-5.5298953695760371	5610	-27.243271179199219	5610	21.378133923653245	5610	-1.9138330980006724	5610	16.132595058339419	5610	45.834480766723814	5610	17.602624382014486
5620	-19.5864847055163	5620	-20.374199401855467	5620	-0.49914727022345784	5620	-2.4947999267578127	5620	48.030181358121638	5620	43.826131896972655	5620	61.200508666572659	5620	65.976095855712884	5620	-0.47495257879579356	5620	37.785232635498048	5620	-3.6737355179516484	5620	6.6331442871093751	5620	-73.2857349720582	5620	-85.52018170166015	5620	-39.4930638871516	5620	-47.616500061035154	5620	9.3697949002089764	5620	6.7515932922363282	5620	-5.2182484074463691	5620	-20.373228881835939	5620	21.137271120539914	5620	-1.3278135059360054	5620	16.241770832972751	5620	46.860005741790488	5620	17.862532400734487
5630	-23.125133801827236	5630	-18.710999450683595	5630	6.68280848921069	5630	-9.97919970703125	5630	41.367763293430748	5630	48.919439117431644	5630	62.024178142381743	5630	64.080911773681635	5630	-15.836740885016248	5630	31.744333374023437	5630	-4.5493874263127765	5630	2.3689801025390627	5630	-70.333038800038082	5630	-81.72981353759765	5630	-33.812458146942959	5630	-49.630133148193359	5630	11.273509426052382	5630	7.1069403076171875	5630	-7.9783696866287439	5630	-16.109064697265627	5630	20.888274793906074	5630	-0.71690764874978641	5630	16.317980951444028	5630	47.864591126295849	5630	17.945810159843468
5640	-23.2097133612735	5640	-19.542599426269533	5640	4.8228612189440607	5640	3.32639990234375	5640	41.355543293604242	5640	49.037888122558591	5640	67.290735303211733	5640	61.593482666015625	5640	-4.7935484616442	5640	-0.35534701538085939	5640	-5.6274633486066961	5640	0.59224502563476566	5640	-68.366160227831074	5640	-79.953078460693362	5640	-30.191713249686156	5640	-45.602866973876957	5640	12.407972987558456	5640	7.1069403076171875	5640	-14.811465176823653	5640	-9.2390223999023444	5640	20.638307573699407	5640	-0.10303113379178663	5640	16.390255980330693	5640	48.866676965082512	5640	18.008003676263471
5650	-23.337899287521058	5650	-20.374199401855467	5650	-0.98235662489514564	5650	2.4947999267578127	5650	45.061088514194374	5650	49.748582153320314	5650	74.999862793231529	5650	59.224502563476562	5650	16.930232581041125	5650	-7.8176343383789062	5650	-6.2385087146913065	5650	-2.0136330871582033	5650	-68.564335552681371	5650	-74.85977124023438	5650	-27.758696676711377	5650	-39.561967712402343	5650	13.235717724479752	5650	7.4622873229980469	5650	-23.090597447181786	5650	-7.1069403076171875	5650	20.38834035349274	5650	0.510845381166213	5650	16.462531009217358	5650	49.868762803869181	5650	18.070197192683473
5660	-27.119463441341107	5660	-18.710999450683595	5660	1.8744327510441059	5660	-0.83159997558593746	5660	42.11937256646209	5660	47.971847076416019	5660	73.896905948809035	5660	63.37021774291992	5660	15.330854249284796	5660	0.82914303588867189	5660	-4.8364831173787692	5660	-3.9088171691894531	5660	-70.492048854846658	5660	-74.0306282043457	5660	-24.96371352467213	5660	-39.561967712402343	5660	15.307544251424297	5660	10.660410461425782	5660	-30.886837900871992	5660	-6.9884913024902344	5660	20.132101970285674	5660	1.1418048759553008	5660	16.503026280802004	5660	50.827369795253084	5660	17.97694253109357
5670	-28.384157471192424	5670	-22.868999328613281	5670	-1.0987664730569624	5670	4.1579998779296874	5670	42.5533257396399	5670	41.81249880981445	5670	77.150072796318625	5670	65.857646850585937	5670	25.350515356404628	5670	-14.569227630615234	5670	-3.4577403242735372	5670	-4.8564092102050784	5670	-73.035165825098474	5670	-69.648015014648436	5670	-23.056775329806971	5670	-34.350211486816406	5670	16.714286234053404	5670	12.674043548583985	5670	-39.597648715809655	5670	-9.0021243896484382	5670	19.874969766145671	5670	1.7751991862593006	5670	16.538992023762003	5670	51.779779801493085	5670	17.861532037246903
5680	-28.354259199865552	5680	-22.868999328613281	5680	-6.3002597975126085	5680	3.32639990234375	5680	43.55165845598318	5680	41.930947814941405	5680	82.163674706833518	5680	67.752830932617186	5680	39.141635836614057	5680	-3.0796741333007813	5680	-1.7962951610190459	5680	-4.2641641845703129	5680	-76.78581158720219	5680	-68.4635249633789	5680	-21.594673845079409	5680	-31.152088348388673	5680	17.651518513065465	5680	12.792492553710938	5680	-47.144194740586869	5680	-14.213880615234375	5680	19.617837562005668	5680	2.4085934965633005	5680	16.574957766722004	5680	52.732189807733086	5680	17.746121543400232
5690	-30.534428170501489	5690	-22.868999328613281	5690	-3.9719702728764394	5690	-2.4947999267578127	5690	39.105588353385237	5690	45.129070953369144	5690	76.773533531702469	5690	74.267526214599613	5690	29.254803724718741	5690	19.66253485107422	5690	0.50226470757909425	5690	-5.3302052307128909	5690	-81.217588895982985	5690	-67.515932922363277	5690	-18.698387006732958	5690	-27.36172018432617	5690	19.130229189917234	5690	14.095431610107422	5690	-49.550585179741518	5690	-24.045148040771483	5690	19.355824550905353	5690	3.0512364693599014	5690	16.580906873760053	5690	53.619837998928872	5690	17.50530685366541
5700	-31.092510752535958	5700	-23.700599304199219	5700	-6.3124794688552228	5700	0.83159997558593746	5700	38.228814369924642	5700	42.523192840576172	5700	77.844158479033752	5700	74.978220245361328	5700	29.520737326908275	5700	12.200247528076172	5700	3.2327930869685062	5700	-6.1593482666015626	5700	-84.923236096233765	5700	-71.306301086425776	5700	-16.47409055300399	5700	-24.992740081787108	5700	21.20232216591134	5700	13.976982604980469	5700	-52.400258258587272	5700	-30.441394317626955	5700	19.092998071978688	5700	3.6954208859045683	5700	16.581853208146718	5700	54.49669255428887	5700	17.24359146462541
5710	-30.357837897454374	5710	-27.858599182128906	5710	-7.3216383514641281	5710	-0.83159997558593746	5710	38.24774105765794	5710	42.286294830322262	5710	82.630133514805379	5710	75.925812286376953	5710	31.582746510393953	5710	25.821883117675782	5710	5.636611248477621	5710	-4.0272661743164067	5710	-88.699018485960053	5710	-73.7937301940918	5710	-14.399615849726061	5710	-23.452903015136719	5710	22.815983009650846	5710	16.464411712646484	5710	-53.238713792476922	5710	-39.08817169189453	5710	18.830171593052022	5710	4.3396053024492351	5710	16.582799542533383	5710	55.373547109648868	5710	16.981876075585411
5720	-31.031620638340893	5720	-22.868999328613281	5720	-7.1133288681816431	5720	-4.9895998535156254	5720	33.821989066696325	5720	44.063029907226564	5720	73.287622478840717	5720	82.20360955810547	5720	15.531582027591389	5720	38.140579650878905	5720	8.27572721858445	5720	-1.89518408203125	5720	-93.072732288976823	5720	-76.873404327392578	5720	-11.387262145496187	5720	-22.031514953613282	5720	24.45897213453712	5720	18.478044799804689	5720	-48.617085299119495	5720	-47.734949066162109	5720	18.563251675325084	5720	4.9855558766240193	5720	16.555966635178205	5720	56.16767898420337	5720	16.628490041979322
5730	-30.35505146066571	5730	-29.521799133300782	5730	-6.0218993829844836	5730	-3.32639990234375	5730	32.432634770554394	5730	38.25902865600586	5730	72.708059512715408	5730	75.333567260742186	5730	6.8218652524439314	5730	32.573476409912111	5730	9.5724358219922934	5730	-0.71069403076171878	5730	-96.018507769928888	5730	-80.07152746582031	5730	-8.9898974919026777	5730	-17.885799774169922	5730	25.832396450205746	5730	19.188738830566408	5730	-44.376669711411495	5730	-48.090296081542967	5730	18.295546445598415	5730	5.6318452819986859	5730	16.523804376891537	5730	56.9459408000967	5730	16.257517313979324
5740	-27.574668154298436	5740	-32.016599060058596	5740	-3.8130286834975768	5740	-8.3159997558593748	5740	31.789389604821032	5740	38.495926666259763	5740	76.1220681520102	5740	79.479282440185543	5740	2.0530803353009084	5740	29.730700286865236	5740	10.453899284670953	5740	3.1981231384277344	5740	-99.115319288808251	5740	-85.046385681152344	5740	-7.4759369783208776	5740	-12.674043548583985	5740	26.90553395331472	5740	22.38686196899414	5740	-40.419270487723907	5740	-51.051521209716796	5740	18.027841215871746	5740	6.2781346873733526	5740	16.491642118604869	5740	57.724202615990038	5740	15.886544585979326
5750	-27.094868798538911	5750	-29.521799133300782	5750	-5.3532787267357085	5750	-9.1475997314453128	5750	27.124278454815176	5750	39.206620697021485	5750	64.263227350550238	5750	83.743446624755862	5750	-13.421708888538795	5750	32.0996803894043	5750	10.639823046819537	5750	4.14571517944336	5750	-101.86256035622077	5750	-87.1784677734375	5750	-6.0538625762029277	5750	-13.740084594726563	5750	27.792272040478192	5750	22.979106994628907	5750	-32.781313619723036	5750	-49.511684143066404	5750	17.756251053664819	5750	6.9194155968116791	5750	16.434343197916498	5750	58.406573157476863	5750	15.456681094455329
5760	-24.977438532251153	5760	-32.016599060058596	5760	-2.0572075932678224	5760	-6.6527998046875	5760	25.1009812359872	5760	33.521068450927736	5760	63.51473753980386	5760	76.51805731201172	5760	-21.995698801597968	5760	12.792492553710938	5760	9.71219233812544	5760	6.514695281982422	5760	-104.1316366122748	5760	-92.034876983642576	5760	-5.47637845849389	5760	-12.081798522949219	5760	27.915885797445057	5760	24.163597045898438	5760	-27.264726636646657	5760	-47.498051055908206	5760	17.483813442951487	5760	7.5596039666956782	5760	16.371561034696498	5760	59.068026239603526	5760	15.013971333441996
5770	-22.924842878754212	5770	-27.858599182128906	5770	-0.91229027052135869	5770	-4.9895998535156254	5770	23.845337971587206	5770	32.0996803894043	5770	67.703620610907791	5770	73.7937301940918	5770	-25.018420807579218	5770	9.5943694152832038	5770	7.86991296124647	5770	10.068165435791016	5770	-105.83941259061861	5770	-98.194225250244145	5770	-5.2597315263722848	5770	-6.1593482666015626	5770	26.672719076760139	5770	24.637393066406251	5770	-24.028663291090488	5770	-47.498051055908206	5770	17.211375832238158	5770	8.1997923365796783	5770	16.3087788714765	5770	59.729479321730189	5770	14.571261572428663
5780	-24.187463691446141	5780	-25.363799255371095	5780	-2.7412126794328362	5780	-3.32639990234375	5780	19.04048862694065	5780	31.507435363769531	5780	56.168529914805561	5780	75.80736328125	5780	-30.816836603558187	5780	3.5534701538085938	5780	5.6586460494536439	5780	8.5283283691406258	5780	-108.09261296880356	5780	-97.720429229736325	5780	-5.7364403317651913	5780	-8.1729813537597664	5780	25.043822991201061	5780	25.229638092041014	5780	-19.265481077174847	5780	-38.851273681640627	5780	16.934806299884535	5780	8.829188665916929	5780	16.223814170254958	5780	60.287251596829663	5780	14.097863183933198
5790	-23.612565974880653	5790	-28.690199157714844	5790	-2.2270729579187876	5790	-4.1579998779296874	5790	16.469459776089685	5790	27.598618194580077	5790	56.971599812497118	5790	63.962462768554687	5790	-30.706773414821605	5790	-13.503186584472656	5790	2.3666736956213441	5790	10.778859466552735	5790	-108.4377064824215	5790	-101.51079739379883	5790	-5.1799530450575126	5790	-6.7515932922363282	5790	22.528042531647738	5790	28.072414215087889	5790	-18.105641133290767	5790	-32.455027404785156	5790	16.657221909584536	5790	9.455934318629593	5790	16.133401126368291	5790	60.819558410562991	5790	13.616927237813199
5800	-23.953863538382247	5800	-25.363799255371095	5800	-1.1036033316107829	5800	-3.32639990234375	5800	14.661198898356352	5800	24.518944061279296	5800	64.729901265736061	5800	65.739197845458989	5800	-24.86790305150738	5800	-20.373228881835939	5800	-0.44614463554847106	5800	9.5943694152832038	5800	-108.47622621017409	5800	-107.31479864501954	5800	-5.2553603650999978	5800	-6.0408992614746095	5800	19.963106840108491	5800	28.190863220214844	5800	-20.512134634149767	5800	-29.967598297119142	5800	16.379637519284536	5800	10.082679971342259	5800	16.042988082481624	5800	61.351865224296326	5800	13.135991291693198
5810	-26.965224991927883	5810	-22.037399353027343	5810	-6.3713831804057364	5810	1.6631999511718749	5810	9.8078483884068	5810	23.452903015136719	5810	57.055371159479762	5810	69.055769989013669	5810	-18.033940959727559	5810	-25.348087097167969	5810	-2.9608865429610631	5810	7.8176343383789062	5810	-107.81187954425469	5810	-106.24875759887695	5810	-4.2376408810082786	5810	-4.9748582153320315	5810	17.774059740947923	5810	26.887924163818358	5810	-23.160962246691167	5810	-24.755842071533202	5810	16.097421772384205	5810	10.694017861033832	5810	15.933543228393607	5810	61.777776829622105	5810	12.645754300572538
5820	-29.688398979802724	5820	-22.868999328613281	5820	-8.479942069553239	5820	-2.4947999267578127	5820	7.2299322100247174	5820	19.780983856201171	5820	59.577791605243959	5820	58.276910522460938	5820	-7.5577987015586956	5820	-29.020006256103514	5820	-4.9901339679917456	5820	4.5010621948242191	5820	-106.34008234872911	5820	-106.95945162963868	5820	-2.6994408348865395	5820	-5.68555224609375	5820	15.877044896832153	5820	26.058781127929688	5820	-28.567495339522011	5820	-26.887924163818358	5820	15.813935371237538	5820	11.301128492667166	5820	15.818876826380276	5820	62.174497954702112	5820	12.152965484285872
5830	-31.977066692420841	5830	-25.363799255371095	5830	-7.1417433070704739	5830	-1.6631999511718749	5830	5.6620505983297029	5830	16.227513702392578	5830	69.80016053541334	5830	57.329318481445313	5830	5.8565142584222247	5830	-29.849149291992187	5830	-6.542312403361592	5830	2.2505310974121095	5830	-104.33353123002827	5830	-109.09153372192382	5830	-1.7702068081093998	5830	-7.9360833435058593	5830	14.143693623880704	5830	22.979106994628907	5830	-35.417116340097238	5830	-18.359595794677734	5830	15.53044897009087	5830	11.908239124300499	5830	15.704210424366943	5830	62.571219079782111	5830	11.660176667999204
5840	-38.471747240340719	5840	-25.363799255371095	5840	-14.943427766973496	5840	0	5840	2.3190585543359497	5840	15.398370666503906	5840	63.472345737392715	5840	65.857646850585937	5840	19.377641622228875	5840	-23.452903015136719	5840	-7.5060702960858094	5840	-1.89518408203125	5840	-102.80889858478618	5840	-107.43324765014648	5840	-0.45314179470336313	5840	-4.5010621948242191	5840	13.362865586270321	5840	21.202371917724609	5840	-39.510712726342511	5840	-21.676167938232421	5840	15.241793770543826	5840	12.496538658172465	5840	15.573741155812462	5840	62.862932081114479	5840	11.172066323432878
5850	-42.561400348450562	5850	-26.19539923095703	5850	-17.698588173054137	5850	-5.8211998291015625	5850	2.8182019673161172	5850	10.186614440917969	5850	66.7303118961938	5850	59.224502563476562	5850	31.313765491857779	5850	-14.806125640869141	5850	-7.5364165981511277	5850	-2.3689801025390627	5850	-100.72945617295665	5850	-107.31479864501954	5850	0.31405684657202748	5850	-4.7379602050781253	5850	12.346550330598234	5850	18.359595794677734	5850	-44.300744537571248	5850	-23.452903015136719	5850	14.951564868597158	5850	13.079110928685799	5850	15.438460515819129	5850	63.122674105147809	5850	10.685380395452878
5860	-46.114497546219766	5860	-31.184999084472658	5860	-14.375632610123734	5860	-6.6527998046875	5860	6.2230802388776834	5860	9.1205733947753913	5860	77.435755055431486	5860	60.172094604492187	5860	41.906497825114826	5860	-6.9884913024902344	5860	-7.622046373435829	5860	-5.68555224609375	5860	-98.456276556278823	5860	-107.9070436706543	5860	-0.62558218630972284	5860	-3.1981231384277344	5860	11.44094988330103	5860	14.806125640869141	5860	-47.146696075075937	5860	-27.480169189453125	5860	14.661335966650491	5860	13.661683199199132	5860	15.303179875825794	5860	63.382416129181138	5860	10.19869446747288
5870	-53.715149752329118	5870	-31.184999084472658	5870	-23.335752795678466	5870	-7.4843997802734377	5870	7.61299858708959	5870	5.3302052307128909	5870	71.208893454956552	5870	70.121811035156256	5870	52.134479724711305	5870	6.6331442871093751	5870	-7.0442148778049329	5870	-4.6195111999511722	5870	-95.735849845763028	5870	-102.3399404296875	5870	-1.7088094103598177	5870	-2.2505310974121095	5870	10.813682352526115	5870	15.043023651123047	5870	-47.196505618809937	5870	-33.639517456054691	5870	14.365565008703412	5870	14.223185397150896	5870	15.155305736311524	5870	63.54138844712697	5870	9.7242029006217869
5880	-58.508097287708452	5880	-38.669398864746093	5880	-23.847752649572776	5880	-13.305599609375	5880	10.451660216002132	5880	2.1320820922851564	5880	74.048738681740645	5880	65.383850830078131	5880	56.14903152230643	5880	16.464411712646484	5880	-6.4310145257651641	5880	-7.2253893127441406	5880	-93.4750770879141	5880	-102.93218545532227	5880	-3.5001909205764346	5880	-0.23689801025390625	5880	10.140927517818543	5880	14.806125640869141	5880	-46.814538979695641	5880	-39.9173147277832	5880	14.067931800756746	5880	14.777607597604229	5880	15.003199910131524	5880	63.666499976746977	5880	9.2538089013531213
5890	-62.222778085987194	5890	-43.658998718261721	5890	-18.874177357985083	5890	-17.879399475097657	5890	13.547936549544488	5890	3.4350211486816407	5890	83.81938445271075	5890	67.279034912109381	5890	54.735013144075715	5890	30.915190338134767	5890	-6.7493278896132836	5890	-9.1205733947753913	5890	-91.296004995190117	5890	-99.023368286132808	5890	-4.9916572927000527	5890	0	5890	9.6198173535761455	5890	10.897308471679688	5890	-44.966884907634615	5890	-42.760090850830075	5890	13.770298592810079	5890	15.332029798057564	5890	14.851094083951523	5890	63.791611506366976	5890	8.7834149020844539
5900	-67.6857076032277	5900	-45.3221986694336	5900	-26.269140883879835	5900	-14.968799560546875	5900	14.010545902400367	5900	5.3302052307128909	5900	74.945490937952428	5900	77.584098358154293	5900	52.669969127802347	5900	39.9173147277832	5900	-6.2768120908221192	5900	-7.1069403076171875	5900	-89.276411840414738	5900	-99.615613311767575	5900	-6.441353664131567	5900	-3.1981231384277344	5900	9.87518799183583	5900	11.72645150756836	5900	-41.753078198771782	5900	-46.668908020019529	5900	13.467053446002984	5900	15.86409987420919	5900	14.6895032855708	5900	63.821818549379735	5900	8.3282216633369472
5910	-69.00592230549465	5910	-48.648598571777342	5910	-25.390414914974766	5910	-23.700599304199219	5910	13.371417384616393	5910	6.3962462768554689	5910	70.055861000890616	5910	70.950954071044919	5910	45.23121146407604	5910	50.340827178955081	5910	-6.3093625548523491	5910	-7.580736328125	5910	-86.496839017400035	5910	-93.811612060546878	5910	-7.3547132021918689	5910	-2.4874291076660158	5910	10.220456395638493	5910	9.47592041015625	5910	-37.352235131696766	5910	-45.365968963623047	5910	13.161736674382984	5910	16.387918752962523	5910	14.5244111475908	5910	63.8169919802664	5910	7.8786397246149473
5920	-67.265939740258318	5920	-56.964598327636722	5920	-19.837633167686022	5920	-23.700599304199219	5920	11.75763266073016	5920	11.252655487060547	5920	69.861673368622235	5920	73.438383178710936	5920	32.82160393963597	5920	53.183603302001956	5920	-7.28179400813735	5920	-7.1069403076171875	5920	-84.58895441587066	5920	-93.219367034912111	5920	-7.8624081227088087	5920	-1.5398370666503907	5920	11.078703100723431	5920	11.252655487060547	5920	-33.521247702104439	5920	-45.010621948242189	5920	12.856419902762985	5920	16.911737631715855	5920	14.3593190096108	5920	63.81216541115306	5920	7.4290577858929465
5930	-65.470986092160615	5930	-59.459398254394529	5930	-25.743184448072878	5930	-17.879399475097657	5930	7.89373219424803	5930	13.029390563964844	5930	55.626537178850555	5930	83.743446624755862	5930	20.106291387417748	5930	50.222378173828126	5930	-8.37435521582135	5930	-5.448654235839844	5930	-82.539801942503829	5930	-91.205733947753913	5930	-7.6272826352970249	5930	-5.9224502563476564	5930	12.4525567277637	5930	9.83126742553711	5930	-29.079812140185009	5930	-44.181478912353512	5930	12.54580586334257	5930	17.4126857127074	5930	14.187662253150286	5930	63.718972561992814	5930	6.9953525791401887
5940	-60.223524931475779	5940	-64.448998107910157	5940	-23.870745151274946	5940	-23.700599304199219	5940	2.864432599519942	5940	13.858533599853516	5940	48.051322887952068	5940	74.85977124023438	5940	4.8969604632188322	5940	51.999113250732421	5940	-9.4898188665583483	5940	-6.6331442871093751	5940	-79.628924268638684	5940	-88.599855834960934	5940	-7.23618678679611	5940	-6.7515932922363282	5940	13.70425601676768	5940	9.3574714050292975	5940	-24.313002220111631	5940	-42.641641845703127	5940	12.233051967155905	5940	17.904395025114066	5940	14.013353687530286	5940	63.590083729659483	5940	6.5680608545088548
5950	-53.258043480214688	5950	-66.943798034667964	5950	-17.53196168619354	5950	-23.700599304199219	5950	-2.8399306771653361	5950	13.26628857421875	5950	45.473546241285447	5950	69.529566009521488	5950	-10.861485636550537	5950	41.81249880981445	5950	-10.406227187643236	5950	-7.1069403076171875	5950	-76.680846499242108	5950	-87.889161804199219	5950	-5.7498423161374834	5950	-3.4350211486816407	5950	14.632736508143509	5950	10.778859466552735	5950	-21.426329691856377	5950	-35.653150543212888	5950	11.920298070969238	5950	18.396104337520732	5950	13.839045121910287	5950	63.461194897326152	5950	6.1407691298775209
5960	-47.055855218110608	5960	-61.954198181152343	5960	-22.609521288716827	5960	-18.710999450683595	5960	-8.7247235744732556	5960	11.252655487060547	5960	29.813214665567635	5960	70.0033620300293	5960	-23.322205406686091	5960	32.928823425292968	5960	-10.541415312712275	5960	-8.1729813537597664	5960	-75.107318631972831	5960	-84.335691650390629	5960	-4.6265854432536369	5960	-8.29143035888672	5960	15.629366945436622	5960	11.3711044921875	5960	-19.32237873566627	5960	-33.047272430419923	5960	11.602951320882204	5960	18.864958342925565	5960	13.660818692589972	5960	63.250540096686251	5960	5.7294669615474714
5970	-38.964795415898614	5970	-66.943798034667964	5970	-20.670535388591542	5970	-23.700599304199219	5970	-13.318781375648324	5970	6.8700422973632813	5970	20.39424610997272	5970	56.8555224609375	5970	-33.518199134978055	5970	17.885799774169922	5970	-10.8598355151193	5970	-6.7515932922363282	5970	-73.522955233161468	5970	-83.743446624755862	5970	-3.0303836328621703	5970	-6.0408992614746095	5970	16.197354546168796	5970	12.555594543457032	5970	-17.289140239208326	5970	-29.967598297119142	5970	11.283581052555538	5970	19.3237427637989	5970	13.480866132016638	5970	63.003860869439585	5970	5.3252094672961388
5980	-29.894508338056124	5980	-58.627798278808591	5980	-14.646422889969948	5980	-24.532199279785157	5980	-15.913368301400443	5980	1.89518408203125	5980	18.878630315039537	5980	49.511684143066404	5980	-41.296429377147646	5980	4.9748582153320315	5980	-11.06351905308907	5980	-6.6331442871093751	5980	-73.627350244574913	5980	-79.3608334350586	5980	-1.1691023870184276	5980	-8.1729813537597664	5980	16.419367662211251	5980	12.555594543457032	5980	-16.831259648033033	5980	-23.689801025390626	5980	10.964210784228872	5980	19.782527184672233	5980	13.300913571443305	5980	62.757181642192919	5980	4.9209519730448061
5990	-25.226520366049087	5990	-51.143398498535156	5990	-18.806659428714134	5990	-16.63199951171875	5990	-16.4248039599746	5990	-3.5534701538085938	5990	19.782577087226223	5990	48.564092102050779	5990	-42.279684903887144	5990	-9.47592041015625	5990	-11.060698041591728	5990	-9.7128184204101569	5990	-74.542714505295137	5990	-75.5704652709961	5990	0.51568306058909075	5990	-5.5671032409667971	5990	16.208549638679308	5990	13.976982604980469	5990	-16.09332152918671	5990	-20.965473907470702	5990	10.641285965405912	5990	20.21879571466371	5990	13.119332268789837	5990	62.435118263580037	5990	4.5332667258988391
6000	-21.243605040062771	6000	-43.658998718261721	6000	-18.312521073397452	6000	-21.205799377441405	6000	-14.419581489155535	6000	-7.8176343383789062	6000	39.690764161696421	6000	36.600742584228513	6000	-39.401801795242463	6000	-22.623759979248046	6000	-10.978981032480615	6000	-9.5943694152832038	6000	-75.0548646290205	6000	-73.675281188964846	6000	2.25579853983953	6000	-3.9088171691894531	6000	16.566342472097517	6000	15.279921661376953	6000	-16.369559827597996	6000	-18.9518408203125	6000	10.316657924470579	6000	20.644275380277044	6000	12.936970527223171	6000	62.076933312446705	6000	4.1535223471555049
6010	-17.352290610966659	6010	-38.669398864746093	6010	-10.904071714017416	6010	-18.710999450683595	6010	-9.40331185620302	6010	-12.674043548583985	6010	71.01757853188758	6010	22.505310974121095	6010	-34.050260798680249	6010	-33.284170440673826	6010	-10.412465394117145	6010	-11.252655487060547	6010	-74.252187583163192	6010	-74.0306282043457	6010	4.77716354258734	6010	-2.1320820922851564	6010	16.809685801006431	6010	15.043023651123047	6010	-16.638096008657079	6010	-18.478044799804689	6010	9.9920298835352455	6010	21.069755045890378	6010	12.754608785656505	6010	61.718748361313381	6010	3.7737779684121722
6020	-16.68727943588312	6020	-32.016599060058596	6020	-16.346567571365078	6020	-13.305599609375	6020	-3.161583930390357	6020	-15.516819671630859	6020	85.017756744338584	6020	16.819758728027345	6020	-22.683700489817717	6020	-40.15421273803711	6020	-9.1063661644530747	6020	-11.3711044921875	6020	-74.176967901005057	6020	-72.727689147949221	6020	6.405222308538975	6020	0.35534701538085939	6020	17.104433385757503	6020	16.582860717773439	6020	-17.453488469392035	6020	-16.109064697265627	6020	9.6651136422237176	6020	21.473225440221846	6020	12.572494746589859	6020	61.291334434194184	6020	3.4120090172903614
6030	-18.258540960683877	6030	-23.700599304199219	6030	-16.347473920507536	6030	-18.710999450683595	6030	3.7357125025592817	6030	-18.122697784423828	6030	94.190335020131641	6030	19.307187835693359	6030	-9.2972016400213242	6030	-41.575600799560547	6030	-8.6482279719884048	6030	-11.015757476806641	6030	-74.419998173563542	6030	-72.609240142822259	6030	8.9862166317959478	6030	1.4213880615234376	6030	18.004781585589384	6030	16.582860717773439	6030	-17.768005728156531	6030	-15.516819671630859	6030	9.33700781661905	6030	21.86525370575518	6030	12.390509482523193	6030	60.827929907947514	6030	3.0595850897003616
6040	-20.701692943401984	6040	-23.700599304199219	6040	-10.684591802016961	6040	-17.879399475097657	6040	10.921900078368624	6040	-14.569227630615234	6040	100.32403020948308	6040	40.509559753417967	6040	4.3434939153215382	6040	-36.36384457397461	6040	-7.9463776228488392	6040	-12.318696533203125	6040	-76.876543645475934	6040	-75.80736328125	6040	10.620647584637096	6040	2.1320820922851564	6040	18.570805097395429	6040	17.76735076904297	6040	-20.0687418769737	6040	-17.175105743408203	6040	9.0089019910143833	6040	22.257281971288513	6040	12.208524218456526	6040	60.364525381700844	6040	2.7071611621103617
6050	-23.97561140576137	6050	-16.63199951171875	6050	-15.121748018574941	6050	-10.810799682617187	6050	16.832376780659185	6050	-11.3711044921875	6050	84.537346571955965	6050	68.4635249633789	6050	21.963123828646992	6050	-33.639517456054691	6050	-7.7931134553937831	6050	-11.963349517822266	6050	-79.171180063177118	6050	-74.741322235107418	6050	12.895523712965332	6050	4.2641641845703129	6050	19.206089268732356	6050	16.582860717773439	6050	-22.751605785028982	6050	-17.056656738281252	6050	8.6798805611536363	6050	22.627866057339979	6050	12.028244193350009	6050	59.837971026848678	6050	2.37480995483811
6060	-25.95999754836091	6060	-19.542599426269533	6060	-15.369229194196148	6060	-14.137199584960937	6060	20.592966639780887	6060	-3.3165721435546875	6060	63.728959464459081	6060	86.9415697631836	6060	36.111072125173621	6060	-21.320820922851563	6060	-7.1280842982054082	6060	-9.2390223999023444	6060	-79.339195243579979	6060	-74.0306282043457	6060	13.911195258311032	6060	7.1069403076171875	6060	19.776578301007923	6060	18.359595794677734	6060	-26.018617329100824	6060	-17.412003753662109	6060	8.3503437439916368	6060	22.986379363119976	6060	11.848924035456674	6060	59.275870070368676	6060	2.05375754296211
6070	-27.575171269803377	6070	-18.710999450683595	6070	-9.2924863662987178	6070	-14.137199584960937	6070	21.721965267628715	6070	2.2505310974121095	6070	48.803904620573491	6070	89.902794891357416	6070	46.933327459082165	6070	-10.541961456298829	6070	-7.3116380318597329	6070	-9.1205733947753913	6070	-77.778705391520745	6070	-76.51805731201172	6070	15.033209724653144	6070	8.6467773742675789	6070	20.580090365529458	6070	19.66253485107422	6070	-29.141766761594184	6070	-17.412003753662109	6070	8.0208069268296374	6070	23.344892668899973	6070	11.669603877563342	6070	58.713769113888674	6070	1.7327051310861097
6080	-28.803965811675283	6080	-22.037399353027343	6080	-11.86041275391009	6080	-10.810799682617187	6080	20.910347584945015	6080	10.897308471679688	6080	32.652216675357543	6080	100.91855236816406	6080	59.49223962405685	6080	3.3165721435546875	6080	-7.5307268552923823	6080	-8.0545323486328133	6080	-76.919241040472642	6080	-78.531690399169918	6080	14.99312925454457	6080	10.423512451171876	6080	21.377368098525089	6080	17.648901763916015	6080	-31.344783202395067	6080	-20.610126892089845	6080	7.6917039864556758	6080	23.682544461798106	6080	11.493064884470257	6080	58.094737610123573	6080	1.4341906971721299
6090	-28.758777062229832	6090	-24.532199279785157	6090	-11.803925357530307	6090	-14.137199584960937	6090	17.31548233713859	6090	16.464411712646484	6090	25.346239164891095	6090	85.283283691406254	6090	67.4486401135112	6090	23.097555999755858	6090	-8.0793965946592827	6090	-7.9360833435058593	6090	-78.623788677337672	6090	-78.294792388916022	6090	14.302218325830973	6090	12.674043548583985	6090	22.130107379826569	6090	17.885799774169922	6090	-32.998886371179225	6090	-23.571352020263671	6090	7.362865022897676	6090	24.007503813204771	6090	11.318217991643591	6090	57.44106875073691	6090	1.14938868997613
6100	-27.356530422339851	6100	-26.19539923095703	6100	-5.8642291205024577	6100	-14.137199584960937	6100	11.321334659176614	6100	19.66253485107422	6100	27.842058405729087	6100	65.502299835205079	6100	67.5561713981626	6100	35.771599548339843	6100	-9.0101127148410853	6100	-7.8176343383789062	6100	-81.386980800259522	6100	-79.479282440185543	6100	15.539018499045607	6100	13.740084594726563	6100	22.899137551856832	6100	20.136330871582032	6100	-34.043331880992625	6100	-24.045148040771483	6100	7.0340260593396771	6100	24.33246316461144	6100	11.143371098816925	6100	56.787399891350248	6100	0.86458668278013018
6110	-23.904057182036031	6110	-26.19539923095703	6110	-10.948128347450368	6110	-8.3159997558593748	6110	4.106403895552261	6110	20.373228881835939	6110	21.899524178679705	6110	47.971847076416019	6110	66.578120230326761	6110	46.076662994384769	6110	-10.724806796839719	6110	-8.765226379394532	6110	-83.9120336079863	6110	-78.17634338378906	6110	17.183913884392535	6110	15.753717681884766	6110	24.092371487523323	6110	20.254779876708984	6110	-32.446918865084832	6110	-28.783108245849608	6110	6.7068328197818285	6110	24.637163412016235	6110	10.972055025990583	6110	56.083345535958927	6110	0.60482525958644184
6120	-21.583912070929486	6120	-27.858599182128906	6120	-13.123110154947604	6120	-10.810799682617187	6120	-3.9015130373119451	6120	20.254779876708984	6120	16.517346494245253	6120	35.771599548339843	6120	61.223643886921195	6120	58.51380853271484	6120	-11.66978361694996	6120	-6.514695281982422	6120	-84.995257025175007	6120	-75.688914276123043	6120	21.261860328505968	6120	14.806125640869141	6120	25.618865883280648	6120	20.965473907470702	6120	-29.429697460637488	6120	-30.915190338134767	6120	6.3807202723171619	6120	24.928560181129569	6120	10.803057524963917	6120	55.346204704865592	6120	0.36150715321710847
6130	-18.89202755429703	6130	-25.363799255371095	6130	-8.5564419855273144	6130	-10.810799682617187	6130	-12.080570200702642	6130	16.227513702392578	6130	13.549083443807312	6130	23.216005004882813	6130	49.130719259534558	6130	61.356584655761722	6130	-11.757394450755907	6130	-7.1069403076171875	6130	-85.389947911300368	6130	-78.768588409423828	6130	26.974991072861009	6130	14.450778625488281	6130	27.199684886159829	6130	22.38686196899414	6130	-26.32937641920315	6130	-32.218129394531253	6130	6.0546077248524952	6130	25.219956950242903	6130	10.63406002393725	6130	54.609063873772264	6130	0.11818904684777509
6140	-14.722867599118914	6140	-27.026999206542968	6140	-13.65197059863025	6140	-4.1579998779296874	6140	-16.308541056088902	6140	11.72645150756836	6140	1.5278752960786264	6140	27.835516204833983	6140	37.622650772597609	6140	66.094544860839846	6140	-12.108434450072227	6140	-8.6467773742675789	6140	-82.9135916376829	6140	-79.716180450439452	6140	34.411579988482416	6140	16.938207733154297	6140	29.435380239381672	6140	21.676167938232421	6140	-22.349580967504668	6140	-33.284170440673826	6140	5.7311328850020793	6140	25.491764792454372	6140	10.469092052290966	6140	53.828508290954794	6140	-0.097844383866961537
6150	-11.022322894487774	6150	-22.868999328613281	6150	-17.17422680085134	6150	-10.810799682617187	6150	-17.491341186275914	6150	3.7903681640625	6150	-9.5976892704270327	6150	20.49167788696289	6150	24.729423734436004	6150	65.502299835205079	6150	-12.444851878622796	6150	-11.134206481933594	6150	-78.971424549056564	6150	-83.743446624755862	6150	43.600860415830226	6150	16.819758728027345	6150	31.407785604135334	6150	24.637393066406251	6150	-17.563059808987774	6150	-32.573476409912111	6150	5.4095252883420795	6150	25.749705559267706	6150	10.3069765997243	6150	53.017219241288132	6150	-0.29456288955229482
6160	-11.42263084588234	6160	-19.542599426269533	6160	-13.392316023063522	6160	-11.642399658203125	6160	-17.8318645233237	6160	-3.3165721435546875	6160	-10.896014906618213	6160	16.938207733154297	6160	8.5601205850150244	6160	58.51380853271484	6160	-12.921612204174284	6160	-12.081798522949219	6160	-74.968453302619977	6160	-84.9279366760254	6160	54.921672624193107	6160	20.610126892089845	6160	33.60758150670506	6160	24.518944061279296	6160	-14.389884660054435	6160	-29.612251281738281	6160	5.08791769168208	6160	26.007646326081041	6160	10.144861147157632	6160	52.205930191621462	6160	-0.4912813952376282
6170	-12.596374874254265	6170	-20.374199401855467	6170	-18.53371200231102	6170	-8.3159997558593748	6170	-16.318358619719753	6170	-11.3711044921875	6170	-13.732481249261078	6170	17.056656738281252	6170	0.20482229131769003	6170	48.445643096923831	6170	-13.363543614910878	6170	-11.72645150756836	6170	-71.583921422528093	6170	-84.454140655517577	6170	64.4738080942464	6170	27.835516204833983	6170	34.708883496742793	6170	26.887924163818358	6170	-13.690941764908564	6170	-27.953965209960938	6170	4.7696705562944093	6170	26.24679749869253	6170	9.9870963516753939	6170	51.358608259191257	6170	-0.65904239289611766
6180	-14.769194586799625	6180	-14.137199584960937	6180	-21.55577876155041	6180	-12.473999633789063	6180	-11.604766433775957	6180	-14.924574645996094	6180	-10.674308882156119	6180	2.4874291076660158	6180	-2.1849567138880452	6180	37.666783630371093	6180	-13.803222905641519	6180	-12.200247528076172	6180	-70.0216237693493	6180	-86.112426727294917	6180	73.309786598706893	6180	36.36384457397461	6180	35.60041303297087	6180	29.612251281738281	6180	-16.195437679136973	6180	-24.282046051025389	6180	4.4539854747130763	6180	26.471623271472527	6180	9.8326485465227265	6180	50.483814448064585	6180	-0.80472585784411765
6190	-19.261887664739717	6190	-11.642399658203125	6190	-15.076754579668954	6190	-15.800399536132813	6190	-6.2813341439721526	6190	-16.582860717773439	6190	0.21988185959670759	6190	-8.6467773742675789	6190	-3.229206369990937	6190	24.755842071533202	6190	-14.302627522889981	6190	-12.318696533203125	6190	-70.112865060071528	6190	-79.5977314453125	6190	79.814606812408229	6190	43.7076828918457	6190	35.482759412831619	6190	31.38898635864258	6190	-22.044844332597869	6190	-18.714942810058595	6190	4.1383003931317424	6190	26.696449044252528	6190	9.678200741370059	6190	49.60902063693792	6190	-0.95040932279211754
6200	-23.862005096349513	6200	-11.642399658203125	6200	-16.754679522118021	6200	-11.642399658203125	6200	-0.56344482730569379	6200	-18.478044799804689	6200	7.2986557206593252	6200	-8.6467773742675789	6200	3.8273106319425896	6200	10.897308471679688	6200	-14.70448126794345	6200	-12.555594543457032	6200	-68.717154601550021	6200	-75.215118255615238	6200	84.5761062939221	6200	55.078787384033205	6200	34.57741980304867	6200	34.705558502197263	6200	-30.964847042024605	6200	-15.753717681884766	6200	3.8264198643027951	6200	26.903478720530721	6200	9.5283109265638561	6200	48.705846430128375	6200	-1.0663893354131044
6210	-28.11410702513021	6210	-12.473999633789063	6210	-17.00019543379117	6210	-16.63199951171875	6210	4.6403778059858087	6210	-17.530452758789064	6210	12.643821631006631	6210	-12.437145538330078	6210	11.113155708865502	6210	-1.0660410461425782	6210	-15.172291467205969	6210	-13.147839569091797	6210	-66.4230039068751	6210	-70.832505065917971	6210	87.264531934271531	6210	64.317809783935544	6210	33.353357162551518	6210	33.994864471435548	6210	-41.315634295542196	6210	-14.095431610107422	6210	3.5176610197827953	6210	27.095906471477385	6210	9.3821610012718573	6210	47.779385744815045	6210	-1.1579972845917712
6220	-34.285797401411187	6220	-15.800399536132813	6220	-8.89009918356157	6220	-19.542599426269533	6220	8.9299909072889623	6220	-11.489553497314454	6220	19.14250971045405	6220	-10.541961456298829	6220	15.893719939577974	6220	-3.7903681640625	6220	-15.606642861139406	6220	-14.332329620361328	6220	-64.702088973945848	6220	-69.174218994140631	6220	87.015042434848581	6220	73.319934173583988	6220	32.016386292351307	6220	37.42988562011719	6220	-47.818547411827936	6220	-16.70130972290039	6220	3.2089021752627955	6220	27.288334222424051	6220	9.2360110759798584	6220	46.852925059501715	6220	-1.2496052337704378
6230	-37.110785558033335	6230	-20.374199401855467	6230	-7.8477096011508074	6230	-14.137199584960937	6230	12.6892802146131	6230	-6.8700422973632813	6230	22.369049316124574	6230	1.7767350769042969	6230	26.276573606928416	6230	-3.1981231384277344	6230	-16.102932667879095	6230	-14.924574645996094	6230	-63.02381655648356	6230	-71.898546112060544	6230	82.218324049306759	6230	78.65013940429688	6230	31.094983566760312	6230	36.482293579101565	6230	-51.910177775744273	6230	-21.320820922851563	6230	2.9041308476392143	6230	27.464195642488978	6230	9.0945683903683516	6230	45.905751866986208	6230	-1.3120408103540444
6240	-38.821160721768663	6240	-22.868999328613281	6240	-6.1760225175181027	6240	-14.968799560546875	6240	15.073136873999363	6240	-1.5398370666503907	6240	21.943250710256592	6240	8.5283283691406258	6240	35.648470760702033	6240	2.8427761230468751	6240	-16.602272472207034	6240	-14.687676635742188	6240	-60.841274109137956	6240	-67.515932922363277	6240	74.122785478024639	6240	83.032752593994147	6240	29.849523666058992	6240	33.521068450927736	6240	-52.906100708058815	6240	-31.033639343261719	6240	2.6028788057605476	6240	27.62543602052898	6240	8.9572802003830176	6240	44.940298317739533	6240	-1.3487295581000443
6250	-40.810977182579762	6250	-27.858599182128906	6250	3.2077605959780264	6250	-15.800399536132813	6250	14.517663252864034	6250	4.8564092102050784	6250	25.597349368180602	6250	14.806125640869141	6250	39.253423484353391	6250	11.963349517822266	6250	-17.056057825207027	6250	-15.990615692138672	6250	-59.238262169505845	6250	-66.805238891601562	6250	63.0382747354181	6250	82.440507568359379	6250	28.564067639774393	6250	33.521068450927736	6250	-50.816612334013122	6250	-40.864906768798825	6250	2.301626763881881	6250	27.786676398568982	6250	8.8199920103976837	6250	43.974844768492865	6250	-1.3854183058460441
6260	-40.153655524861918	6260	-36.174598937988279	6260	6.2886850157029883	6260	-6.6527998046875	6260	13.201606177527411	6260	9.1205733947753913	6260	31.250197876443764	6260	21.794616943359376	6260	44.588859074590339	6260	16.345962707519533	6260	-17.500575366033004	6260	-13.62163558959961	6260	-57.291511815857163	6260	-66.923687896728509	6260	48.3217398636701	6260	83.980344635009772	6260	27.472869402840843	6260	32.928823425292968	6260	-48.268186680280508	6260	-49.393235137939456	6260	2.0043357269336446	6260	27.932826255707344	6260	8.6875414126628758	6260	42.995987060944742	6260	-1.3949864296490988
6270	-38.662961024347851	6270	-34.51139898681641	6270	9.1399937975759116	6270	-6.6527998046875	6270	9.8083547638898949	6270	13.147839569091797	6270	36.674544634323922	6270	25.584985107421875	6270	47.957541507132305	6270	28.5462102355957	6270	-18.019847954062946	6270	-15.279921661376953	6270	-56.518624847508164	6270	-62.659523712158204	6270	32.43870885779198	6270	82.440507568359379	6270	26.275493766583935	6270	29.730700286865236	6270	-45.682651718134636	6270	-50.577725189208984	6270	1.7108037613303111	6270	28.064654912620679	6270	8.5596817848275428	6270	42.004408544344749	6270	-1.3788165495590989
6280	-36.90749269683694	6280	-35.342998962402341	6280	19.568469799353476	6280	-4.1579998779296874	6280	4.43308185004053	6280	15.398370666503906	6280	44.702907338039068	6280	22.979106994628907	6280	43.27256857321801	6280	35.179354522705076	6280	-18.403360081917519	6280	-18.004248779296876	6280	-56.747297051937927	6280	-60.88278863525391	6280	22.160340754263363	6280	72.490791137695311	6280	26.272006410832631	6280	31.033639343261719	6280	-41.227238111079295	6280	-50.696174194335939	6280	1.4172717957269778	6280	28.196483569534013	6280	8.43182215699221	6280	41.012830027744755	6280	-1.3626466694690989
6290	-32.66485831260583	6290	-40.332598815917969	6290	23.77606731016277	6290	4.1579998779296874	6290	-1.56870293642804	6290	15.990615692138672	6290	49.679108619229027	6290	22.268412963867188	6290	39.51453491772692	6290	38.614375671386718	6290	-19.008627467980439	6290	-18.359595794677734	6290	-56.485894389672971	6290	-58.632257537841795	6290	22.226024916855152	6290	65.383850830078131	6290	29.358128566666153	6290	30.086047302246094	6290	-37.515141380070652	6290	-50.340827178955081	6290	1.1275163340560697	6290	28.314912745845838	6290	8.3089405241494365	6290	40.014382533503984	6290	-1.3229832235764543
6300	-26.429540175174711	6300	-39.500998840332031	6300	27.245876347899518	6300	7.4843997802734377	6300	-6.952507078767562	6300	11.252655487060547	6300	49.863895780612921	6300	31.744333374023437	6300	35.577327988870856	6300	43.589233886718752	6300	-19.641286658591621	6300	-18.478044799804689	6300	-55.391628297930438	6300	-57.210869476318358	6300	36.462415644586855	6300	52.472909271240233	6300	36.081481439127323	6300	29.25690426635742	6300	-35.647882597114382	6300	-48.327194091796876	6300	0.8416141345267365	6300	28.419670094392504	6300	8.1911380650581034	6300	39.008926448257313	6300	-1.2593487003864543
6310	-21.138783221791375	6310	-37.837798889160155	6310	36.799363812162071	6310	9.97919970703125	6310	-13.159002689165757	6310	9.5943694152832038	6310	49.34182764710684	6310	34.1133134765625	6310	28.842205952670934	6310	47.379602050781251	6310	-20.143361393058186	6310	-16.938207733154297	6310	-55.629983919924577	6310	-56.144828430175778	6310	61.04578481874519	6310	34.468660491943361	6310	42.292072311151223	6310	26.414128143310545	6310	-34.591281023152433	6310	-45.602866973876957	6310	0.55571193499740335	6310	28.524427442939171	6310	8.0733356059667685	6310	38.003470363010642	6310	-1.1957141771964541
6320	-15.937176147175984	6320	-36.174598937988279	6320	40.492253884757417	6320	19.126799438476564	6320	-16.910434793901853	6320	4.0272661743164067	6320	43.815063526033811	6320	42.286294830322262	6320	24.716853708028044	6320	44.181478912353512	6320	-20.721351967533828	6320	-18.9518408203125	6320	-55.1987901782404	6320	-56.144828430175778	6320	81.335699312758635	6320	22.860657989501952	6320	43.834692472485131	6320	26.887924163818358	6320	-36.366071836362508	6320	-42.641641845703127	6320	0.27330451914047849	6320	28.617622550564484	6320	7.9606757033840365	6320	36.99655496132381	6320	-1.1135887658002937
6330	-10.925251986621145	6330	-29.521799133300782	6330	42.525941904366036	6330	24.947999267578126	6330	-18.791107066490675	6330	0.11844900512695313	6330	37.162234897941886	6330	49.2747861328125	6330	21.973881556615048	6330	39.6804167175293	6330	-21.319362541992994	6330	-18.833391815185546	6330	-55.5341078688434	6330	-57.447767486572268	6330	90.745416836550646	6330	23.216005004882813	6330	43.20612749066953	6330	30.796741333007812	6330	-40.68747247110408	6330	-37.903681640625	6330	-0.0052689568235214645	6330	28.698133343257819	6330	7.8536574239740364	6330	35.988038621770471	6330	-1.0111779918196271
6340	-7.8445329812723514	6340	-27.026999206542968	6340	49.581130965394244	6340	27.442799194335937	6340	-20.080468190404876	6340	-6.6331442871093751	6340	30.984653642590843	6340	46.550459014892581	6340	17.31171757194269	6340	36.482293579101565	6340	-21.768069881611183	6340	-18.59649380493164	6340	-56.463395005332991	6340	-57.210869476318358	6340	93.201368530568317	6340	36.008497558593753	6340	41.918968353687944	6340	36.837640594482423	6340	-46.418555971157396	6340	-37.548334625244138	6340	-0.28384243278752141	6340	28.778644135951151	6340	7.7466391445640364	6340	34.97952228221714	6340	-0.90876721783896053
6350	-4.9469448653466834	6350	-22.037399353027343	6350	48.413728792014155	6350	37.837798889160155	6350	-18.619039413324131	6350	-12.674043548583985	6350	23.85371379603356	6350	44.892172943115234	6350	16.111302087537375	6350	28.42776123046875	6350	-22.43614343783829	6350	-19.899432861328126	6350	-58.1770828452837	6350	-54.486542358398438	6350	87.905670356543254	6350	59.224502563476562	6350	38.474383392703082	6350	41.6940498046875	6350	-53.512092332968514	6350	-34.1133134765625	6350	-0.55924966059113679	6350	28.849477377443311	6350	7.6449550431066839	6350	33.973679566424131	6350	-0.79378859608876762
6360	-3.5470717334896733	6360	-15.800399536132813	6360	45.949407422741047	6360	40.332598815917969	6360	-15.781381055119612	6360	-15.635268676757812	6360	17.746028882634732	6360	43.4707848815918	6360	15.872617113489406	6360	26.769475158691407	6360	-23.062886106030955	6360	-18.59649380493164	6360	-61.527861554155223	6360	-55.315685394287108	6360	77.620164733301721	6360	83.269650604248042	6360	32.492858703720664	6360	42.404743835449217	6360	-61.203033655364862	6360	-37.42988562011719	6360	-0.83092127104847013	6360	28.908892806336642	6360	7.5495643358113513	6360	32.9709912576108	6360	-0.66398211885943426
6370	-5.9218704752560356	6370	-11.642399658203125	6370	48.623101722942707	6370	42.827398742675783	6370	-12.611070201026315	6370	-18.122697784423828	6370	11.643155563511197	6370	32.810374420166013	6370	14.646202015218906	6370	23.571352020263671	6370	-23.617972285230966	6370	-19.899432861328126	6370	-65.787833023625055	6370	-56.381726440429688	6370	72.0527109850321	6370	91.205733947753913	6370	27.906791975508618	6370	44.536825927734377	6370	-64.074071906037219	6370	-39.206620697021485	6370	-1.1025928815058035	6370	28.968308235229976	6370	7.4541736285160178	6370	31.968302948797465	6370	-0.534175641630101
6380	-8.782212706171995	6380	-8.3159997558593748	6380	47.391416282848752	6380	49.48019854736328	6380	-7.130019223232118	6380	-18.004248779296876	6380	5.4730558661024951	6380	32.810374420166013	6380	14.227429993019896	6380	16.582860717773439	6380	-24.239622550839339	6380	-21.320820922851563	6380	-66.9540706180173	6380	-55.671032409667966	6380	71.735471220127792	6380	92.627122009277343	6380	26.005368891017575	6380	42.996988861083985	6380	-65.650949410866545	6380	-45.365968963623047	6380	-1.3714318285787785	6380	29.019834008082313	6380	7.3643313527973859	6380	30.971297990744851	6380	-0.39801349896996407
6390	-10.89707772397805	6390	-4.9895998535156254	6390	44.752562054098121	6390	47.816998596191404	6390	-0.88030755865419685	6390	-18.359595794677734	6390	-1.59397620919869	6390	22.149963958740233	6390	14.753817204075018	6390	15.872166687011719	6390	-24.570697348505117	6390	-21.320820922851563	6390	-67.395710965461959	6390	-59.342951568603517	6390	78.559586795083717	6390	88.836753845214844	6390	26.763569946880139	6390	39.08817169189453	6390	-68.421441096625287	6390	-52.472909271240233	6390	-1.6366749746441116	6390	29.061344601122315	6390	7.2815322915900529	6390	29.981507514478182	6390	-0.25378343398396408
6400	-15.453782008782657	6400	-7.4843997802734377	6400	46.620538740896436	6400	46.985398620605466	6400	4.1043362171990712	6400	-7.8176343383789062	6400	-8.6665714488170735	6400	17.885799774169922	6400	13.090427432366392	6400	16.345962707519533	6400	-24.458488763995874	6400	-20.49167788696289	6400	-68.557351089682584	6400	-63.133319732666017	6400	92.548433745200072	6400	76.991853332519526	6400	30.534476575116791	6400	33.284170440673826	6400	-70.579236567316684	6400	-61.356584655761722	6400	-1.9019181207094449	6400	29.102855194162313	6400	7.198733230382719	6400	28.991717038211515	6400	-0.10955336899796409
6410	-19.999701758061654	6410	-5.8211998291015625	6410	45.393562181290093	6410	48.648598571777342	6410	9.7329423312314169	6410	-10.068165435791016	6410	-16.032716717123925	6410	11.608002502441407	6410	11.428750873126273	6410	14.569227630615234	6410	-24.217158300403661	6410	-22.742208984375	6410	-69.728255538644277	6410	-65.502299835205079	6410	97.61523799115156	6410	72.609240142822259	6410	35.228205879234338	6410	28.783108245849608	6410	-72.98616530507519	6410	-64.080911773681635	6410	-2.164643331914446	6410	29.13811335640149	6410	7.1217027953961471	6410	28.009944692345908	6410	0.03521056204810627
6420	-23.769377058474461	6420	-11.642399658203125	6420	42.750410046258992	6420	46.985398620605466	6420	15.103851505294429	6420	-8.4098793640136726	6420	-21.917097929995968	6420	4.7379602050781253	6420	9.0557235629659321	6420	13.384737579345703	6420	-23.487040959615246	6420	-24.518944061279296	6420	-72.19660468124701	6420	-66.4498918762207	6420	98.94287169414909	6420	71.187852081298828	6420	39.157892788584796	6420	26.5325771484375	6420	-76.163952311253126	6420	-64.080911773681635	6420	-2.4239273654777791	6420	29.164826529881488	6420	7.0525561495761471	6420	27.039130458025909	6420	0.1807041100427729
[truncated: 4,825 more rows]
[truncated: 40 more columns]
