# Supplementary material for: Mechanical Design and Control System Development of a Rehabilitation Robotic System for Walking With Arm Swing
Source: Front Rehabil Sci. 2021 Nov 18;2:720182. doi: 10.3389/fresc.2021.720182 (PMC9397737; doi:10.3389/fresc.2021.720182)
Supplement: Supplementary file 2 [file Data_Sheet_1.ZIP › data/System_participant_low_parameter.csv]

Name	PatientMonitoring
File	C:\Users\IRPT\Desktop\Bachelor-Thesis_FS2020\Auswertung\Auswertung Regelung\Test2 mit Dr. Juan Fang\Juan_PID_GUT2.csv
Starttime of export	132373132085880000	Montag	22. Juni 2020	17:26:48.588
Endtime of export	132373132547780000	Montag	22. Juni 2020	17:27:34.778
Name	vilr_TargetTorque	Name	vlr_ActualTorque	Name	vilr_TargetTorque (1)	Name	vlr_ActualTorque (1)	Name	vilr_TargetTorque (2)	Name	vlr_ActualTorque (2)	Name	vilr_TargetTorque (3)	Name	vlr_ActualTorque (3)	Name	vilr_TargetTorque (4)	Name	vlr_ActualTorque (4)	Name	vilr_TargetTorque (5)	Name	vlr_ActualTorque (5)	Name	vilr_TargetTorque (6)	Name	vlr_ActualTorque (6)	Name	vilr_TargetTorque (7)	Name	vlr_ActualTorque (7)	Name	vilr_TargetTorque (8)	Name	vlr_ActualTorque (8)	Name	vilr_TargetTorque (9)	Name	vlr_ActualTorque (9)	Name	vqa_lr_TargetAngle[1]	Name	vqa_lr_TargetAngle[2]	Name	vqa_lr_TargetAngle[3]	Name	vqa_lr_TargetAngle[4]	Name	vqa_lr_TargetAngle[5]
SymbolComment		SymbolComment		SymbolComment		SymbolComment		SymbolComment		SymbolComment		SymbolComment		SymbolComment		SymbolComment		SymbolComment		SymbolComment		SymbolComment		SymbolComment		SymbolComment		SymbolComment		SymbolComment		SymbolComment		SymbolComment		SymbolComment		SymbolComment		SymbolComment	[ ] Soll-Winkel der Gelenke	SymbolComment	[ ] Soll-Winkel der Gelenke	SymbolComment	[ ] Soll-Winkel der Gelenke	SymbolComment	[ ] Soll-Winkel der Gelenke	SymbolComment	[ ] Soll-Winkel der Gelenke
Data-Type	REAL64	Data-Type	REAL64	Data-Type	REAL64	Data-Type	REAL64	Data-Type	REAL64	Data-Type	REAL64	Data-Type	REAL64	Data-Type	REAL64	Data-Type	REAL64	Data-Type	REAL64	Data-Type	REAL64	Data-Type	REAL64	Data-Type	REAL64	Data-Type	REAL64	Data-Type	REAL64	Data-Type	REAL64	Data-Type	REAL64	Data-Type	REAL64	Data-Type	REAL64	Data-Type	REAL64	Data-Type	REAL64	Data-Type	REAL64	Data-Type	REAL64	Data-Type	REAL64	Data-Type	REAL64
SampleTime	10	SampleTime	10	SampleTime	10	SampleTime	10	SampleTime	10	SampleTime	10	SampleTime	10	SampleTime	10	SampleTime	10	SampleTime	10	SampleTime	10	SampleTime	10	SampleTime	10	SampleTime	10	SampleTime	10	SampleTime	10	SampleTime	10	SampleTime	10	SampleTime	10	SampleTime	10	SampleTime	10	SampleTime	10	SampleTime	10	SampleTime	10	SampleTime	10
VariableSize	8	VariableSize	8	VariableSize	8	VariableSize	8	VariableSize	8	VariableSize	8	VariableSize	8	VariableSize	8	VariableSize	8	VariableSize	8	VariableSize	8	VariableSize	8	VariableSize	8	VariableSize	8	VariableSize	8	VariableSize	8	VariableSize	8	VariableSize	8	VariableSize	8	VariableSize	8	VariableSize	8	VariableSize	8	VariableSize	8	VariableSize	8	VariableSize	8
SymbolBased	True	SymbolBased	True	SymbolBased	True	SymbolBased	True	SymbolBased	True	SymbolBased	True	SymbolBased	True	SymbolBased	True	SymbolBased	True	SymbolBased	True	SymbolBased	True	SymbolBased	True	SymbolBased	True	SymbolBased	True	SymbolBased	True	SymbolBased	True	SymbolBased	True	SymbolBased	True	SymbolBased	True	SymbolBased	True	SymbolBased	True	SymbolBased	True	SymbolBased	True	SymbolBased	True	SymbolBased	True
IndexGroup	16448	IndexGroup	16448	IndexGroup	16448	IndexGroup	16448	IndexGroup	16448	IndexGroup	16448	IndexGroup	16448	IndexGroup	16448	IndexGroup	16448	IndexGroup	16448	IndexGroup	16448	IndexGroup	16448	IndexGroup	16448	IndexGroup	16448	IndexGroup	16448	IndexGroup	16448	IndexGroup	16448	IndexGroup	16448	IndexGroup	16448	IndexGroup	16448	IndexGroup	16448	IndexGroup	16448	IndexGroup	16448	IndexGroup	16448	IndexGroup	16448
IndexOffset	524184	IndexOffset	524272	IndexOffset	534440	IndexOffset	534528	IndexOffset	544696	IndexOffset	544784	IndexOffset	554952	IndexOffset	555040	IndexOffset	565208	IndexOffset	565296	IndexOffset	575464	IndexOffset	575552	IndexOffset	585720	IndexOffset	585808	IndexOffset	595976	IndexOffset	596064	IndexOffset	606232	IndexOffset	606320	IndexOffset	616488	IndexOffset	616576	IndexOffset	647392	IndexOffset	647400	IndexOffset	647408	IndexOffset	647416	IndexOffset	647424
SymbolName	Main.MovementControl.AxisArray[1].Axis.vilr_TargetTorque	SymbolName	Main.MovementControl.AxisArray[1].Axis.vlr_ActualTorque	SymbolName	Main.MovementControl.AxisArray[2].Axis.vilr_TargetTorque	SymbolName	Main.MovementControl.AxisArray[2].Axis.vlr_ActualTorque	SymbolName	Main.MovementControl.AxisArray[3].Axis.vilr_TargetTorque	SymbolName	Main.MovementControl.AxisArray[3].Axis.vlr_ActualTorque	SymbolName	Main.MovementControl.AxisArray[4].Axis.vilr_TargetTorque	SymbolName	Main.MovementControl.AxisArray[4].Axis.vlr_ActualTorque	SymbolName	Main.MovementControl.AxisArray[5].Axis.vilr_TargetTorque	SymbolName	Main.MovementControl.AxisArray[5].Axis.vlr_ActualTorque	SymbolName	Main.MovementControl.AxisArray[6].Axis.vilr_TargetTorque	SymbolName	Main.MovementControl.AxisArray[6].Axis.vlr_ActualTorque	SymbolName	Main.MovementControl.AxisArray[7].Axis.vilr_TargetTorque	SymbolName	Main.MovementControl.AxisArray[7].Axis.vlr_ActualTorque	SymbolName	Main.MovementControl.AxisArray[8].Axis.vilr_TargetTorque	SymbolName	Main.MovementControl.AxisArray[8].Axis.vlr_ActualTorque	SymbolName	Main.MovementControl.AxisArray[9].Axis.vilr_TargetTorque	SymbolName	Main.MovementControl.AxisArray[9].Axis.vlr_ActualTorque	SymbolName	Main.MovementControl.AxisArray[10].Axis.vilr_TargetTorque	SymbolName	Main.MovementControl.AxisArray[10].Axis.vlr_ActualTorque	SymbolName	Main.MovementControl.PositionCalculator.vqa_lr_TargetAngle[1]	SymbolName	Main.MovementControl.PositionCalculator.vqa_lr_TargetAngle[2]	SymbolName	Main.MovementControl.PositionCalculator.vqa_lr_TargetAngle[3]	SymbolName	Main.MovementControl.PositionCalculator.vqa_lr_TargetAngle[4]	SymbolName	Main.MovementControl.PositionCalculator.vqa_lr_TargetAngle[5]
NetID	5.64.38.224.1.1	NetID	5.64.38.224.1.1	NetID	5.64.38.224.1.1	NetID	5.64.38.224.1.1	NetID	5.64.38.224.1.1	NetID	5.64.38.224.1.1	NetID	5.64.38.224.1.1	NetID	5.64.38.224.1.1	NetID	5.64.38.224.1.1	NetID	5.64.38.224.1.1	NetID	5.64.38.224.1.1	NetID	5.64.38.224.1.1	NetID	5.64.38.224.1.1	NetID	5.64.38.224.1.1	NetID	5.64.38.224.1.1	NetID	5.64.38.224.1.1	NetID	5.64.38.224.1.1	NetID	5.64.38.224.1.1	NetID	5.64.38.224.1.1	NetID	5.64.38.224.1.1	NetID	5.64.38.224.1.1	NetID	5.64.38.224.1.1	NetID	5.64.38.224.1.1	NetID	5.64.38.224.1.1	NetID	5.64.38.224.1.1
Port	851	Port	851	Port	851	Port	851	Port	851	Port	851	Port	851	Port	851	Port	851	Port	851	Port	851	Port	851	Port	851	Port	851	Port	851	Port	851	Port	851	Port	851	Port	851	Port	851	Port	851	Port	851	Port	851	Port	851	Port	851
Offset	0	Offset	0	Offset	0	Offset	0	Offset	0	Offset	0	Offset	0	Offset	0	Offset	0	Offset	0	Offset	0	Offset	0	Offset	0	Offset	0	Offset	0	Offset	0	Offset	0	Offset	0	Offset	0	Offset	0	Offset	0	Offset	0	Offset	0	Offset	0	Offset	0
ScaleFactor	1	ScaleFactor	1	ScaleFactor	1	ScaleFactor	1	ScaleFactor	1	ScaleFactor	1	ScaleFactor	1	ScaleFactor	1	ScaleFactor	1	ScaleFactor	1	ScaleFactor	1	ScaleFactor	1	ScaleFactor	1	ScaleFactor	1	ScaleFactor	1	ScaleFactor	1	ScaleFactor	1	ScaleFactor	1	ScaleFactor	1	ScaleFactor	1	ScaleFactor	1	ScaleFactor	1	ScaleFactor	1	ScaleFactor	1	ScaleFactor	1
BitMask	0xffffffffffffffff	BitMask	0xffffffffffffffff	BitMask	0xffffffffffffffff	BitMask	0xffffffffffffffff	BitMask	0xffffffffffffffff	BitMask	0xffffffffffffffff	BitMask	0xffffffffffffffff	BitMask	0xffffffffffffffff	BitMask	0xffffffffffffffff	BitMask	0xffffffffffffffff	BitMask	0xffffffffffffffff	BitMask	0xffffffffffffffff	BitMask	0xffffffffffffffff	BitMask	0xffffffffffffffff	BitMask	0xffffffffffffffff	BitMask	0xffffffffffffffff	BitMask	0xffffffffffffffff	BitMask	0xffffffffffffffff	BitMask	0xffffffffffffffff	BitMask	0xffffffffffffffff	BitMask	0xffffffffffffffff	BitMask	0xffffffffffffffff	BitMask	0xffffffffffffffff	BitMask	0xffffffffffffffff	BitMask	0xffffffffffffffff
Unit	(None)	Unit	(None)	Unit	(None)	Unit	(None)	Unit	(None)	Unit	(None)	Unit	(None)	Unit	(None)	Unit	(None)	Unit	(None)	Unit	(None)	Unit	(None)	Unit	(None)	Unit	(None)	Unit	(None)	Unit	(None)	Unit	(None)	Unit	(None)	Unit	(None)	Unit	(None)	Unit	(None)	Unit	(None)	Unit	(None)	Unit	(None)	Unit	(None)
Unit ScaleFactor	1	Unit ScaleFactor	1	Unit ScaleFactor	1	Unit ScaleFactor	1	Unit ScaleFactor	1	Unit ScaleFactor	1	Unit ScaleFactor	1	Unit ScaleFactor	1	Unit ScaleFactor	1	Unit ScaleFactor	1	Unit ScaleFactor	1	Unit ScaleFactor	1	Unit ScaleFactor	1	Unit ScaleFactor	1	Unit ScaleFactor	1	Unit ScaleFactor	1	Unit ScaleFactor	1	Unit ScaleFactor	1	Unit ScaleFactor	1	Unit ScaleFactor	1	Unit ScaleFactor	1	Unit ScaleFactor	1	Unit ScaleFactor	1	Unit ScaleFactor	1	Unit ScaleFactor	1
Unit Offset	0	Unit Offset	0	Unit Offset	0	Unit Offset	0	Unit Offset	0	Unit Offset	0	Unit Offset	0	Unit Offset	0	Unit Offset	0	Unit Offset	0	Unit Offset	0	Unit Offset	0	Unit Offset	0	Unit Offset	0	Unit Offset	0	Unit Offset	0	Unit Offset	0	Unit Offset	0	Unit Offset	0	Unit Offset	0	Unit Offset	0	Unit Offset	0	Unit Offset	0	Unit Offset	0	Unit Offset	0
0	38.121199173690918	0	18.295199462890626	0	-32.354156383469139	0	-37.006198913574217	0	-11.661587632266198	0	2.2505310974121095	0	-58.343211561086157	0	-60.764339630126955	0	-87.170125851312008	0	-76.51805731201172	0	27.987972837231077	0	23.452903015136719	0	60.338544783246178	0	62.659523712158204	0	-95.4768410250322	0	-81.374466522216792	0	-16.02965454485874	0	-14.687676635742188	0	-2.3499954981288989	0	-5.9224502563476564	0	28.950017368787115	0	-5.6022786422691437	0	32.276977619365731	0	6.5909717008966426	0	-7.4549731672590278
10	42.123438191200222	10	25.779599243164064	10	-30.9416832447259	10	-37.006198913574217	10	-7.9759055204032663	10	-6.6331442871093751	10	-57.999460343876223	10	-61.119686645507812	10	-89.93028471686921	10	-78.531690399169918	10	28.805407273558465	10	24.874291076660157	10	62.319470815495905	10	61.119686645507812	10	-96.344892818857147	10	-86.112426727294917	10	-16.524900565478138	10	-16.938207733154297	10	3.5101882953895687	10	-8.1729813537597664	10	29.007055093120314	10	-5.8404042891177745	10	31.276002101192493	10	6.5903423109121215	10	-7.59027531534101
20	37.107171897758121	20	32.432399047851561	20	-27.651469341121697	20	-37.837798889160155	20	-0.53616632167390676	20	-10.305063446044922	20	-55.352617558736746	20	-60.290543609619142	20	-92.311377216858318	20	-82.558956573486327	20	29.012179207497084	20	23.808250030517577	20	56.653688123637771	20	61.830380676269534	20	-95.185132940582974	20	-90.376590911865236	20	-17.667100586240743	20	-13.976982604980469	20	11.731314502513296	20	-11.608002502441407	20	29.048565686160316	20	-6.0743646830064408	20	30.286211624925826	20	6.6063343620827872	20	-7.723546523037677
30	37.945487567606513	30	33.2639990234375	30	-26.887737913569453	30	-35.342998962402341	30	6.2305241529922721	30	-12.674043548583985	30	-55.032776535323293	30	-58.51380853271484	30	-94.976801370791648	30	-83.388099609375	30	29.722374018581981	30	28.42776123046875	30	54.077088587856437	30	59.224502563476562	30	-93.372442707662088	30	-92.390223999023434	30	-18.114195979004464	30	-16.345962707519533	30	17.79671937366188	30	-6.2777972717285158	30	29.090076279200314	30	-6.3083250768951071	30	29.296421148659157	30	6.6223264132534538	30	-7.8568177307343436
40	38.5958631432719	40	36.590398925781251	40	-25.809189337090423	40	-34.51139898681641	40	12.968756469339837	40	-10.305063446044922	40	-54.343915323085668	40	-58.51380853271484	40	-97.567639374000038	40	-85.993977722167969	40	30.20115169411195	40	27.717067199707031	40	51.46719374232871	40	59.461400573730472	40	-91.380128206007583	40	-94.285408081054683	40	-18.670065027314546	40	-14.687676635742188	40	22.880844999417668	40	-2.724327117919922	40	29.129889783880206	40	-6.5417188139857361	40	28.308807022072635	40	6.6406248406042723	40	-7.9896227749889794
50	32.358315384496436	50	42.827398742675783	50	-23.163631209529871	50	-31.184999084472658	50	25.536153128824068	50	-5.448654235839844	50	-51.12936988009357	50	-58.869155548095705	50	-99.647987516697782	50	-90.495039916992184	50	29.7815574001136	50	29.375353271484375	50	47.626880672980434	50	61.47503366088867	50	-87.17157461400376	50	-96.654388183593753	50	-19.759190754258924	50	-18.714942810058595	50	25.570642563100165	50	3.9088171691894531	50	29.156602957360203	50	-6.7707383582497362	50	27.337992787752636	50	6.676726873554939	50	-8.1188293646036467
60	33.766340394486463	60	38.253598876953127	60	-23.619086972596303	60	-26.19539923095703	60	35.0400693352816	60	0.71069403076171878	60	-50.518936363937321	60	-55.315685394287108	60	-102.23211930899127	60	-90.613488922119146	60	30.557253217471114	60	29.020006256103514	60	45.687941202175665	60	57.0924204711914	60	-84.916489845418937	60	-94.048510070800788	60	-20.761563309234852	60	-15.753717681884766	60	26.848259058707789	60	11.489553497314454	60	29.1833161308402	60	-6.9997579025137364	60	26.367178553432638	60	6.7128289065056066	60	-8.2480359542183148
70	34.9828991008086	70	38.253598876953127	70	-23.925951326297202	70	-27.026999206542968	70	41.073327074741712	70	6.3962462768554689	70	-49.48590976575538	70	-55.315685394287108	70	-104.7268941630374	70	-95.35144912719727	70	31.120161043348666	70	31.152088348388673	70	44.848853978711858	70	54.249644348144528	70	-83.754724242908139	70	-93.337816040039058	70	-21.375344191302315	70	-19.425636840820314	70	25.310977026965347	70	17.175105743408203	70	29.208810454400105	70	-7.2282692497856962	70	25.398825186952834	70	6.7509617946564333	70	-8.3766840629689376
80	31.172928318819473	80	38.253598876953127	80	-22.966444289374508	80	-25.363799255371095	80	50.654425576599635	80	11.015757476806641	80	-45.586082470097971	80	-57.566216491699215	80	-106.4639966449367	80	-96.891286193847662	80	30.82458318882157	80	28.309312225341795	80	42.668243177846776	80	52.117562255859376	80	-82.987091473390521	80	-91.324182952880861	80	-22.082097317368383	80	-18.241146789550783	80	20.414095019403305	80	21.320820922851563	80	29.222903452666774	80	-7.4520268376950289	80	24.453491188392835	80	6.8080916408237666	80	-8.5001080486376033
90	31.807113240817824	90	33.2639990234375	90	-23.562654389362702	90	-22.868999328613281	90	54.515602748257024	90	25.940332122802733	90	-44.555092689608529	90	-49.867031158447269	90	-108.93247635831001	90	-99.378715301513665	90	31.253463242288042	90	29.020006256103514	90	42.926433326265865	90	48.208745086669921	90	-84.195265069481565	90	-87.1784677734375	90	-22.703796373435061	90	-18.9518408203125	90	13.694556645551881	90	25.111189086914063	90	29.236996450933439	90	-7.6757844256043626	90	23.508157189832836	90	6.8652214869911	90	-8.6235320343062689
100	33.534511443203968	100	33.2639990234375	100	-25.168697600806972	100	-23.700599304199219	100	52.036959777041076	100	34.231762481689451	100	-43.15030494805238	100	-51.406868225097654	100	-111.30747764351425	100	-102.45838943481445	100	31.523738543565543	100	29.020006256103514	100	41.352913377502929	100	45.721315979003904	100	-85.232170942291475	100	-83.6249976196289	100	-23.0124448603752	100	-21.913065948486327	100	5.6925475548077014	100	26.295679138183594	100	29.250247113420027	100	-7.8990859324856517	100	22.565487959353096	100	6.9240772188526	100	-8.7463717797988778
110	29.749059079413449	110	34.095598999023437	110	-23.779590633601014	110	-25.363799255371095	110	51.485806955195059	110	39.798865722656252	110	-38.85585338101636	110	-49.630133148193359	110	-112.55489310033175	110	-103.16908346557617	110	31.081815391856473	110	33.402619445800781	110	36.21656258175372	110	43.826131896972655	110	-82.746856206131028	110	-84.691038665771487	110	-23.019704795332085	110	-19.307187835693359	110	-6.074063284430185	110	24.874291076660157	110	29.253605730080025	110	-8.1170314108843176	110	21.654112671966427	110	7.0032010442486	110	-8.8623504483528777
120	32.337061235894694	120	29.937599121093751	120	-25.315526992049577	120	-23.700599304199219	120	43.386649421747734	120	50.222378173828126	120	-37.41288580166799	120	-46.195111999511717	120	-114.63730129284043	120	-106.36720660400391	120	31.263632571807989	120	29.375353271484375	120	34.405382276575828	120	41.457151794433592	120	-80.458208352740854	120	-83.1512015991211	120	-22.456810699138074	120	-22.979106994628907	120	-15.549706425445429	120	19.425636840820314	120	29.256964346740023	120	-8.3349768892829843	120	20.742737384579762	120	7.0823248696446	120	-8.9783291169068775
130	34.484492101846641	130	31.600799072265627	130	-26.825104942565034	130	-24.532199279785157	130	31.51453779749751	130	52.354460266113279	130	-35.426151094577136	130	-45.839764984130859	130	-116.3810994075096	130	-110.03912576293945	130	31.529366450751795	130	29.849149291992187	130	32.730716689895175	130	43.115437866210939	130	-77.425041947936037	130	-85.164834686279292	130	-21.244265792126242	130	-21.913065948486327	130	-24.798369823748867	130	11.72645150756836	130	29.259779607599953	130	-8.5525224311616022	130	19.834113444393438	130	7.1628417987407751	130	-9.09376094792081
140	33.993842249103977	140	32.432399047851561	140	-26.359638387521585	140	-27.858599182128906	140	23.654569181754681	140	53.183603302001956	140	-30.248399313881681	140	-41.930947814941405	140	-117.11848260198184	140	-112.05275885009766	140	30.806686096491589	140	31.744333374023437	140	27.487475843117139	140	40.15421273803711	140	-75.1325499870556	140	-85.638630706787112	140	-19.820994393604874	140	-22.860657989501952	140	-36.927677784268411	140	2.6058781127929689	140	29.254136629839955	140	-8.7638422945456025	140	18.968318808953438	140	7.2650447087667747	140	-9.200680341228809
150	36.45134892786983	150	30.35339910888672	150	-29.31352376522538	150	-23.700599304199219	150	7.4686987943827852	150	51.999113250732421	150	-28.427555399076137	150	-39.798865722656252	150	-118.44900512695313	150	-112.52655487060547	150	30.895647539224704	150	31.270537353515625	150	27.064822586154008	150	36.36384457397461	150	-76.20436657338999	150	-83.1512015991211	150	-18.826572930810919	150	-23.334454010009765	150	-43.971904429746488	150	-6.3962462768554689	150	29.248493652079954	150	-8.9751621579296028	150	18.102524173513437	150	7.3672476187927742	150	-9.30759973453681
160	38.50091210140954	160	32.848199035644534	160	-31.624824073644344	160	-26.19539923095703	160	-9.8143522294864809	160	43.589233886718752	160	-26.35823621605784	160	-39.561967712402343	160	-118.44900512695313	160	-114.30328994750977	160	30.939738139150244	160	30.678292327880861	160	25.308527688359085	160	33.639517456054691	160	-78.355328867425243	160	-80.07152746582031	160	-17.85902904434435	160	-23.571352020263671	160	-48.311899280708964	160	-15.16147265625	160	29.242442570679884	160	-9.1861545938495439	160	17.239289011773895	160	7.4704803407629585	160	-9.4140675199047283
170	37.425114326456	170	32.848199035644534	170	-29.860578052463193	170	-27.858599182128906	170	-17.51767965520785	170	30.678292327880861	170	-21.60511409072922	170	-34.587109497070315	170	-118.44900512695313	170	-117.97520910644531	170	30.004148671290238	170	31.981231384277343	170	20.15448888602441	170	33.284170440673826	170	-79.25132586920023	170	-76.636506317138668	170	-16.63047843420479	170	-21.202371917724609	170	-54.37891455665531	170	-27.598618194580077	170	29.22714114010655	170	-9.3897253405855423	170	16.434068587233895	170	7.5970554667969585	170	-9.5102988586327282
180	40.374685543876296	180	35.342998962402341	180	-31.573380299651976	180	-25.363799255371095	180	-32.603672967436104	180	22.742208984375	180	-21.36155799862075	180	-29.493802276611326	180	-118.44900512695313	180	-116.43537203979493	180	29.916119567423571	180	29.25690426635742	180	19.629082862356473	180	27.717067199707031	180	-80.037672052631308	180	-76.0442612915039	180	-15.423951445459476	180	-18.714942810058595	180	-53.372550156653425	180	-35.653150543212888	180	29.211839709533219	180	-9.59329608732154	180	15.628848162693897	180	7.7236305928309585	180	-9.60653019736073
190	43.034468351369277	190	36.174598937988279	190	-33.690883328759824	190	-28.690199157714844	190	-45.477722086142059	190	7.3438383178710938	190	-23.180186596297943	190	-28.664659240722656	190	-118.44900512695313	190	-118.21210711669922	190	29.802073129148852	190	31.981231384277343	190	18.410401720133684	190	26.295679138183594	190	-80.93758958135507	190	-76.0442612915039	190	-14.109890492204649	190	-18.9518408203125	190	-49.433134399641048	190	-39.9173147277832	190	29.196299535039813	190	-9.79664434976147	190	14.825506937354486	190	7.8508319920091552	190	-9.7024596458726347
200	40.819383170039885	200	37.837798889160155	200	-31.629038013775823	200	-31.184999084472658	200	-43.044735516357846	200	-9.0021243896484382	200	-21.985254483946406	200	-26.5325771484375	200	-118.44900512695313	200	-117.14606607055664	200	28.57827330270716	200	30.678292327880861	200	15.165898363573383	200	26.058781127929688	200	-78.7294541491066	200	-77.228751342773435	200	-12.09041314076833	200	-19.425636840820314	200	-46.808692549914255	200	-47.734949066162109	200	29.171110127113145	200	-9.9910005385714715	200	14.098116679681153	200	8.00334526409049	200	-9.7861876981546345
210	42.328656423511624	210	39.500998840332031	210	-33.407693628871051	210	-32.848199035644534	210	-47.40838888411006	210	-18.122697784423828	210	-25.673270292319579	210	-22.149963958740233	210	-118.44900512695313	210	-119.04125015258789	210	28.377236127925123	210	30.3229453125	210	14.526792879564511	210	19.307187835693359	210	-78.0304709817506	210	-78.768588409423828	210	-10.70386634902901	210	-16.582860717773439	210	-38.491938618822878	210	-53.183603302001956	210	29.145920719186481	210	-10.185356727381473	210	13.37072642200782	210	8.1558585361718237	210	-9.8699157504366344
220	43.49809209975605	220	39.500998840332031	220	-36.045687790428062	220	-32.016599060058596	220	-47.662205780889877	220	-32.0996803894043	220	-31.664218901562151	220	-21.676167938232421	220	-118.44900512695313	220	-118.33055612182618	220	28.103081151117166	220	32.455027404785156	220	13.92004525832661	220	18.004248779296876	220	-79.095595532217146	220	-80.663772491455077	220	-10.129078696470746	220	-13.976982604980469	220	-29.369074680221328	220	-52.709807281494143	220	29.120668807679735	220	-10.379646180161389	220	12.64391103513521	220	8.3085397226673674	220	-9.9535544014965218
230	38.88022486941145	230	41.995798767089845	230	-33.4799915636558	230	-33.679799011230472	230	-28.46999488874371	230	-43.115437866210939	230	-33.784824363212387	230	-24.518944061279296	230	-118.44900512695313	230	-116.08002502441406	230	26.678539392541936	230	28.072414215087889	230	10.262892150090474	230	20.49167788696289	230	-78.772071724549875	230	-81.492915527343754	230	-10.420809890095644	230	-14.924574645996094	230	-23.727013295196898	230	-47.734949066162109	230	29.085124639999734	230	-10.562946433334723	230	12.011757706661875	230	8.4888708160013682	230	-10.022471651333856
240	38.482008510251532	240	38.669398864746093	240	-35.687824990353775	240	-31.184999084472658	240	-20.814512351066945	240	-42.404743835449217	240	-40.37630517510415	240	-23.097555999755858	240	-118.44900512695313	240	-119.04125015258789	240	26.29709135029362	240	30.3229453125	240	9.7041186724483754	240	16.227513702392578	240	-82.114714056124924	240	-78.65013940429688	240	-10.776522149022974	240	-12.674043548583985	240	-16.80846622451125	240	-45.602866973876957	240	29.049580472319732	240	-10.746246686508055	240	11.379604378188542	240	8.6692019093353689	240	-10.091388901171188
250	37.637605710415073	250	42.827398742675783	250	-38.822353332306506	250	-35.342998962402341	250	-25.770636956248509	250	-49.037888122558591	250	-46.200486879852534	250	-26.058781127929688	250	-118.44900512695313	250	-118.68590313720704	250	25.849059501226961	250	28.309312225341795	250	10.052153230520627	250	16.227513702392578	250	-85.27599478055761	250	-77.702547363281255	250	-11.957873612495718	250	-11.608002502441407	250	-10.67116915382554	250	-39.798865722656252	250	29.014036304639731	250	-10.929546939681389	250	10.747451049715208	250	8.8495330026693679	250	-10.160306151008522
260	33.4425552705488	260	39.500998840332031	260	-35.698216310696687	260	-36.174598937988279	260	-21.957719434270366	260	-48.564092102050779	260	-46.316591470222015	260	-32.218129394531253	260	-118.44900512695313	260	-117.26451507568359	260	24.339336388152297	260	28.901557250976563	260	8.3625340717116021	260	15.398370666503906	260	-83.86251444664623	260	-79.005486419677737	260	-12.405578081967121	260	-9.7128184204101569	260	-7.0815838398036366	260	-29.138455261230469	260	28.968117604832983	260	-11.099718062347954	260	10.224163944358045	260	9.0595232554235956	260	-10.211383181640386
270	33.544391684476459	270	39.500998840332031	270	-38.643025721671279	270	-35.342998962402341	270	-24.202794511627523	270	-29.25690426635742	270	-50.03870773425966	270	-33.994864471435548	270	-118.44900512695313	270	-116.43537203979493	270	23.701382171092433	270	27.717067199707031	270	9.6542025584221811	270	12.437145538330078	270	-84.343951086327621	270	-79.123935424804685	270	-13.360754871986504	270	-12.318696533203125	270	-8.4367905385808939	270	-24.637393066406251	270	28.922072128666318	270	-11.26972874757462	270	9.7022071798120457	270	9.2698759418975953	270	-10.262242205520387
280	34.8702266129081	280	41.164198791503907	280	-42.655370963650824	280	-34.51139898681641	280	-23.383559266833345	280	-21.320820922851563	280	-51.76078346906511	280	-40.391110748291013	280	-118.44900512695313	280	-120.10729119873047	280	23.074239474025795	280	25.229638092041014	280	11.663921372097294	280	9.47592041015625	280	-84.740071178908465	280	-82.677405578613275	280	-13.864665945640855	280	-10.186614440917969	280	-20.717471201525591	280	-18.9518408203125	280	28.87602665249965	280	-11.439739432801286	280	9.1802504152660465	280	9.4802286283715951	280	-10.313101229400388
290	32.164210405858014	290	40.332598815917969	290	-38.955469287374129	290	-41.164198791503907	290	-7.4426673096949241	290	-25.821883117675782	290	-46.428344041256473	290	-45.958213989257814	290	-118.44900512695313	290	-119.04125015258789	290	21.4251933457507	290	25.348087097167969	290	12.81443107153501	290	11.963349517822266	290	-82.931160664767432	290	-83.86189562988281	290	-14.325363611657345	290	-12.555594543457032	290	-26.71552713438253	290	-11.489553497314454	290	28.820033249026242	290	-11.594308496107832	290	8.7751254337436251	290	9.7221162310405074	290	-10.341852931253548
300	35.497619695795976	300	33.679799011230472	300	-41.863459915517424	300	-36.174598937988279	300	-17.125820313946392	300	-22.268412963867188	300	-43.986585051174245	300	-46.076662994384769	300	-118.44900512695313	300	-117.97520910644531	300	20.595931436157713	300	23.097555999755858	300	14.460907619942532	300	7.3438383178710938	300	-82.960513271357	300	-84.9279366760254	300	-15.361741786616481	300	-12.437145538330078	300	-32.546800473402776	300	-10.423512451171876	300	28.763730262752908	300	-11.7483970110145	300	8.373636296090293	300	9.964985210769175	300	-10.369916645906882
310	41.5788158219733	310	31.184999084472658	310	-45.605493933774724	310	-39.500998840332031	310	-34.795670031299082	310	-25.584985107421875	310	-40.956772420887191	310	-48.682541107177734	310	-118.44900512695313	310	-119.04125015258789	310	19.793171171557518	310	23.452903015136719	310	15.39804932393692	310	10.068165435791016	310	-83.052223978929817	310	-83.743446624755862	310	-16.869471509301164	310	-13.976982604980469	310	-39.828545345244613	310	-10.186614440917969	310	28.707427276479578	310	-11.902485525921167	310	7.9721471584369592	310	10.207854190497841	310	-10.397980360560215
320	43.647053380878766	320	36.174598937988279	320	-40.701112744847507	320	-43.658998718261721	320	-5.35735700540023	320	-26.887924163818358	320	-31.571504769646204	320	-51.051521209716796	320	-118.44900512695313	320	-116.79071905517579	320	18.021006488549638	320	22.979106994628907	320	14.030150401480517	320	12.200247528076172	320	-80.653579848083837	320	-84.098793640136719	320	-17.758571817565816	320	-13.858533599853516	320	-44.434192731661291	320	-20.847024902343751	320	28.641907904126167	320	-12.038551835821023	320	7.8739777321253728	320	10.484254055402108	320	-10.397864233046656
330	51.690505384961746	330	32.016599060058596	330	-42.973564604080281	330	-40.332598815917969	330	-17.469883982395427	330	-8.5283283691406258	330	-26.664147703101051	330	-49.630133148193359	330	-118.44900512695313	330	-120.10729119873047	330	17.007491281689653	330	22.149963958740233	330	14.328177923437368	330	15.635268676757812	330	-80.203870916740811	330	-82.558956573486327	330	-18.317753503822143	330	-14.450778625488281	330	-51.143600476307896	330	-27.006373168945313	330	28.575920892732835	330	-12.173703699801024	330	7.791198735139373	330	10.762355276002106	330	-10.396318261533322
340	60.253293262088938	340	36.174598937988279	340	-46.240991703518631	340	-41.995798767089845	340	-33.327472850686888	340	-17.056656738281252	340	-23.906252755386568	340	-42.641641845703127	340	-118.44900512695313	340	-119.39659716796875	340	16.03496569082278	340	21.676167938232421	340	14.878958645005623	340	13.147839569091797	340	-79.85946240138037	340	-83.506548614501952	340	-18.568287541349395	340	-15.398370666503906	340	-56.8885760966793	340	-31.507435363769531	340	28.5099338813395	340	-12.308855563781023	340	7.7084197381533723	340	11.040456496602104	340	-10.394772290019988
350	70.905584176822771	350	42.827398742675783	350	-39.072665329681044	350	-45.3221986694336	350	-43.325616797119437	350	-34.468660491943361	350	-16.3279867434354	350	-40.628008758544922	350	-118.44900512695313	350	-120.10729119873047	350	14.157448746349139	350	18.714942810058595	350	14.080689095580107	350	14.806125640869141	350	-77.1664367788012	350	-83.1512015991211	350	-18.691582726146194	350	-16.582860717773439	350	-37.131408975833786	350	-38.969722686767575	350	28.447613388666195	350	-12.423202447280854	350	7.61953766255399	350	11.354091007335727	350	-10.356812498666359
360	78.767105256590838	360	46.985398620605466	360	-41.117620791074287	360	-41.995798767089845	360	-56.989113384699237	360	-5.8040012512207033	360	-14.645371835666335	360	-31.033639343261719	360	-118.44900512695313	360	-119.04125015258789	360	12.969727654021739	360	19.307187835693359	360	14.268325924787495	360	14.450778625488281	360	-76.263556810523369	360	-79.3608334350586	360	-19.114865050948868	360	-17.412003753662109	360	-35.554618772880985	360	-45.721315979003904	360	28.385553661332864	360	-12.536069666220854	360	7.5302215317946564	360	11.670252670169061	360	-10.316262931333027
370	86.579926001163642	370	53.63819842529297	370	-44.823764287441136	370	-42.827398742675783	370	-75.82342707131437	370	-18.359595794677734	370	-15.032518043285133	370	-25.940332122802733	370	-118.44900512695313	370	-118.21210711669922	370	11.835642902688406	370	16.464411712646484	370	14.36516763409823	370	13.858533599853516	370	-75.49987289923051	370	-79.005486419677737	370	-19.561473425748872	370	-19.070289825439453	370	-32.824089428574332	370	-51.643766235351563	370	28.323493933999529	370	-12.648936885160854	370	7.4409054010353239	370	11.986414333002395	370	-10.275713363999694
380	86.40059949806087	380	58.627798278808591	380	-35.968190708153244	380	-47.816998596191404	380	-86.735585061060007	380	-33.402619445800781	380	-10.337387609235758	380	-23.097555999755858	380	-110.3852018089223	380	-116.43537203979493	380	9.8721113513483516	380	16.464411712646484	380	13.439210911905036	380	15.872166687011719	380	-72.25253727191668	380	-79.005486419677737	380	-19.650761564545807	380	-18.9518408203125	380	-39.360737495539794	380	-55.789481414794921	380	28.248269964666086	380	-12.738090996500658	380	7.3468686473992841	380	12.340007775069372	380	-10.18827166016264
390	89.896219671939321	390	62.369998168945315	390	-37.283483516521741	390	-39.500998840332031	390	-90.081129388128431	390	-44.063029907226564	390	-11.083215896631909	390	-16.938207733154297	390	-107.94380694696334	390	-119.04125015258789	390	8.842823419414394	390	15.279921661376953	390	13.214021895326166	390	13.858533599853516	390	-70.845651249573564	390	-76.51805731201172	390	-19.845032023917977	390	-18.478044799804689	390	-34.765957160677715	390	-33.757966461181638	390	28.171830834532752	390	-12.825056205600658	390	7.2523961439592846	390	12.697056458296038	390	-10.096501451417973
400	91.742052036278864	400	76.507197753906254	400	-41.334206061614616	400	-41.164198791503907	400	-92.263548206928661	400	-54.960338378906251	400	-14.335657410669887	400	-15.990615692138672	400	-106.10840277207	400	-119.04125015258789	400	7.8507055647478552	400	14.450778625488281	400	13.160980663307633	400	12.437145538330078	400	-69.738632323499345	400	-77.702547363281255	400	-20.120055700742334	400	-19.070289825439453	400	-31.746570841329014	400	-32.928823425292968	400	28.095391704399418	400	-12.912021414700659	400	7.1579236405192841	400	13.054105141522703	400	-10.004731242673307
410	88.660441648551028	410	82.328397583007813	410	-31.814360895914696	410	-46.985398620605466	410	-77.0370675308935	410	-74.62287322998047	410	-10.646664189054958	410	-14.332329620361328	410	-94.781456423869528	410	-118.21210711669922	410	6.0741688739839006	410	11.252655487060547	410	11.262135845789082	410	14.213880615234375	410	-65.9287372892273	410	-76.0442612915039	410	-20.055196624381182	410	-19.544085845947265	410	-20.118998658526266	410	-32.3365783996582	410	28.011563629826025	410	-12.972334047360434	410	7.1515919988773611	410	13.4502653309097	410	-9.85363889534547
420	87.490279826529644	420	81.496797607421868	420	-34.221081062856236	420	-35.342998962402341	420	-66.427194389839144	420	-87.060018768310542	420	-12.094373223481759	420	-10.423512451171876	420	-90.674253758033061	420	-111.81586083984375	420	4.61982464941336	420	10.660410461425782	420	9.2510762955721262	420	13.740084594726563	420	-64.0094109235774	420	-71.543199096679686	420	-20.362480889541725	420	-19.070289825439453	420	-12.271533292190103	420	-38.377477661132815	420	27.926890631112695	420	-13.029598963880433	420	7.1553392450186948	420	13.850897912256368	420	-9.6957630747721364
430	86.768977935278457	430	86.4863974609375	430	-40.298849763883709	430	-38.669398864746093	430	-53.587182502727266	430	-90.376590911865236	430	-13.749690346548782	430	-10.068165435791016	430	-87.516737346566657	430	-107.43324765014648	430	2.7437017643831751	430	8.765226379394532	430	7.0289267878318746	430	13.384737579345703	430	-62.437452148797014	430	-70.832505065917971	430	-20.402212443335621	430	-20.136330871582032	430	-3.4758545561215932	430	-34.468660491943361	430	27.842217632399365	430	-13.086863880400433	430	7.1590864911600276	430	14.251530493603035	430	-9.5378872541988038
440	83.1035849434706	440	89.812797363281248	440	-32.347368730257216	440	-43.658998718261721	440	-33.7878728438695	440	-92.5086730041504	440	-8.620442187236284	440	-12.318696533203125	440	-72.698248701826031	440	-107.43324765014648	440	0.68193299147456088	440	5.3302052307128909	440	4.3214898539569759	440	13.029390563964844	440	-58.278030340663442	440	-70.595607055664061	440	-19.471783201543786	440	-20.49167788696289	440	10.112646598307435	440	-31.507435363769531	440	27.75062625070597	440	-13.114608141746846	440	7.2377188573033386	440	14.692648360196715	440	-9.3071303571675088
450	82.252877724211	450	88.981197387695318	450	-37.012418142902334	450	-34.51139898681641	450	-25.910553732420887	450	-77.3472003479004	450	-8.99520112713258	450	-12.081798522949219	450	-66.482061942100671	450	-92.5086730041504	450	-0.92620806309057	450	5.2117562255859378	450	1.6449532429076799	450	11.252655487060547	450	-56.182903654758235	450	-65.265401824951169	450	-19.054882253547127	450	-21.676167938232421	450	14.108974376211528	450	-19.899432861328126	450	27.658084976612635	450	-13.138299223893512	450	7.3266329332860058	450	15.139324847190048	450	-9.0663669050168423
460	82.790639034079817	460	88.981197387695318	460	-45.663686331028913	460	-36.174598937988279	460	-25.625017748481707	460	-66.686789886474614	460	-11.264238351551619	460	-12.555594543457032	460	-61.666792899087348	460	-89.665896881103521	460	-2.2200784731144552	460	3.9088171691894531	460	-1.2533300922281274	460	8.6467773742675789	460	-55.298394189265629	460	-65.146952819824222	460	-19.262181804183438	460	-19.780983856201171	460	17.191044618624936	460	-12.674043548583985	460	27.5655437025193	460	-13.161990306040179	460	7.4155470092686722	460	15.586001334183379	460	-8.8256034528661758
470	80.369565771803622	470	83.991597534179689	470	-36.508688888104963	470	-41.164198791503907	470	-19.882010241547381	470	-53.657399322509768	470	-5.6481881105595715	470	-14.687676635742188	470	-43.071552903846204	470	-87.1784677734375	470	-4.0269773382530971	470	2.8427761230468751	470	-3.9259104571352559	470	8.0545323486328133	470	-51.061452282991077	470	-61.948829681396482	470	-19.65993568356101	470	-21.202371917724609	470	26.200858291779532	470	-4.382613189697266	470	27.466400947865907	470	-13.153453356266562	470	7.564728206377203	470	16.074199433683745	470	-8.4987151822640854
480	81.1131140703457	480	80.665197631835937	480	-36.435734869189744	480	-32.848199035644534	480	-19.989479842330145	480	-34.1133134765625	480	-4.6625317065534926	480	-8.6467773742675789	480	-34.423857261662569	480	-71.306301086425776	480	-5.74186101761839	480	-1.0660410461425782	480	-6.7617863448270938	480	4.382613189697266	480	-48.498585297789354	480	-57.566216491699215	480	-20.053235117788883	480	-18.122697784423828	480	26.766123233731889	480	10.778859466552735	480	27.366193935832573	480	-13.139720765833229	480	7.7236253646012036	480	16.569091438003746	480	-8.1579423030807519
490	83.124984969526139	490	83.159997558593744	490	-39.318615757317325	490	-37.006198913574217	490	-18.848367034992872	490	-24.874291076660157	490	-5.6882407272957618	490	-10.305063446044922	490	-27.622350570853314	490	-67.752830932617186	490	-6.3570637039882882	490	-2.6058781127929689	490	-9.5613934106150875	490	2.3689801025390627	490	-46.502484272256204	490	-56.500175445556643	490	-20.179270374922122	490	-18.714942810058595	490	24.122674614606176	490	13.858533599853516	490	27.26598692379924	490	-13.125988175399895	490	7.8825225228252043	490	17.06398344232375	490	-7.8171694238974192
500	82.03510914366899	500	76.507197753906254	500	-24.550153600813911	500	-46.153798645019535	500	-13.752510046851306	500	-24.992740081787108	500	1.4227531312784709	500	-12.081798522949219	500	-5.2968759131841239	500	-59.935196594238285	500	-6.6243187337438769	500	-1.6582860717773438	500	-12.650029680284236	500	-1.3029390563964844	500	-44.440075621644453	500	-55.434134399414063	500	-19.786839389650837	500	-18.478044799804689	500	23.301593906115205	500	17.530452758789064	500	27.15930574443918	500	-13.077567030279583	500	8.0870631714649477	500	17.601097724684127	500	-7.3793717449212144
510	83.364993331163731	510	84.82319750976562	510	-20.890823821669127	510	-32.848199035644534	510	-15.082330381253076	510	-20.965473907470702	510	3.7965218237962279	510	-5.68555224609375	510	5.5537801179833224	510	-42.87853985595703	510	-5.7740207136797039	510	-3.9088171691894531	510	-15.659441876561248	510	-5.3302052307128909	510	-43.390604554243545	510	-50.933072204589841	510	-19.729947217588109	510	-18.714942810058595	510	18.980381058643573	510	25.584985107421875	510	27.051419350159183	510	-13.022688349919584	510	8.3001006989882828	510	18.146072001524125	510	-6.9235121700418807
520	84.585105588562314	520	83.159997558593744	520	-20.961113713943931	520	-32.016599060058596	520	-17.085530723643917	520	-21.083922912597657	520	3.4236859320253661	520	-3.1981231384277344	520	12.438828758427292	520	-35.297803527832031	520	-4.5740975029830011	520	-6.8700422973632813	520	-18.093349947275243	520	-6.0408992614746095	520	-42.986401919538366	520	-46.905806030273439	520	-19.673584801339548	520	-18.478044799804689	520	11.438707299079596	520	25.466536102294921	520	26.943532955879181	520	-12.967809669559584	520	8.5131382265116162	520	18.691046278364123	520	-6.467652595162547
530	82.197560286950875	530	83.159997558593744	530	-2.9443432366446487	530	-41.164198791503907	530	-13.845743404729976	530	-18.714942810058595	530	10.26340928031637	530	-2.6058781127929689	530	34.326474378507889	530	-27.598618194580077	530	-2.896067979743755	530	-5.5671032409667971	530	-19.374725912510556	530	-7.1069403076171875	530	-41.616732356783622	530	-47.379602050781251	530	-18.745266018995252	530	-20.965473907470702	530	4.0324697567679557	530	22.860657989501952	530	26.829051738932456	530	-12.876114123532579	530	8.7582468822752446	530	19.278657644204515	530	-5.9086971295622686
540	81.707445158515441	540	72.349197875976557	540	0.72449791671780517	540	-26.19539923095703	540	-14.146569053196243	540	-12.081798522949219	540	12.832637407919169	540	0.82914303588867189	540	41.849006871287905	540	-6.3962462768554689	540	-0.096632724837952821	540	-5.68555224609375	540	-19.769454753779307	540	-14.332329620361328	540	-41.274499180519371	540	-46.195111999511717	540	-17.445975568653775	540	-19.780983856201171	540	-2.9593469004828616	540	22.979106994628907	540	26.713171132785792	540	-12.776606218205911	540	9.0101608750065765	540	19.875316392344516	540	-5.3278652188589355
550	81.435190763269262	550	82.328397583007813	550	-2.7946802418884964	550	-22.868999328613281	550	-16.725476698569359	550	-16.819758728027345	550	13.884115942148018	550	2.3689801025390627	550	41.049350442497285	550	4.9748582153320315	550	3.1104923125195683	550	-5.2117562255859378	550	-19.527086430332805	550	-14.924574645996094	550	-42.195913670409482	550	-42.996988861083985	550	-15.189978547581173	550	-18.004248779296876	550	-10.014207189343802	550	17.648901763916015	550	26.597290526639128	550	-12.677098312879245	550	9.26207486773791	550	20.47197514048452	550	-4.7470333081556033
560	75.364335627208462	560	83.159997558593744	560	12.179396875815023	560	-22.037399353027343	560	-15.29268704166874	560	-17.175105743408203	560	22.302972225754733	560	2.4874291076660158	560	53.284899361078885	560	9.1205733947753913	560	6.2323688298384639	560	-3.5534701538085938	560	-18.320143942387517	560	-17.648901763916015	560	-42.051553881432113	560	-43.352335876464842	560	-12.304463621521471	560	-19.66253485107422	560	-18.80008715610224	560	9.9497164306640631	560	26.474410521632397	560	-12.53905155936555	560	9.5340919630280982	560	21.111453855584919	560	-4.0644153763079816
570	70.584094014059644	570	86.4863974609375	570	12.661888284660041	570	-4.5737998657226564	570	-16.057757511346722	570	-14.213880615234375	570	25.516214936155212	570	9.9497164306640631	570	49.560982512335585	570	30.796741333007812	570	9.3666205261253666	570	-2.8427761230468751	570	-17.455825329575404	570	-19.307187835693359	570	-44.190793053723482	570	-41.457151794433592	570	-9.3858313731863952	570	-19.070289825439453	570	-23.66693135063047	570	3.5534701538085938	570	26.349854850065729	570	-12.391778547932217	570	9.8109217711500971	570	21.76118373484492	570	-3.3574297187013151
580	65.459597268134289	580	77.338797729492185	580	5.6633263415331641	580	0	580	-17.175737241764004	580	-14.569227630615234	580	26.680455378498426	580	12.792492553710938	580	36.4267001287546	580	41.930947814941405	580	11.604269877591875	580	-0.82914303588867189	580	-20.846892738625677	580	-19.899432861328126	580	-47.807980631512713	580	-41.81249880981445	580	-6.9230842643016111	580	-19.070289825439453	580	-25.818894319032374	580	-1.1844900512695313	580	26.225299178499061	580	-12.244505536498883	580	10.087751579272096	580	22.410913614104917	580	-2.6504440610946487
590	55.36700349603263	590	83.991597534179689	590	17.047860437659288	590	-4.5737998657226564	590	-15.52794036869539	590	-16.70130972290039	590	33.688795170392751	590	15.635268676757812	590	35.384193815839168	590	39.08817169189453	590	12.457988751839082	590	4.382613189697266	590	-28.401205626670059	590	-21.794616943359376	590	-49.222340947469156	590	-39.561967712402343	590	-3.9637224376659397	590	-15.398370666503906	590	-31.020197632458938	590	-8.8836753845214851	590	26.093064420318985	590	-12.057460134505169	590	10.374456079335523	590	23.10344701608533	590	-1.8524516278231087
600	47.231325616423739	600	74.012397827148433	600	14.469652314891048	600	9.1475997314453128	600	-12.914176069956225	600	-15.516819671630859	600	35.213743647935374	600	21.676167938232421	600	23.157279295301585	600	50.577725189208984	600	12.808030892088844	600	5.3302052307128909	600	-38.528508555300689	600	-19.070289825439453	600	-51.831069796396385	600	-42.523192840576172	600	-1.2487218488884722	600	-12.437145538330078	600	-30.043844212084853	600	-20.136330871582032	600	25.958772763938985	600	-11.859761413611835	600	10.663805586168856	600	23.807445647365331	600	-1.0300823796424423
610	41.050912943729429	610	68.191197998046874	610	4.9694845855992664	610	9.97919970703125	610	-11.507766290432462	610	-17.412003753662109	610	33.682667166392051	610	24.282046051025389	610	5.5365839017721008	610	48.327194091796876	610	12.364905182791901	610	8.8836753845214851	610	-50.27043601826832	610	-18.9518408203125	610	-54.820579104735316	610	-44.536825927734377	610	0.51789807034783308	610	-9.0021243896484382	610	-23.733094268398624	610	-24.045148040771483	610	25.824481107558984	610	-11.662062692718504	610	10.95315509300219	610	24.511444278645328	610	-0.20771313146177572
620	29.911395521532519	620	64.864798095703122	620	15.139331178721545	620	4.1579998779296874	620	-10.308540127497173	620	-16.582860717773439	620	37.603904568440427	620	24.282046051025389	620	-1.1499747900058184	620	35.53470153808594	620	11.018655529821579	620	11.134206481933594	620	-60.088525839418956	620	-20.847024902343751	620	-56.839973496895624	620	-48.208745086669921	620	2.0791566576257914	620	-8.5283283691406258	620	-24.0843225645299	620	-25.348087097167969	620	25.681627144032234	620	-11.42393319473144	620	11.243738301562201	620	25.257977600492413	620	0.68447675347090975
630	23.251085119019557	630	56.132998352050784	630	13.55277846364336	630	14.968799560546875	630	-7.563122119498578	630	-16.345962707519533	630	35.028993997315325	630	33.284170440673826	630	-13.574787628421802	630	32.691925415039066	630	9.4732610761371561	630	12.200247528076172	630	-64.368696670859748	630	-27.953965209960938	630	-58.871198085848228	630	-47.024255035400394	630	3.0446586883972948	630	-4.8564092102050784	630	-15.800860491107613	630	-28.664659240722656	630	25.53622460866557	630	-11.173769470664775	630	11.534688721602203	630	26.017171378539082	630	1.5974487600469096
640	18.321106620739158	640	47.816998596191404	640	4.9033663856280629	640	11.642399658203125	640	-5.5666583615557723	640	-11.963349517822266	640	28.65874009396201	640	34.824007507324218	640	-25.937557318330409	640	22.38686196899414	640	7.9804301325432192	640	13.029390563964844	640	-66.612330908181661	640	-39.08817169189453	640	-60.306799486328721	640	-52.117562255859376	640	3.3834044027183197	640	-1.0660410461425782	640	-1.7795135708278291	640	-29.493802276611326	640	25.390822073298903	640	-10.923605746598108	640	11.825639141642203	640	26.776365156585747	640	2.5104207666229095
650	10.854389824805516	650	44.490598693847659	650	17.942442291308495	650	4.1579998779296874	650	-3.7812689194702269	650	-10.897308471679688	650	33.2908993390015	650	35.179354522705076	650	-30.711592290583795	650	4.5010621948242191	650	5.991918980004094	650	11.134206481933594	650	-67.564551215770251	650	-48.919439117431644	650	-58.694741821726666	650	-55.434134399414063	650	3.6182070089540019	650	0.82914303588867189	650	1.5018621092180613	650	-21.202371917724609	650	25.235926555238809	650	-10.633024429960369	650	12.110561920868809	650	27.5773813549795	650	3.4624518294699684
660	7.3497067198996646	660	28.690199157714844	660	19.785212266545898	660	14.137199584960937	660	-1.6365968713857964	660	-9.3574714050292975	660	43.378561948694667	660	40.15421273803711	660	-33.220581674711127	660	-2.6058781127929689	660	4.2111328071795029	660	11.252655487060547	660	-66.353734072971648	660	-59.224502563476562	660	-59.122573393158312	660	-58.987604553222653	660	2.6575380250587166	660	0.23689801025390625	660	8.72670767257706	660	-22.505310974121095	660	25.077909013458807	660	-10.329150696515034	660	12.393502347635476	660	28.392151985732834	660	4.4273285177746349
670	7.721120729629952	670	25.363799255371095	670	13.140886203788984	670	11.642399658203125	670	1.2459839853762151	670	-8.0545323486328133	670	55.586362956618132	670	36.1269465637207	670	-33.370592551474964	670	-11.608002502441407	670	2.0207060924463249	670	9.7128184204101569	670	-65.052317311262939	670	-63.37021774291992	670	-60.184561102772975	670	-59.342951568603517	670	0.91461816071316093	670	2.3689801025390627	670	18.705941706675876	670	-15.872166687011719	670	24.919891471678806	670	-10.0252769630697	670	12.676442774402142	670	29.206922616486164	670	5.3922052060793009
680	4.5560188717334071	680	20.374199401855467	680	26.081688900035775	680	3.32639990234375	680	2.0371279731659104	680	-6.1593482666015626	680	71.21131939327563	680	28.664659240722656	680	-30.376899529417067	680	-24.755842071533202	680	0.23997220771413197	680	6.8700422973632813	680	-62.761938334046881	680	-65.146952819824222	680	-58.812132175399014	680	-59.106053558349608	680	-0.13251557517243384	680	2.1320820922851564	680	16.664400915779577	680	-2.0136330871582033	680	24.7516092684987	680	-9.6817679754972925	680	12.947358037702019	680	30.06197136710658	680	6.358593883037317
690	5.0648725228898641	690	12.889799621582032	690	26.806033218630478	690	14.968799560546875	690	3.829933540783232	690	-3.9088171691894531	690	79.8588676286459	690	32.573476409912111	690	-21.173691341527778	690	-26.887924163818358	690	-1.1297325519595702	690	6.1593482666015626	690	-59.167547375571878	690	-67.397483917236329	690	-57.284590029414183	690	-58.395359527587892	690	-0.54803418469802523	690	3.3165721435546875	690	17.128846873792728	690	3.0796741333007813	690	24.5796149137987	690	-9.3239251425972931	690	13.213924474762019	690	30.931586451486581	690	7.3255293613713182
700	10.05860113766191	700	9.5633997192382818	700	18.025486122858148	700	16.63199951171875	700	6.3431819248401684	700	-1.7767350769042969	700	82.253959494817792	700	38.25902865600586	700	-10.819356774847719	700	-29.020006256103514	700	-2.441397102086782	700	3.9088171691894531	700	-54.831227649847435	700	-64.791605804443364	700	-57.233296518871221	700	-59.461400573730472	700	-1.0065086153102243	700	2.3689801025390627	700	18.590035416964529	700	8.4098793640136726	700	24.4076205590987	700	-8.9660823096972937	700	13.480490911822017	700	31.801201535866582	700	8.29246483970532
710	9.0154170442162638	710	8.3159997558593748	710	28.946388333683394	710	12.473999633789063	710	5.9508720316882009	710	2.8427761230468751	710	89.100530930289153	710	54.131195343017581	710	-3.9687935304957715	710	-30.915190338134767	710	-2.6474839725214139	710	0.71069403076171878	710	-48.983514434576968	710	-65.857646850585937	710	-55.147284373420149	710	-62.54107470703125	710	-0.614327326371864	710	2.4874291076660158	710	10.312520232293638	710	19.307187835693359	710	24.22495584487859	710	-8.5702413426048913	710	13.730292698935173	710	32.708142413313638	710	9.2209350620069124
720	12.809900885166687	720	5.8211998291015625	720	30.149148381869662	720	23.28479931640625	720	7.3594071140369639	720	0.71069403076171878	720	90.310628521739886	720	70.595607055664061	720	8.41024720870966	720	-28.072414215087889	720	-2.6555656473895439	720	0.23689801025390625	720	-43.545323043960089	720	-61.356584655761722	720	-53.200712068651214	720	-56.144828430175778	720	-0.039056701230535396	720	-0.35534701538085939	720	2.4912495335248508	720	16.464411712646484	720	24.038064948938587	720	-8.1593505527008912	720	13.973454554468507	720	33.629866821160306	720	10.134170449756912
730	17.751081754310505	730	5.8211998291015625	730	21.559149181787795	730	23.28479931640625	730	9.3766620818460584	730	4.5010621948242191	730	86.395786321530267	730	79.716180450439452	730	22.503637999423781	730	-20.965473907470702	730	-2.0194874379836136	730	-0.82914303588867189	730	-37.594274123554648	730	-58.987604553222653	730	-50.500545223468158	730	-58.987604553222653	730	1.1552850080058974	730	1.1844900512695313	730	-1.1715560225516351	730	15.635268676757812	730	23.851174052998587	730	-7.748459762796891	730	14.216616410001839	730	34.551591229006974	730	11.047405837506911
740	18.086040892262076	740	9.5633997192382818	740	29.554705992702189	740	14.968799560546875	740	7.33757459931603	740	3.9088171691894531	740	86.5407963259284	740	84.572589660644525	740	21.66892012305436	740	-8.5283283691406258	740	-0.33819830235636061	740	-1.4213880615234376	740	-31.941682092921067	740	-56.263277435302733	740	-46.5666908912533	740	-57.0924204711914	740	2.3125145167194638	740	-2.0136330871582033	740	-13.129716273633822	740	17.175105743408203	740	23.653729584651806	740	-7.3021213507511735	740	14.43957051696162	740	35.505577966480658	740	11.884866355239423
750	19.264428801205487	750	10.394999694824218	750	28.600332165383033	750	26.61119921875	750	6.6880651585467641	750	6.3962462768554689	750	83.298359966775308	750	88.599855834960934	750	24.988043170693114	750	-3.7903681640625	750	1.0179636330838449	750	-1.89518408203125	750	-27.272587934865385	750	-49.511684143066404	750	-43.581210820532817	750	-53.894297332763671	750	3.2044836298794088	750	-1.5398370666503907	750	-21.353736372227349	750	10.660410461425782	750	23.451723053305138	750	-6.8404597591058405	750	14.65378928592162	750	36.473510955953991	750	12.689571165472755
760	23.285151839758154	760	13.721399597167968	760	19.068747857218931	760	29.105999145507813	760	7.1080432163181593	760	6.1593482666015626	760	75.996863506241681	760	88.007610809326167	760	32.307027768217196	760	6.1593482666015626	760	3.0045400321626303	760	-2.6058781127929689	760	-23.706138024522328	760	-43.233886871337887	760	-42.574503677656054	760	-55.078787384033205	760	3.9019727589521125	760	0.23689801025390625	760	-24.547848612312965	760	3.1981231384277344	760	23.249716521958472	760	-6.3787981674605083	760	14.868008054881621	760	37.441443945427324	760	13.494275975706088
770	21.358518933008277	770	15.384599548339844	770	24.0023617734799	770	19.9583994140625	770	3.7777856829643857	770	9.83126742553711	770	74.513711283922532	770	83.980344635009772	770	20.433091963590758	770	22.149963958740233	770	5.5250989173896059	770	-1.7767350769042969	770	-21.756057184383138	770	-36.245395568847655	770	-40.410832161451964	770	-49.511684143066404	770	4.3786521989017224	770	1.3029390563964844	770	-30.648862548588646	770	-0.4737960205078125	770	23.037844590825028	770	-5.8851404554508191	770	15.059834168361373	770	38.433883327460926	770	14.193411891684914
780	21.505463903367197	780	17.047799499511719	780	21.713602808408389	780	27.442799194335937	780	2.9434051787703197	780	8.0545323486328133	780	71.7231867730662	780	86.467773742675774	780	12.742354582326954	780	21.55771893310547	780	7.7657397790175864	780	-1.1844900512695313	780	-21.808328854657091	780	-33.047272430419923	780	-38.597719945520204	780	-47.024255035400394	780	4.15384997837096	780	2.0136330871582033	780	-33.308086045256843	780	-12.081798522949219	780	22.821331835531694	780	-5.3764313140394853	780	15.241126458701373	780	39.437850864574258	780	14.842886700604913
790	22.882728898217728	790	20.374199401855467	790	10.935598917680146	790	26.61119921875	790	13.140121521284806	790	8.4098793640136726	790	67.290818765332716	790	85.046385681152344	790	11.683301653583662	790	23.452903015136719	790	9.3982989211932022	790	2.0136330871582033	790	-25.2433462884334	790	-29.138455261230469	790	-35.61228220786343	790	-43.7076828918457	790	5.0538817697527705	790	2.724327117919922	790	-29.869385871239466	790	-21.794616943359376	790	22.604819080238361	790	-4.8677221726281523	790	15.422418749041373	790	40.441818401687591	790	15.492361509524912
800	17.862961820923537	800	22.868999328613281	800	13.232352792442615	800	19.9583994140625	800	24.187347515679715	800	7.8176343383789062	800	69.922519792978051	800	76.75495532226563	800	-8.4667862972521526	800	32.455027404785156	800	10.988504645590957	800	0.23689801025390625	800	-32.763194345671714	800	-25.703434112548827	800	-31.836035524810697	800	-42.404743835449217	800	5.5092578557203353	800	2.0136330871582033	800	-26.753614394226148	800	-24.282046051025389	800	22.37961261180493	800	-4.3312819677631689	800	15.580253008187771	800	41.459593178307749	800	16.017634537056828
810	13.390941778580192	810	21.205799377441405	810	9.0642579346537424	810	22.453199340820312	810	29.236055389450616	810	3.1981231384277344	810	73.49314974158176	810	74.741322235107418	810	-18.906866616215762	810	22.979106994628907	810	11.779582938872864	810	5.3302052307128909	810	-44.169258526126029	810	-22.860657989501952	810	-28.184552955615995	810	-42.286294830322262	810	6.5028082702989387	810	3.7903681640625	810	-21.243104946352425	810	-29.730700286865236	810	22.149966800491597	810	-3.7806812198585025	810	15.726108698214437	810	42.484418460207742	810	16.479485378350162
820	9.6467107779546168	820	21.205799377441405	820	-0.20616603675503598	820	17.463599487304688	820	33.604062047126718	820	4.0272661743164067	820	75.79769109386902	820	69.648015014648436	820	-18.124090861777379	820	12.910941558837891	820	11.53779315679401	820	7.9360833435058593	820	-57.027131816277745	820	-23.334454010009765	820	-25.842763497667292	820	-40.272661743164065	820	6.6797333926988323	820	3.1981231384277344	820	-12.951886285877983	820	-32.3365783996582	820	21.920320989178265	820	-3.2300804719538361	820	15.871964388241103	820	43.509243742107742	820	16.941336219643496
830	2.0872325799995828	830	22.037399353027343	830	0.64488119142680844	830	10.810799682617187	830	33.593484802568057	830	12.792492553710938	830	78.606791191394763	830	66.568340881347652	830	-36.094301494917651	830	12.318696533203125	830	11.34481290335561	830	8.6467773742675789	830	-68.260405099865423	830	-24.163597045898438	830	-22.874538885278547	830	-35.53470153808594	830	7.5876539893754291	830	4.5010621948242191	830	-5.4599047418553486	830	-30.3229453125	830	21.683452969864849	830	-2.6566748344489013	830	15.994203231334158	830	44.534519530674416	830	17.273163513201968
840	-5.1950089819287015	840	17.047799499511719	840	-1.0808389697161811	840	10.810799682617187	840	34.101630532302394	840	23.571352020263671	840	80.067355374155369	840	69.174218994140631	840	-44.34095566933167	840	-7.3438383178710938	840	11.292033765121836	840	10.897308471679688	840	-72.85439771704219	840	-32.573476409912111	840	-20.359764394586886	840	-32.691925415039066	840	8.1800341120631614	840	4.2641641845703129	840	1.9830655542919153	840	-26.414128143310545	840	21.442590166751515	840	-2.0706552423842348	840	16.103379005967493	840	45.560044505741082	840	17.533071531921969
850	-10.233411393213707	850	12.058199645996094	850	-9.1006352929074836	850	7.4843997802734377	850	35.86661923925459	850	29.020006256103514	850	80.418814696916172	850	74.62287322998047	850	-36.2968131520752	850	-17.412003753662109	850	10.915776870527907	850	12.081798522949219	850	-72.961121437274471	850	-44.063029907226564	850	-18.709702149314545	850	-28.42776123046875	850	8.2795192482996427	850	8.0545323486328133	850	9.60498037356411	850	-21.202371917724609	850	21.201727363638181	850	-1.4846356503195679	850	16.212554780600826	850	46.585569480807749	850	17.792979550641967
860	-17.95460512454099	860	10.394999694824218	860	-6.466791787395179	860	-1.2473999633789064	860	33.7417660530955	860	33.639517456054691	860	78.995517324394484	860	77.110302337646488	860	-44.295199640485457	860	-17.530452758789064	860	11.067754975101849	860	9.3574714050292975	860	-69.647785132220292	860	-55.907930419921875	860	-16.484796812352574	860	-23.926699035644532	860	8.343763593412028	860	5.3302052307128909	860	16.070060383840431	860	-13.740084594726563	860	20.955167430311448	860	-0.8811844626413573	860	16.298639746527211	860	47.59642731023424	860	17.929166824460474
870	-24.627087095911069	870	2.4947999267578127	870	-5.3840021858375806	870	3.32639990234375	870	32.4307727666967	870	33.757966461181638	870	77.315293803408736	870	79.479282440185543	870	-42.682218740733049	870	-32.0996803894043	870	10.307415168922418	870	11.844900512695313	870	-65.669079513137035	870	-67.634381927490239	870	-15.706260284413812	870	-23.216005004882813	870	8.6207603074212713	870	7.9360833435058593	870	19.590555506440616	870	-5.448654235839844	870	20.705200210104781	870	-0.26730794768335753	870	16.37091477541388	870	48.59851314902091	870	17.991360340880476
880	-28.427730649280818	880	-4.9895998535156254	880	-9.6104064703548211	880	0.83159997558593746	880	32.383527808715549	880	34.468660491943361	880	76.51437665057145	880	79.8346294555664	880	-25.966808233761824	880	-41.338702789306637	880	8.577761848292127	880	12.200247528076172	880	-63.1468307308445	880	-73.083036163330078	880	-15.032451300724453	880	-20.254779876708984	880	8.9424681125243133	880	8.8836753845214851	880	20.491110736082522	880	0.71069403076171878	880	20.455232989898114	880	0.34656856727464214	880	16.443189804300545	880	49.600598987807579	880	18.053553857300475
890	-34.040271465691191	890	-10.810799682617187	890	-5.5979360369957147	890	-11.226599670410156	890	29.740882619852371	890	36.719191589355468	890	74.3017778882053	890	76.162710296630863	890	-24.356264416815279	890	-33.876415466308593	890	6.580267100612005	890	10.897308471679688	890	-63.655820121664782	890	-72.490791137695311	890	-13.902428209512095	890	-21.202371917724609	890	9.2646816197213866	890	6.7515932922363282	890	18.802455072956604	890	8.1729813537597664	890	20.200911996758059	890	0.97230499006878968	890	16.493401645360269	890	50.572499511847205	890	18.007827029452464
900	-37.574994415525879	900	-16.63199951171875	900	-2.4110071006618958	900	-7.0685997924804687	900	30.544426780805871	900	33.639517456054691	900	73.266394806773008	900	79.953078460693362	900	-19.902330390703113	900	-42.641641845703127	900	3.82061894068098	900	11.015757476806641	900	-65.077914607323123	900	-68.700422973632811	900	-13.138017716934304	900	-18.359595794677734	900	9.6458584578219586	900	6.8700422973632813	900	12.478046070739348	900	15.043023651123047	900	19.943779792618059	900	1.6056993003727893	900	16.529367388320271	900	51.524909518087206	900	17.892416535605797
910	-39.329841906912684	910	-22.453199340820312	910	-3.3908902556259846	910	-5.4053998413085935	910	31.849679140005769	910	32.928823425292968	910	75.113144038716229	910	77.584098358154293	910	-3.4605402676370964	910	-40.509559753417967	910	0.99431552439014581	910	10.660410461425782	910	-67.9398884944269	910	-67.397483917236329	910	-13.416987660778048	910	-17.412003753662109	910	9.304681645924866	910	8.6467773742675789	910	3.2713437959623093	910	17.530452758789064	910	19.686647588478056	910	2.2390936106767891	910	16.565333131280273	910	52.477319524327207	910	17.777006041759126
920	-41.819703021662505	920	-26.61119921875	920	0.63139520992886	920	-7.9001997680664067	920	28.916982494801111	920	32.573476409912111	920	69.6377406553674	920	75.333567260742186	920	-1.6840545696235374	920	-26.295679138183594	920	-0.76126968042338206	920	8.5283283691406258	920	-69.215206646810884	920	-63.014870727539062	920	-13.441962769717677	920	-13.976982604980469	920	9.3891346424854127	920	7.8176343383789062	920	-6.459670325019637	920	18.359595794677734	920	19.426158397391347	920	2.8788490902535373	920	16.580653629346674	920	53.385186779846634	920	17.575343366238016
930	-42.960538508123761	930	-29.937599121093751	930	2.9881393188158945	930	-5.4053998413085935	930	27.076986088799941	930	29.967598297119142	930	64.961959990246783	930	74.385975219726561	930	0.21555239978916418	930	-24.163597045898438	930	-1.7678765618274994	930	6.514695281982422	930	-68.221204855368654	930	-66.686789886474614	930	-13.52588738670293	930	-13.858533599853516	930	9.21623756985861	930	7.8176343383789062	930	-16.875604601909473	930	18.241146789550783	930	19.163331918464682	930	3.5230335067982042	930	16.581599963733339	930	54.262041335206632	930	17.313627977198017
940	-42.363153788636296	940	-35.758798950195313	940	4.5188109446818681	940	-5.4053998413085935	940	28.602609205105161	940	30.204496307373049	940	67.19492163316005	940	73.7937301940918	940	10.913164261846337	940	-19.070289825439453	940	-2.9063169230455088	940	3.6719191589355469	940	-65.232199298666188	940	-65.383850830078131	940	-14.625240808424632	940	-13.029390563964844	940	9.218570288598027	940	9.47592041015625	940	-28.414394957227614	940	8.765226379394532	940	18.900505439538016	940	4.1672179233428714	940	16.582546298120008	940	55.13889589056663	940	17.051912588158018
950	-42.047453496422413	950	-34.095598999023437	950	4.1393852221790128	950	-4.5737998657226564	950	28.28698688409311	950	31.862782379150392	950	62.617931024718416	950	73.912179199218755	950	9.3475381688571026	950	-3.6719191589355469	950	-3.2812284675862102	950	1.4213880615234376	950	-61.112280220493581	950	-67.752830932617186	950	-15.392291477466554	950	-14.095431610107422	950	8.836328664140094	950	8.765226379394532	950	-35.978098002373734	950	2.6058781127929689	950	18.634891103011313	950	4.8126051906475533	950	16.564573436693088	950	55.959411737659217	950	16.727764433997194
960	-39.967717892750727	960	-39.916798828125	960	6.2050655107861985	960	2.4947999267578127	960	28.99148955085213	960	28.664659240722656	960	58.693384224688714	960	68.818871978759759	960	5.44518791423002	960	0.947592041015625	960	-3.8451669163661606	960	-0.23689801025390625	960	-58.58283719469847	960	-68.4635249633789	960	-16.051012837218181	960	-13.503186584472656	960	8.8767599016106757	960	8.6467773742675789	960	-40.247531827403705	960	-6.9884913024902344	960	18.367185873284644	960	5.45889459602222	960	16.53241117840642	960	56.737673553552547	960	16.356791705997196
970	-36.432249840621296	970	-43.658998718261721	970	5.3592751933246241	970	4.1579998779296874	970	32.142887242261473	970	26.058781127929688	970	61.7446696496998	970	63.37021774291992	970	8.1122288899435837	970	-0.4737960205078125	970	-5.0677517491418911	970	-1.4213880615234376	970	-57.018655410006659	970	-68.108177947998044	970	-17.094250984350357	970	-13.147839569091797	970	8.5250039388106735	970	9.2390223999023444	970	-41.856538853716074	970	-15.990615692138672	970	18.099480643557975	970	6.1051840013968866	970	16.500248920119752	970	57.515935369445884	970	15.985818977997196
980	-32.923034264269276	980	-44.490598693847659	980	3.4945704089068563	980	4.1579998779296874	980	31.718513043158403	980	28.190863220214844	980	57.4820829578988	980	66.923687896728509	980	3.0890194579526682	980	10.541961456298829	980	-6.0002517760037222	980	-2.9612251281738282	980	-57.442980799775775	980	-66.331442871093756	980	-17.898930882049925	980	-14.569227630615234	980	8.2063025210130469	980	10.068165435791016	980	-39.179163036004624	980	-28.072414215087889	980	17.829156893164608	980	6.74809758230484	980	16.451144058499523	980	58.229564586171662	980	15.57515272066332
990	-29.830997788656877	990	-39.916798828125	990	1.765685143755702	990	5.8211998291015625	990	31.240569876219162	990	26.769475158691407	990	53.682713435128733	990	63.488666748046874	990	-2.4666680631527171	990	9.2390223999023444	990	-6.9014024332500767	990	-4.14571517944336	990	-58.585831653270404	990	-61.238135650634767	990	-18.893552556160092	990	-12.318696533203125	990	7.8829222101444429	990	8.4098793640136726	990	-34.806512388389358	990	-35.416252532958985	990	17.556719282451276	990	7.38828595218884	990	16.388361895279523	990	58.891017668298332	990	15.132442959649987
1000	-25.307215694486835	1000	-39.916798828125	1000	0.096195686840561123	1000	9.1475997314453128	1000	31.938051611819134	1000	28.309312225341795	1000	57.480971506233516	1000	59.224502563476562	1000	-3.4944123905620117	1000	5.8040012512207033	1000	-7.8115085146743368	1000	-4.0272661743164067	1000	-58.516263881614393	1000	-60.290543609619142	1000	-19.529305177609565	1000	-16.227513702392578	1000	7.4520779326412878	1000	7.2253893127441406	1000	-30.259065114261709	1000	-40.391110748291013	1000	17.284281671737947	1000	8.02847432207284	1000	16.325579732059524	1000	59.552470750424995	1000	14.689733198636654
1010	-23.176628758483311	1010	-36.590398925781251	1010	-4.5168705401360665	1010	4.9895998535156254	1010	30.088034353575779	1010	32.691925415039066	1010	51.1267515307631	1010	61.238135650634767	1010	-7.61424870874155	1010	8.29143035888672	1010	-7.9244599792397	1010	-4.9748582153320315	1010	-57.970003596744235	1010	-57.68466549682617	1010	-20.101346296700541	1010	-16.819758728027345	1010	6.7285693815768965	1010	8.4098793640136726	1010	-23.637921035124982	1010	-41.22025378417969	1010	17.009089446597908	1010	8.6614679982594041	1010	16.248009210172647	1010	60.144803294537354	1010	14.226564352636366
1020	-21.402451491424408	1020	-32.432399047851561	1020	-8.6761979177601845	1020	1.6631999511718749	1020	26.816641824443685	1020	31.744333374023437	1020	46.226428409507605	1020	57.447767486572268	1020	-11.489334862187164	1020	4.14571517944336	1020	-7.9335122038677142	1020	-5.9224502563476564	1020	-55.4005851629084	1020	-56.381726440429688	1020	-19.976250608697093	1020	-19.425636840820314	1020	5.8908277190356628	1020	8.5283283691406258	1020	-17.027207321523647	1020	-32.810374420166013	1020	16.731505056297909	1020	9.28821365097207	1020	16.15759616628598	1020	60.677110108270682	1020	13.745628406516365
1030	-19.787393122721628	1030	-29.937599121093751	1030	-8.92560964738629	1030	-1.2473999633789064	1030	25.957041660995692	1030	31.38898635864258	1030	52.08740843417587	1030	55.671032409667966	1030	-11.049460034586787	1030	-1.7767350769042969	1030	-6.7912524100374583	1030	-7.580736328125	1030	-52.700544622803605	1030	-58.987604553222653	1030	-19.416892303739488	1030	-17.412003753662109	1030	5.1369715729508059	1030	8.5283283691406258	1030	-13.281357072382725	1030	-34.231762481689451	1030	16.453920665997909	1030	9.9149593036847357	1030	16.067183122399314	1030	61.209416922004017	1030	13.264692460396367
1040	-21.433471379953755	1040	-24.947999267578126	1040	-14.509813458038456	1040	0	1040	23.355872473537822	1040	32.691925415039066	1040	47.4978132852884	1040	59.461400573730472	1040	-10.083552805096758	1040	-3.6719191589355469	1040	-4.8276020414939325	1040	-7.1069403076171875	1040	-50.073884490759866	1040	-57.68466549682617	1040	-18.795348085781271	1040	-21.676167938232421	1040	4.1393254401225654	1040	8.0545323486328133	1040	-9.0153610488370752	1040	-29.375353271484375	1040	16.173284330451196	1040	10.53155163563792	1040	15.964228603585797	1040	61.671612021482993	1040	12.777627364109609
1050	-24.283905900687753	1050	-21.621599365234374	1050	-19.429057805590098	1050	-4.5737998657226564	1050	21.38995667815454	1050	30.204496307373049	1050	43.657062406746832	1050	54.960338378906251	1050	-7.5012526093885867	1050	-8.1729813537597664	1050	-2.5699332286849952	1050	-6.7515932922363282	1050	-49.786967192599661	1050	-59.106053558349608	1050	-17.7249930559771	1050	-20.373228881835939	1050	3.3557442130783954	1050	6.514695281982422	1050	-6.5528614750298	1050	-25.348087097167969	1050	15.889797929304526	1050	11.138662267271254	1050	15.849562201572466	1050	62.068333146563	1050	12.284838547822943
1060	-29.7645227658468	1060	-22.453199340820312	1060	-17.713316670225776	1060	-11.226599670410156	1060	21.356673280744793	1060	25.821883117675782	1060	51.005547408346814	1060	47.616500061035154	1060	-1.829685185122222	1060	-10.186614440917969	1060	-0.51326933450919654	1060	-8.0545323486328133	1060	-50.156253127470606	1060	-56.618624450683591	1060	-16.813895189913794	1060	-18.359595794677734	1060	2.3947650992177749	1060	6.0408992614746095	1060	-8.24065211846211	1060	-17.530452758789064	1060	15.606311528157859	1060	11.745772898904587	1060	15.734895799559133	1060	62.465054271643005	1060	11.792049731536276
1070	-37.76860174248786	1070	-22.453199340820312	1070	-23.637413663875009	1070	-7.0685997924804687	1070	21.67254671068136	1070	25.348087097167969	1070	48.784940775913554	1070	54.131195343017581	1070	4.8313630902757883	1070	-11.015757476806641	1070	1.5879669856155232	1070	-5.9224502563476564	1070	-51.992422030527941	1070	-52.236011260986331	1070	-16.050536479867368	1070	-18.9518408203125	1070	1.8926368402501304	1070	4.382613189697266	1070	-11.563888084708147	1070	-12.674043548583985	1070	15.31946065981114	1070	12.340639036457736	1070	15.609943017225644	1070	62.7934236521353	1070	11.302306219676321
1080	-45.690542873793959	1080	-23.28479931640625	1080	-26.224240641742469	1080	-12.058199645996094	1080	22.892127588436786	1080	21.794616943359376	1080	44.427754923753469	1080	48.090296081542967	1080	12.141219666726823	1080	-7.4622873229980469	1080	3.9306605440548736	1080	-4.8564092102050784	1080	-53.523444474282535	1080	-49.393235137939456	1080	-15.205797987578212	1080	-19.780983856201171	1080	1.3321044394967885	1080	5.0933072204589847	1080	-16.110714058079058	1080	-9.2390223999023444	1080	15.029231757864473	1080	12.923211306971069	1080	15.474662377232312	1080	63.053165676168632	1080	10.815620291696323
1090	-54.426267190207355	1090	-25.779599243164064	1090	-23.930946095761509	1090	-18.710999450683595	1090	23.311514788570129	1090	20.728575897216796	1090	52.510430225847529	1090	44.892172943115234	1090	19.483393964269279	1090	-5.8040012512207033	1090	5.9490790642247759	1090	-2.0136330871582033	1090	-54.8230885183186	1090	-51.762215240478518	1090	-13.570102199031318	1090	-17.648901763916015	1090	1.0523917762908397	1090	2.9612251281738282	1090	-23.755772738440978	1090	-8.1729813537597664	1090	14.739002855917805	1090	13.5057835774844	1090	15.339381737238979	1090	63.312907700201961	1090	10.328934363716323
1100	-63.277041769530385	1100	-32.432399047851561	1100	-26.073190146497094	1100	-17.879399475097657	1100	24.096500653616211	1100	22.860657989501952	1100	51.071466732276889	1100	50.340827178955081	1100	28.511573815496551	1100	-1.3029390563964844	1100	8.2464458928157924	1100	1.3029390563964844	1100	-54.679646859877593	1100	-49.037888122558591	1100	-11.7572482211876	1100	-18.004248779296876	1100	0.77652114937759364	1100	4.382613189697266	1100	-32.471743863909012	1100	-8.5283283691406258	1100	14.445213331971083	1100	14.074818892777522	1100	15.196010112338851	1100	63.507907896940942	1100	9.85008298495578
1110	-73.217566808460688	1110	-37.421998901367189	1110	-28.053058905696009	1110	-24.532199279785157	1110	25.579363807977273	1110	22.031514953613282	1110	48.309373213734546	1110	50.340827178955081	1110	37.419423387557636	1110	7.4622873229980469	1110	10.010151838601011	1110	2.2505310974121095	1110	-53.517759326490122	1110	-51.406868225097654	1110	-10.294480509768055	1110	-13.26628857421875	1110	1.2735598512242774	1110	1.89518408203125	1110	-40.630630260420169	1110	-12.792492553710938	1110	14.147580124024415	1110	14.629241093230856	1110	15.043904286158851	1110	63.633019426560949	1110	9.379688985687114
1120	-81.497078115212233	1120	-47.816998596191404	1120	-23.594314122584876	1120	-25.363799255371095	1120	25.759903534377102	1120	22.149963958740233	1120	57.759148448990061	1120	47.734949066162109	1120	42.1856505450413	1120	11.72645150756836	1120	11.196632508843312	1120	4.6195111999511722	1120	-53.388073394480571	1120	-52.709807281494143	1120	-9.4645183104633066	1120	-16.70130972290039	1120	1.418287755163945	1120	0.35534701538085939	1120	-48.06031993835925	1120	-16.345962707519533	1120	13.84994691607775	1120	15.183663293684189	1120	14.891798459978851	1120	63.758130956180949	1120	8.9092949864184465
1130	-91.193477180011087	1130	-57.796198303222653	1130	-22.9540591720436	1130	-22.868999328613281	1130	25.216046519332629	1130	22.268412963867188	1130	59.624582947900109	1130	53.657399322509768	1130	47.000145905502755	1130	17.530452758789064	1130	11.631386751634345	1130	5.3302052307128909	1130	-54.453000248813709	1130	-54.960338378906251	1130	-8.6323217799881853	1130	-14.332329620361328	1130	1.9780349958320898	1130	1.1844900512695313	1130	-50.708468345087219	1130	-22.742208984375	1130	13.548757934197692	1130	15.723922991137291	1130	14.733682871798752	1130	63.823110166466634	1130	8.4485323230166038
1140	-97.900830506224537	1140	-69.438597961425785	1140	-24.422103466770473	1140	-24.532199279785157	1140	26.113268037746451	1140	23.452903015136719	1140	53.6196397711997	1140	51.288419219970706	1140	51.01354072909777	1140	28.5462102355957	1140	11.60589018843778	1140	6.7515932922363282	1140	-55.607830394398981	1140	-56.263277435302733	1140	-8.046728602375369	1140	-10.660410461425782	1140	2.8486867707338348	1140	0.82914303588867189	1140	-50.4836600875845	1140	-30.796741333007812	1140	13.243441162577692	1140	16.247741869890625	1140	14.568590733818752	1140	63.8182835973533	1140	7.9989503842946039
1150	-100.10788183929297	1150	-76.92299774169922	1150	-18.937965787276951	1150	-25.363799255371095	1150	24.555286885289505	1150	23.452903015136719	1150	54.248554817502708	1150	48.090296081542967	1150	51.076031418943522	1150	39.6804167175293	1150	10.673409019243785	1150	8.765226379394532	1150	-57.1639524892982	1150	-53.657399322509768	1150	-7.4118453978925407	1150	-11.3711044921875	1150	3.6137161462732692	1150	0.947592041015625	1150	-48.717404800849295	1150	-39.6804167175293	1150	12.938124390957693	1150	16.771560748643957	1150	14.403498595838753	1150	63.813457028239959	1150	7.549368445572604
1160	-102.57904224295913	1160	-82.744197570800779	1160	-18.050299636023617	1160	-24.532199279785157	1160	20.904643685335422	1160	25.111189086914063	1160	46.246139250059173	1160	55.907930419921875	1160	50.073731681745585	1160	40.509559753417967	1160	9.4775784153797815	1160	10.423512451171876	1160	-58.001624728881552	1160	-53.538950317382813	1160	-7.3961679985592257	1160	-9.0021243896484382	1160	4.3396912971411439	1160	2.0136330871582033	1160	-46.98349352465393	1160	-47.498051055908206	1160	12.62950056797097	1160	17.281101530490382	1160	14.234308207338684	1160	63.753463939665693	1160	7.1096982519494381
1170	-104.88565305370631	1170	-91.060197326660159	1170	-21.451779113751837	1170	-21.205799377441405	1170	19.65951686185921	1170	29.020006256103514	1170	33.032445084267152	1170	61.238135650634767	1170	46.860213205118271	1170	47.971847076416019	1170	8.0775227368381053	1170	11.489553497314454	1170	-57.578800493629025	1170	-54.131195343017581	1170	-6.4624982224928367	1170	-7.3438383178710938	1170	5.8982459924251884	1170	2.2505310974121095	1170	-43.509709229572017	1170	-49.630133148193359	1170	12.316746671784303	1170	17.772810842897048	1170	14.059999641718683	1170	63.624575107332362	1170	6.682406527318105
1180	-102.31339194142764	1180	-96.465597167968752	1180	-16.691809207993806	1180	-25.363799255371095	1180	19.814528585173754	1180	26.295679138183594	1180	29.868730937598965	1180	55.671032409667966	1180	39.862927819634457	1180	48.682541107177734	1180	5.949289131662443	1180	11.963349517822266	1180	-56.861470492089992	1180	-55.315685394287108	1180	-5.62905553754845	1180	-9.3574714050292975	1180	6.9332605747097276	1180	4.0272661743164067	1180	-40.023148308459575	1180	-49.037888122558591	1180	12.003992775597638	1180	18.264520155303714	1180	13.885691076098683	1180	63.495686274999024	1180	6.2551148026867711
1190	-99.765275816043314	1190	-102.28679699707031	1190	-17.648234246021648	1190	-17.879399475097657	1190	17.115032456233692	1190	24.163597045898438	1190	19.251819088658092	1190	54.841889373779296	1190	34.047092070978451	1190	49.985480163574216	1190	4.92649566899793	1190	11.72645150756836	1190	-55.837854915405643	1190	-54.841889373779296	1190	-4.76066838239383	1190	-8.5283283691406258	1190	8.2877204309049546	1190	6.514695281982422	1190	-35.699912400494853	1190	-48.445643096923831	1190	11.688416603970921	1190	18.742185047176797	1190	13.708975011625308	1190	63.316552847651472	1190	5.8376485445356119
1200	-97.138772931142611	1200	-100.62359704589844	1200	-23.346604883727053	1200	-19.542599426269533	1200	13.118675362201413	1200	21.439269927978515	1200	4.8618225578475389	1200	47.379602050781251	1200	28.452910203356065	1200	49.985480163574216	1200	3.738637916481018	1200	9.7128184204101569	1200	-55.330759548249986	1200	-59.224502563476562	1200	-2.7435092923470954	1200	-6.7515932922363282	1200	9.5562739514918249	1200	4.5010621948242191	1200	-32.092923236839731	1200	-47.853398071289064	1200	11.369046335644256	1200	19.200969468050133	1200	13.529022451051974	1200	63.0698736204048	1200	5.4333910502842784
1210	-91.740943480420725	1210	-103.11839697265626	1210	-21.715712724088121	1210	-21.205799377441405	1210	11.919177722163033	1210	19.780983856201171	1210	0.82109515577186443	1210	34.350211486816406	1210	21.67914424690089	1210	49.037888122558591	1210	2.9756504012384433	1210	8.29143035888672	1210	-55.562107684663061	1210	-57.210869476318358	1210	-0.79154724293183509	1210	-4.7379602050781253	1210	10.590609510716007	1210	6.1593482666015626	1210	-30.226002467093046	1210	-42.404743835449217	1210	11.04967606731759	1210	19.659753888923465	1210	13.34906989047864	1210	62.823194393158133	1210	5.0291335560329458
1220	-85.552756956917747	1220	-103.94999694824219	1220	-24.724835113075354	1220	-16.216199523925781	1220	13.687235014389039	1220	18.9518408203125	1220	-10.060338306475821	1220	29.967598297119142	1220	16.939839855766682	1220	37.666783630371093	1220	2.7446970029979312	1220	6.0408992614746095	1220	-57.084052337410483	1220	-58.158461517333983	1220	1.8362816958833488	1220	-5.3302052307128909	1220	11.397567124104953	1220	6.8700422973632813	1220	-28.590968444038481	1220	-40.746457763671877	1220	10.728158258066216	1220	20.10493495905655	1220	13.168133298231956	1220	62.530970574463957	1220	4.6348884610737979
1230	-81.379267124586718	1230	-96.465597167968752	1230	-32.497272024873055	1230	-17.879399475097657	1230	11.737800706829658	1230	16.938207733154297	1230	-24.854243192054078	1230	18.9518408203125	1230	14.820923086828378	1230	34.350211486816406	1230	2.61062587817829	1230	5.3302052307128909	1230	-59.112900720755661	1230	-55.671032409667966	1230	3.2953174056749663	1230	-5.0933072204589847	1230	11.743950099104232	1230	10.186614440917969	1230	-29.060996573810563	1230	-34.942456512451173	1230	10.403530217130882	1230	20.530414624669881	1230	12.98577155666529	1230	62.172785623330626	1230	4.2551440823304647
1240	-77.453630661592129	1240	-95.633997192382807	1240	-31.918907411254764	1240	-22.868999328613281	1240	10.434315875496372	1240	15.516819671630859	1240	-27.456000250433739	1240	5.0933072204589847	1240	13.224919440533087	1240	27.124822174072264	1240	2.16506765290557	1240	4.2641641845703129	1240	-60.831150014184246	1240	-55.434134399414063	1240	5.6715931227085061	1240	-1.4213880615234376	1240	11.694324678013324	1240	9.2390223999023444	1240	-31.198952397726732	1240	-32.810374420166013	1240	10.078902176195548	1240	20.955894290283215	1240	12.803409815098624	1240	61.8146006721973	1240	3.8753997035871315
1250	-75.298274457996172	1250	-89.396997375488283	1250	-35.36713503018396	1250	-21.205799377441405	1250	11.791062594163329	1250	12.674043548583985	1250	-32.429998541876451	1250	0.71069403076171878	1250	15.023265185718547	1250	23.452903015136719	1250	1.8668625542159489	1250	3.5534701538085938	1250	-61.980052017557057	1250	-55.315685394287108	1250	7.047297788999197	1250	-1.3029390563964844	1250	11.230326548959511	1250	9.3574714050292975	1250	-35.0594612127212	1250	-31.507435363769531	1250	9.7529166096548554	1250	21.368316467736296	1250	12.621195028531959	1250	61.415344096169839	1250	3.5063196458173378
1260	-74.439610816112378	1260	-89.396997375488283	1260	-42.656937004392631	1260	-25.363799255371095	1260	14.572999391401105	1260	13.147839569091797	1260	-38.820543168927777	1260	-7.580736328125	1260	20.783765394803915	1260	18.241146789550783	1260	1.3115126396269972	1260	2.2505310974121095	1260	-62.20349241824443	1260	-56.144828430175778	1260	7.7922237280450375	1260	3.3165721435546875	1260	10.687767531128429	1260	10.778859466552735	1260	-39.446039049901522	1260	-28.072414215087889	1260	9.42481078405019	1260	21.76034473326963	1260	12.439209764465293	1260	60.951939569923169	1260	3.1538957182273379
1270	-73.210305171713088	1270	-82.744197570800779	1270	-39.636851496070484	1270	-31.184999084472658	1270	15.857959288639485	1270	12.674043548583985	1270	-30.412852443860892	1270	-24.045148040771483	1270	26.318992200146777	1270	17.175105743408203	1270	0.86812151149366912	1270	2.9612251281738282	1270	-62.574379408014245	1270	-57.566216491699215	1270	8.2115319130290629	1270	5.2117562255859378	1270	9.5226120656618818	1270	11.844900512695313	1270	-45.094989484432972	1270	-30.796741333007812	1270	9.0967049584455211	1270	22.15237299880296	1270	12.257224500398626	1270	60.4885350436765	1270	2.8014717906373381
1280	-73.651871029547934	1280	-77.754597717285151	1280	-40.835726835170583	1280	-29.521799133300782	1280	16.269279759785178	1280	8.6467773742675789	1280	-20.712500043674144	1280	-25.940332122802733	1280	35.801306196441807	1280	13.740084594726563	1280	0.46970144136114556	1280	2.2505310974121095	1280	-63.063118820778342	1280	-60.053645599365232	1280	8.35092356574914	1280	6.8700422973632813	1280	8.5420565425593864	1280	12.081798522949219	1280	-50.784665987914131	1280	-31.152088348388673	1280	8.7680664699875113	1280	22.531925876902708	1280	12.076231277865313	1280	59.988392409595754	1280	2.4607253890175751
1290	-76.22044521015863	1290	-76.091397766113275	1290	-45.119164432515824	1290	-33.679799011230472	1290	17.967328865801449	1290	11.608002502441407	1290	-11.847992344885229	1290	-28.190863220214844	1290	47.371791523048671	1290	16.227513702392578	1290	0.10964857116052329	1290	1.5398370666503907	1290	-64.542595791009219	1290	-61.356584655761722	1290	7.642863796125452	1290	4.6195111999511722	1290	7.3296397330800644	1290	11.608002502441407	1290	-54.251003899381161	1290	-35.8900485534668	1290	8.4385296528255118	1290	22.890439182682705	1290	11.89691111997198	1290	59.426291453115752	1290	2.1396729771415752
1300	-79.345788423127075	1300	-69.438597961425785	1300	-39.2483538080087	1300	-41.164198791503907	1300	20.058939100791875	1300	12.910941558837891	1300	12.038336739800432	1300	-35.8900485534668	1300	56.603645071242873	1300	24.637393066406251	1300	-0.31360686703957086	1300	0.4737960205078125	1300	-67.262239867521885	1300	-61.830380676269534	1300	8.0757041553246971	1300	7.4622873229980469	1300	6.45523986578322	1300	10.897308471679688	1300	-55.895358689017378	1300	-39.32506970214844	1300	8.10899283566351	1300	23.248952488462706	1300	11.717590962078646	1300	58.86419049663575	1300	1.8186205652655749
1310	-84.888634164726611	1310	-72.764997863769537	1310	-38.195291531179777	1310	-37.006198913574217	1310	20.967062390168856	1310	16.109064697265627	1310	32.187324987653064	1310	-27.953965209960938	1310	65.79681116130962	1310	26.295679138183594	1310	-0.71159264763892338	1310	0.35534701538085939	1310	-70.1243326459708	1310	-63.014870727539062	1310	7.6462024509422557	1310	9.1205733947753913	1310	5.6590427621047468	1310	9.5943694152832038	1310	-57.739626460274749	1310	-44.892172943115234	1310	7.7797031457335164	1310	23.595583508589119	1310	11.539854898052013	1310	58.269663079568396	1310	1.510405318829849
1320	-91.555170826930791	1320	-73.596597839355468	1320	-42.179456387530308	1320	-40.332598815917969	1320	22.366796001630789	1320	16.582860717773439	1320	44.637159268072971	1320	-17.412003753662109	1320	75.264785225237	1320	35.653150543212888	1320	-1.0845480666394636	1320	0.23689801025390625	1320	-72.279247481469312	1320	-63.37021774291992	1320	6.6117939644806922	1320	9.3574714050292975	1320	5.1273730531346118	1320	7.4622873229980469	1320	-58.825240741695247	1320	-49.2747861328125	1320	7.4508641821755166	1320	23.920542859995784	1320	11.365008005225347	1320	57.615994220181733	1320	1.225603311633849
1330	-100.1063140175485	1330	-77.754597717285151	1330	-33.459675404735108	1330	-41.164198791503907	1330	24.53392064509746	1330	20.373228881835939	1330	62.995143687482347	1330	-11.3711044921875	1330	77.841624545602713	1330	44.181478912353512	1330	-1.4959104936394674	1330	-0.23689801025390625	1330	-73.899861479391	1330	-63.488666748046874	1330	6.43397360198105	1330	7.4622873229980469	1330	4.7245282251648746	1330	7.4622873229980469	1330	-58.488547858651444	1330	-54.368093353271483	1330	7.1220252186175168	1330	24.245502211402453	1330	11.19016111239868	1330	56.962325360795063	1330	0.94080130443784926
1340	-110.36626609555025	1340	-83.575797546386724	1340	-29.807460020797443	1340	-40.332598815917969	1340	25.871550442285383	1340	19.070289825439453	1340	68.564678679724125	1340	13.384737579345703	1340	80.681669321428132	1340	57.210869476318358	1340	-1.8989074898392389	1340	0.4737960205078125	1340	-74.027336481756961	1340	-67.042136901855471	1340	5.883563406108868	1340	6.6331442871093751	1340	4.6535266172861611	1340	6.0408992614746095	1340	-57.943309801054369	1340	-56.02637942504883	1340	6.794102374752871	1340	24.559183994915532	1340	11.017279709372057	1340	56.2806085753011	1340	0.66993855566882932
1350	-119.42161260570703	1350	-85.2389974975586	1350	-31.63091273803909	1350	-38.669398864746093	1350	26.80208777317457	1350	19.899432861328126	1350	63.222093888231264	1350	31.38898635864258	1350	83.13137855856894	1350	63.488666748046874	1350	-2.2124446181909718	1350	-1.4213880615234376	1350	-73.287856879603609	1350	-69.529566009521488	1350	4.1586302006429623	1350	7.2253893127441406	1350	4.5679788997102833	1350	6.2777972717285158	1350	-57.422535196477945	1350	-57.210869476318358	1350	6.4679898272882044	1350	24.850580764028866	1350	10.84828220834539	1350	55.543467744207767	1350	0.426620449299496
1360	-128.05599927551577	1360	-94.802397216796876	1360	-22.602380161839317	1360	-40.332598815917969	1360	27.342338645498145	1360	21.202371917724609	1360	61.4396567306514	1360	43.233886871337887	1360	77.804636966896481	1360	74.978220245361328	1360	-2.6862415315424748	1360	-0.35534701538085939	1360	-72.830148212157482	1360	-71.7800971069336	1360	3.5966493378551894	1360	7.9360833435058593	1360	4.6972709139525648	1360	5.3302052307128909	1360	-56.526455226472251	1360	-58.51380853271484	1360	6.1418772798235377	1360	25.1419775331422	1360	10.679284707318724	1360	54.806326913114439	1360	0.18330234293016257
1370	-134.57426464313625	1370	-101.45519702148438	1370	-17.259810565439206	1370	-29.521799133300782	1370	27.409543549659183	1370	25.111189086914063	1370	52.88621429776029	1370	62.067278686523437	1370	71.653438507154874	1370	77.3472003479004	1370	-3.0991071828759331	1370	-2.2505310974121095	1370	-71.373441883075273	1370	-73.201485168457026	1370	2.6462402426717109	1370	6.8700422973632813	1370	4.893281366776705	1370	6.3962462768554689	1370	-54.47851884495396	1370	-59.461400573730472	1370	5.8171968897575717	1370	25.422738390055279	1370	10.512475060732109	1370	54.045613811327208	1370	-0.045201403462818784
1380	-138.25961217201581	1380	-111.43439672851562	1380	-19.044821688471245	1380	-29.521799133300782	1380	27.335582375403931	1380	25.703434112548827	1380	38.6199791727357	1380	67.634381927490239	1380	68.081390485376	1380	77.702547363281255	1380	-3.5193903086090828	1380	-2.8427761230468751	1380	-70.483863754360257	1380	-73.201485168457026	1380	1.1872693843806363	1380	5.9224502563476564	1380	5.3915960235285709	1380	4.6195111999511722	1380	-53.843557383957979	1380	-59.342951568603517	1380	5.4955892930975718	1380	25.680679156868614	1380	10.350359608165443	1380	53.234324761660545	1380	-0.24191990914815209
1390	-142.67559808951268	1390	-117.25559655761718	1390	-10.183249893736708	1390	-31.184999084472658	1390	25.851085824070736	1390	25.940332122802733	1390	33.666519607972134	1390	63.37021774291992	1390	57.966774835955029	1390	81.72981353759765	1390	-3.9295668273425122	1390	-2.3689801025390627	1390	-70.742890275781065	1390	-73.675281188964846	1390	0.61076016417225176	1390	4.0272661743164067	1390	6.0333308465528646	1390	3.6719191589355469	1390	-53.0838866993104	1390	-57.566216491699215	1390	5.173981696437572	1390	25.938619923681948	1390	10.188244155598776	1390	52.423035711993876	1390	-0.43863841483348542
1400	-144.35929055549849	1400	-127.23479626464844	1400	-7.4029056921661152	1400	-22.037399353027343	1400	24.580929681398089	1400	27.243271179199219	1400	25.19254555479165	1400	58.987604553222653	1400	48.10990798423768	1400	78.41324139404297	1400	-4.3565216400761919	1400	-2.6058781127929689	1400	-71.664971584319161	1400	-71.543199096679686	1400	0.64787089685704657	1400	3.6719191589355469	1400	6.5306616437039722	1400	5.2117562255859378	1400	-52.209422538571886	1400	-56.02637942504883	1400	4.8541496626482834	1400	26.1866328552617	1400	10.028427454470167	1400	51.59270801150673	1400	-0.6200566769171
1410	-142.76424497036757	1410	-131.39279614257814	1410	-14.103865682037959	1410	-17.047799499511719	1410	24.043284193548224	1410	29.493802276611326	1410	14.278333485582092	1410	54.249644348144528	1410	42.554020998549383	1410	69.884913024902346	1410	-4.8086814291425206	1410	-2.724327117919922	1410	-71.721930425734286	1410	-71.661648101806634	1410	0.58872492650555142	1410	4.14571517944336	1410	7.3107100243831624	1410	5.5671032409667971	1410	-52.012798109300931	1410	-55.197236389160153	1410	4.5384645810669495	1410	26.4114586280417	1410	9.8739796493175	1410	50.717914200380058	1410	-0.7657401418651
1420	-141.97134482796741	1420	-141.37199584960936	1420	-11.98373980524563	1420	-17.879399475097657	1420	23.228323626208827	1420	27.835516204833983	1420	12.825984048762532	1420	37.666783630371093	1420	33.222940985303779	1420	67.9897289428711	1420	-5.2281854782091841	1420	-5.2117562255859378	1420	-71.976397162884837	1420	-71.898546112060544	1420	3.1217259437783103	1420	0.82914303588867189	1420	8.178496745152728	1420	5.3302052307128909	1420	-52.839883334190532	1420	-53.657399322509768	1420	4.2227794994856165	1420	26.636284400821697	1420	9.7195318441648322	1420	49.843120389253393	1420	-0.91142360681309986
1430	-139.08004648369837	1430	-141.37199584960936	1430	-16.165830341281637	1430	-9.5633997192382818	1430	21.671280581775392	1430	25.229638092041014	1430	12.393201046929644	1430	33.757966461181638	1430	31.993129816656548	1430	57.803114501953125	1430	-5.5129824949129791	1430	-3.6719191589355469	1430	-71.3520671009976	1430	-69.884913024902346	1430	6.4027364184833271	1430	-1.7767350769042969	1430	8.9578467404670548	1430	4.9748582153320315	1430	-53.822576998948186	1430	-53.3020523071289	1430	3.9090454705976683	1430	26.851983970268119	1430	9.5674214699588962	1430	48.95377252905967	1430	-1.0418745321073584
1440	-133.78027677575926	1440	-143.45099578857423	1440	-30.094577839675019	1440	-8.7317997436523438	1440	22.066003852458067	1440	23.571352020263671	1440	7.0136159310611355	1440	30.204496307373049	1440	36.422090167837631	1440	47.498051055908206	1440	-6.053925905300126	1440	-4.382613189697266	1440	-69.953650376389348	1440	-71.069403076171881	1440	9.653864951411542	1440	-0.71069403076171878	1440	10.076324959358516	1440	4.382613189697266	1440	-55.558032546015362	1440	-52.946705291748046	1440	3.6002866260776685	1440	27.044411721214782	1440	9.4212715446668973	1440	48.02731184374634	1440	-1.1334824812860249
1450	-130.99391630458271	1450	-140.54039587402343	1450	-34.20312565724366	1450	-14.552999572753906	1450	21.249590168046453	1450	23.571352020263671	1450	9.60605401050742	1450	17.175105743408203	1450	34.631783862835661	1450	42.404743835449217	1450	-6.5548611060518169	1450	-5.68555224609375	1450	-69.048862675603175	1450	-71.069403076171881	1450	14.192321880560044	1450	0.11844900512695313	1450	10.76350181643118	1450	7.2253893127441406	1450	-58.224450126586923	1450	-51.406868225097654	1450	3.2915277815576687	1450	27.236839472161449	1450	9.2751216193748967	1450	47.100851158433009	1450	-1.2250904304646917
1460	-127.94888470766273	1460	-133.88759606933593	1460	-41.179507310890088	1460	-12.889799621582032	1460	20.276768856941381	1460	22.38686196899414	1460	13.525584727147189	1460	13.62163558959961	1460	36.273658568018263	1460	33.165721435546878	1460	-7.1797482275496805	1460	-4.14571517944336	1460	-68.884292261669472	1460	-72.2538931274414	1460	18.238542533465818	1460	4.0272661743164067	1460	11.272619351066453	1460	6.514695281982422	1460	-62.377053261035144	1460	-53.420501312255858	1460	2.9847475912550592	1460	27.421046808921211	1460	9.1313074834696319	1460	46.164112675986047	1460	-1.3022226947582771
1470	-124.25908522515712	1470	-140.54039587402343	1470	-55.619414943320287	1470	-17.047799499511719	1470	20.551222307453543	1470	21.202371917724609	1470	13.201426711681988	1470	14.095431610107422	1470	43.280658965474466	1470	32.455027404785156	1470	-7.6518241710942725	1470	-4.8564092102050784	1470	-68.58090997507378	1470	-70.832505065917971	1470	20.432463245620184	1470	6.514695281982422	1470	11.054519460782935	1470	8.6467773742675789	1470	-67.681022898598457	1470	-54.960338378906251	1470	2.6834955493763926	1470	27.582287186961214	1470	8.994019293484298	1470	45.198659126739379	1470	-1.338911442504277
1480	-123.26288473681618	1480	-131.39279614257814	1480	-57.973767423045288	1480	-29.521799133300782	1480	19.074989757746827	1480	20.610126892089845	1480	16.339342333891551	1480	9.0021243896484382	1480	45.7555893676973	1480	37.785232635498048	1480	-8.0390257172761	1480	-6.0408992614746095	1480	-68.75524178544174	1480	-68.226626953125	1480	22.823119913727908	1480	8.5283283691406258	1480	10.754503775406761	1480	9.3574714050292975	1480	-72.692538988838521	1480	-55.078787384033205	1480	2.3822435074977255	1480	27.743527565001216	1480	8.856731103498964	1480	44.233205577492704	1480	-1.3756001902502768
1490	-121.56887931819384	1490	-129.72959619140625	1490	-60.469706933251359	1490	-32.016599060058596	1490	18.0388246163373	1490	21.439269927978515	1490	20.5298658152509	1490	10.305063446044922	1490	50.208920693744005	1490	35.060905517578128	1490	-8.5266039966771423	1490	-6.514695281982422	1490	-68.899112577307648	1490	-67.9897289428711	1490	24.610430242572122	1490	14.332329620361328	1490	10.440840797320696	1490	9.83126742553711	1490	-74.895199372148923	1490	-59.342951568603517	1490	2.0828865346444507	1490	27.897548164414328	1490	8.7217573694137016	1490	43.261339058392508	1490	-1.3993135806598778
1500	-120.38410688075122	1500	-127.23479626464844	1500	-67.715740649593869	1500	-39.500998840332031	1500	17.579727470335076	1500	20.49167788696289	1500	20.385602440423156	1500	12.200247528076172	1500	59.743208308345245	1500	37.074538604736325	1500	-9.08989320407633	1500	-6.9884913024902344	1500	-68.4334274817443	1500	-69.174218994140631	1500	24.115982477271977	1500	17.76735076904297	1500	9.5143756461153117	1500	11.963349517822266	1500	-77.363541136519018	1500	-63.133319732666017	1500	1.7893545690411175	1500	28.029376821327663	1500	8.5938977415783686	1500	42.269760541792515	1500	-1.3831437005698779
1510	-123.46804533290148	1510	-128.06639624023438	1510	-61.371586681714149	1510	-53.2223984375	1510	15.873539377914092	1510	20.254779876708984	1510	21.578027644136171	1510	14.569227630615234	1510	62.787030017288146	1510	42.167845825195315	1510	-9.5666226614763339	1510	-8.1729813537597664	1510	-68.897869775458176	1510	-68.4635249633789	1510	24.991353213029118	1510	19.780983856201171	1510	9.0448016426367772	1510	10.186614440917969	1510	-79.506899850892268	1510	-66.568340881347652	1510	1.4958226034377842	1510	28.161205478240998	1510	8.4660381137430356	1510	41.278182025192514	1510	-1.3669738204798778
1520	-127.47803545246464	1520	-120.58199645996093	1520	-54.195790636928294	1520	-58.211998291015625	1520	14.268146717379526	1520	19.899432861328126	1520	21.623869842539278	1520	17.175105743408203	1520	64.9347654531455	1520	45.721315979003904	1520	-9.9980272002957626	1520	-7.6991853332519531	1520	-69.380338890740262	1520	-67.515932922363277	1520	24.523330564685217	1520	23.216005004882813	1520	8.6739138103196112	1520	11.489553497314454	1520	-81.569828138542888	1520	-72.846138153076168	1520	1.2040253733805084	1520	28.286879089187458	1520	8.3404651258837781	1520	40.283448246505749	1520	-1.3400121804895195
1530	-129.76248086320231	1530	-120.58199645996093	1530	-51.205892439014811	1530	-53.2223984375	1530	13.753319777347972	1530	17.76735076904297	1530	16.977910933504745	1530	17.76735076904297	1530	70.588311350609644	1530	49.511684143066404	1530	-10.664599085579471	1530	-9.2390223999023444	1530	-68.128651749257031	1530	-67.397483917236329	1530	22.700570718196616	1530	24.163597045898438	1530	8.1063221179822165	1530	11.015757476806641	1530	-83.630309741045366	1530	-75.5704652709961	1530	0.91812317385117526	1530	28.391636437734125	1530	8.222662666792445	1530	39.277992161259078	1530	-1.2763776572995196
1540	-135.48909679117458	1540	-123.07679638671876	1540	-38.2202015849251	1540	-64.864798095703122	1540	12.025060774092431	1540	16.70130972290039	1540	13.777271371429265	1540	19.780983856201171	1540	68.945265207266715	1540	58.395359527587892	1540	-11.086773251864432	1540	-9.2390223999023444	1540	-67.496471656965838	1540	-69.529566009521488	1540	23.162846142355093	1540	23.689801025390626	1540	8.3110536150061876	1540	9.3574714050292975	1540	-84.526833167083424	1540	-77.228751342773435	1540	0.6322209743218421	1540	28.496393786280791	1540	8.10486020770111	1540	38.272536076012415	1540	-1.2127431341095196
1550	-140.14769431515498	1550	-126.40319628906251	1550	-24.588377969079325	1550	-59.8751982421875	1550	10.085879046800946	1550	16.938207733154297	1550	11.687899464454148	1550	21.794616943359376	1550	66.200928698088774	1550	63.488666748046874	1550	-11.688745073150386	1550	-9.2390223999023444	1550	-67.042021052034755	1550	-67.9897289428711	1550	23.45321934329511	1550	24.874291076660157	1550	8.5149713860462128	1550	8.6467773742675789	1550	-83.190521339409074	1550	-78.41324139404297	1550	0.34785235074989762	1550	28.59607740885394	1550	7.9893143978791912	1550	37.266439615619056	1550	-1.1409944658845603
1560	-142.62780295402791	1560	-128.89799621582031	1560	-19.365199642101253	1560	-42.827398742675783	1560	9.7950596805553758	1560	13.503186584472656	1560	8.5895038767043257	1560	19.899432861328126	1560	71.2862586263583	1560	64.6731567993164	1560	-12.322257780949464	1560	-9.3574714050292975	1560	-65.849100414390989	1560	-70.832505065917971	1560	22.751179983338787	1560	23.808250030517577	1560	9.0663560760665618	1560	9.47592041015625	1560	-81.976952075103114	1560	-80.900670501708987	1560	0.069278874785897671	1560	28.676588201547272	1560	7.882296118469192	1560	36.257923276065718	1560	-1.0385836919038938
1570	-147.3038636096959	1570	-131.39279614257814	1570	-5.0680614285278125	1570	-48.648598571777342	1570	9.0079306994981856	1570	13.976982604980469	1570	6.8343556570674462	1570	14.450778625488281	1570	71.381349105971623	1570	69.766464019775384	1570	-12.770965120567457	1570	-10.897308471679688	1570	-66.161758086594887	1570	-67.752830932617186	1570	25.188995516642088	1570	21.676167938232421	1570	10.136263700448147	1570	8.765226379394532	1570	-79.281696289442209	1570	-83.86189562988281	1570	-0.20929460117810228	1570	28.757098994240607	1570	7.7752778390591919	1570	35.249406936512386	1570	-0.9361729179232271
1580	-149.71374998911784	1580	-133.05599609375	1580	5.3453699855576353	1580	-37.006198913574217	1580	8.70197161763583	1580	11.252655487060547	1580	7.0850159857207	1580	13.503186584472656	1580	70.765746996341917	1580	69.292667999267579	1580	-13.396524269186934	1580	-12.200247528076172	1580	-66.541297748358289	1580	-68.108177947998044	1580	28.380866908546015	1580	21.913065948486327	1580	11.546812435099909	1580	8.6467773742675789	1580	-75.912499731882235	1580	-83.269650604248042	1580	-0.4865488070753835	1580	28.833577473933779	1580	7.6704821337959457	1580	34.2420046068591	1580	-0.82852554070568707
1590	-147.79163502019605	1590	-138.87719592285157	1590	6.9648439682032226	1590	-22.868999328613281	1590	9.6175536158085251	1590	9.3574714050292975	1590	8.10136897704865	1590	11.72645150756836	1590	72.250980899722421	1590	66.094544860839846	1590	-14.058695610386032	1590	-12.081798522949219	1590	-66.249169805123842	1590	-66.568340881347652	1590	29.92631149822062	1590	25.111189086914063	1590	12.36584513043578	1590	8.6467773742675789	1590	-74.745985818549642	1590	-81.72981353759765	1590	-0.75822041753271674	1590	28.892992902827114	1590	7.5750914265006131	1590	33.239316298045765	1590	-0.69871906347635382
1600	-146.39101003314889	1600	-142.61939581298827	1600	13.825826403997237	1600	-18.710999450683595	1600	10.02558768418746	1600	10.423512451171876	1600	9.8528483364970043	1600	10.068165435791016	1600	69.434164015737636	1600	70.0033620300293	1600	-14.533881221404243	1600	-12.792492553710938	1600	-67.008862256736222	1600	-66.331442871093756	1600	34.823422482093974	1600	22.979106994628907	1600	13.719053970405284	1600	8.1729813537597664	1600	-72.887671390650638	1600	-82.322058563232417	1600	-1.02989202799005	1600	28.952408331720449	1600	7.47970071920528	1600	32.236627989232431	1600	-0.56891258624702057
1610	-143.03255845872724	1610	-147.60899566650392	1610	17.574375839200105	1610	-4.9895998535156254	1610	10.461364999907552	1610	9.0021243896484382	1610	12.617110557312046	1610	9.47592041015625	1610	64.714782944208423	1610	70.121811035156256	1610	-15.101789960841714	1610	-13.740084594726563	1610	-66.909513472447912	1610	-66.4498918762207	1610	38.798655860329241	1610	25.111189086914063	1610	14.743934729262804	1610	12.674043548583985	1610	-72.822280609023977	1610	-80.54532348632813	1610	-1.300451268351335	1610	29.008725539520313	1610	7.3864888480540412	1610	31.236171498525863	1610	-0.4366102769309117
1620	-136.03303725950573	1620	-150.10379559326171	1620	13.259884358639411	1620	4.9895998535156254	1620	11.881480739336023	1620	9.0021243896484382	1620	16.356953767850015	1620	9.1205733947753913	1620	60.145386109141789	1620	70.832505065917971	1620	-15.852738142058911	1620	-13.62163558959961	1620	-65.818383540221234	1620	-65.620748840332027	1620	40.585749545168852	1620	27.36172018432617	1620	15.231961891047128	1620	11.252655487060547	1620	-75.060937290967459	1620	-76.75495532226563	1620	-1.565694414416668	1620	29.050236132560315	1620	7.3036897868467081	1620	30.246381022259193	1620	-0.29238021194491171
1630	-130.5677076460054	1630	-144.28259576416016	1630	14.407098333571984	1630	7.4843997802734377	1630	12.080968265189309	1630	9.0021243896484382	1630	18.310586206802881	1630	7.9360833435058593	1630	51.520500801718846	1630	71.187852081298828	1630	-16.353100580277111	1630	-14.687676635742188	1630	-65.257088396585416	1630	-65.857646850585937	1630	43.892397834571128	1630	29.730700286865236	1630	15.327442382919756	1630	12.674043548583985	1630	-77.302438118801717	1630	-75.5704652709961	1630	-1.8309375604820013	1630	29.091746725600313	1630	7.2208907256393742	1630	29.256590545992527	1630	-0.14815014695891177
1640	-124.88562709268049	1640	-143.45099578857423	1640	12.360174084356768	1640	13.305599609375	1640	11.656270255489876	1640	10.186614440917969	1640	20.929928129244786	1640	9.83126742553711	1640	41.015663315055704	1640	67.515932922363277	1640	-16.941061511314537	1640	-14.806125640869141	1640	-64.616368371445645	1640	-66.686789886474614	1640	45.989711939038393	1640	35.179354522705076	1640	15.093233660879868	1640	12.437145538330078	1640	-81.478200757646874	1640	-72.727689147949221	1640	-2.0952574637652894	1640	29.130964760680204	1640	7.1402068273794779	1640	28.26974005087267	1640	-0.0037243310842355916
1650	-117.43514858498288	1650	-141.37199584960936	1650	4.0566893404962379	1650	18.295199462890626	1650	13.478954466389581	1650	10.305063446044922	1650	23.889858347682278	1650	14.213880615234375	1650	30.64030695031904	1650	64.910054809570312	1650	-17.706036332198494	1650	-15.16147265625	1650	-63.597892299013786	1650	-67.634381927490239	1650	44.674500745058459	1650	38.377477661132815	1650	13.9054588874831	1650	15.398370666503906	1650	-87.719028189659568	1650	-73.556832183837884	1650	-2.3545414973286225	1650	29.1576779341602	1650	7.0710601815594778	1650	27.298925816552671	1650	0.14176921691043104
1660	-112.6283538241465	1660	-136.38239599609375	1660	2.10115502845305	1660	12.473999633789063	1660	13.365552799989704	1660	11.608002502441407	1660	25.106944196996679	1660	16.227513702392578	1660	19.571383267355326	1660	60.290543609619142	1660	-18.308906046265054	1660	-15.635268676757812	1660	-64.117640119713826	1660	-66.331442871093756	1660	45.588456706485182	1660	41.101804779052735	1660	13.186038366355852	1660	14.332329620361328	1660	-93.046054324019636	1660	-75.688914276123043	1660	-2.613825530891956	1660	29.184391107640202	1660	7.0019135357394786	1660	26.328111582232673	1660	0.28726276490509772
1670	-109.02501681277123	1670	-132.22439611816407	1670	0.11463102352122334	1670	14.137199584960937	1670	13.101432870757819	1670	11.963349517822266	1670	25.556491935313375	1670	18.59649380493164	1670	8.8975921766034034	1670	51.051521209716796	1670	-18.847332680150739	1670	-16.345962707519533	1670	-65.338391245631612	1670	-63.962462768554687	1670	46.087742106495895	1670	42.641641845703127	1670	12.084266173860634	1670	16.227513702392578	1670	-98.922944113019966	1670	-78.17634338378906	1670	-2.8723512698899141	1670	29.209377577066771	1670	6.9347894655089233	1670	25.360783577352869	1670	0.43130220298501754
1680	-105.90036726539228	1680	-123.90839636230469	1680	-6.3155342120280977	1680	13.305599609375	1680	14.065630025294649	1680	11.489553497314454	1680	27.097834456028949	1680	20.610126892089845	1680	-1.7708879311111048	1680	41.457151794433592	1680	-19.536980444853231	1680	-17.056656738281252	1680	-64.970233003019217	1680	-65.146952819824222	1680	42.205862758572174	1680	44.063029907226564	1680	10.79237941122166	1680	14.806125640869141	1680	-102.67120601118566	1680	-82.558956573486327	1680	-3.1260930622919143	1680	29.22347057533344	1680	6.8804254677462566	1680	24.41544957879287	1680	0.56616791822101753
1690	-107.6742563980583	1690	-118.91879650878906	1690	-7.2601628493526427	1690	4.1579998779296874	1690	12.992300962898558	1690	14.924574645996094	1690	25.294949127686266	1690	22.38686196899414	1690	-9.0763638049625115	1690	30.3229453125	1690	-19.985561603192679	1690	-17.530452758789064	1690	-65.960772670538915	1690	-65.146952819824222	1690	41.615559520525693	1690	47.498051055908206	1690	10.273268616760873	1690	13.503186584472656	1690	-105.43052083829254	1690	-88.007610809326167	1690	-3.3798348546939145	1690	29.237563573600106	1690	6.82606146998359	1690	23.470115580232871	1690	0.70103363345701752
1700	-111.37329727592513	1700	-114.76079663085938	1700	-7.42836800598127	1700	3.32639990234375	1700	12.068345642826124	1700	13.029390563964844	1700	21.877029686660308	1700	23.808250030517577	1700	-14.8070781168113	1700	19.780983856201171	1700	-20.577221926768932	1700	-18.714942810058595	1700	-66.166731382148029	1700	-64.1993607788086	1700	41.14164384120302	1700	46.076662994384769	1700	9.8938159621141253	1700	13.62163558959961	1700	-107.91256202014091	1700	-93.219367034912111	1700	-3.6329589087965419	1700	29.250382269020026	1700	6.7735901819943765	1700	22.528812897486461	1700	0.83353457720553392
1710	-113.59511969906319	1710	-112.26599670410157	1710	-10.916469088077552	1710	-2.0789999389648437	1710	13.30892681439428	1710	13.858533599853516	1710	22.194828039291394	1710	26.887924163818358	1710	-20.239364298296973	1710	11.963349517822266	1710	-21.154302727028966	1710	-18.833391815185546	1710	-65.734084667226455	1710	-65.146952819824222	1710	37.446759665464519	1710	43.826131896972655	1710	9.2835805643845148	1710	14.213880615234375	1710	-109.9825627718204	1710	-98.786470275878912	1710	-3.8814970412872083	1710	29.253740885680024	1710	6.735169858085043	1710	21.617437610099795	1710	0.94848009872620054
1720	-119.15052210182154	1720	-108.93959680175782	1720	-9.28948388075085	1720	-2.4947999267578127	1720	11.243087300493215	1720	13.976982604980469	1720	17.6252463987003	1720	25.229638092041014	1720	-21.107306546455014	1720	0.59224502563476566	1720	-21.417047835380547	1720	-19.425636840820314	1720	-66.728081903121335	1720	-64.317809783935544	1720	36.11438329814122	1720	41.6940498046875	1720	9.740063059378663	1720	11.3711044921875	1720	-110.54168989671369	1720	-103.16908346557617	1720	-4.1300351737778751	1720	29.257099502340022	1720	6.6967495341757095	1720	20.706062322713127	1720	1.0634256202468673
1730	-125.42004230121292	1730	-109.77119677734375	1730	-6.8065299203223262	1730	-6.6527998046875	1730	11.307715955279516	1730	15.398370666503906	1730	12.631433237688865	1730	27.124822174072264	1730	-19.402008747215476	1730	-9.2390223999023444	1730	-22.110713467368708	1730	-19.070289825439453	1730	-67.049481255717509	1730	-64.791605804443364	1730	35.319281570730524	1730	43.352335876464842	1730	10.194588161185365	1730	9.7128184204101569	1730	-110.30616697989376	1730	-105.06426754760743	1730	-4.378074520101837	1730	29.259552525999954	1730	6.6600479566331714	1730	19.79927261399347	1730	1.1757945728673407
1740	-130.32453446246012	1740	-113.92919665527344	1740	-7.6490035415408109	1740	-6.6527998046875	1740	12.362536350145401	1740	13.26628857421875	1740	11.09949364518357	1740	21.794616943359376	1740	-18.077877063620868	1740	-13.384737579345703	1740	-21.990889962483564	1740	-20.373228881835939	1740	-66.486489928550242	1740	-66.2129938659668	1740	31.053086555464567	1740	41.6940498046875	1740	10.146739647123262	1740	11.489553497314454	1740	-109.30869437843218	1740	-107.43324765014648	1740	-4.6216547180958374	1740	29.253909548239953	1740	6.6387119716085055	1740	18.933477978553469	1740	1.265128999522007
1750	-135.96572811795275	1750	-108.10799682617187	1750	-4.1961578797230459	1750	-9.97919970703125	1750	10.777892542509218	1750	13.503186584472656	1750	4.7211009363836336	1750	21.083922912597657	1750	-11.115407280527506	1750	-18.359595794677734	1750	-21.316070772416946	1750	-21.202371917724609	1750	-68.08425517559985	1750	-65.502299835205079	1750	29.918961097598984	1750	36.956089599609378	1750	11.128876766238385	1750	9.0021243896484382	1750	-108.03037117024542	1750	-111.22361581420898	1750	-4.8652349160898369	1750	29.248266570479956	1750	6.6173759865838386	1750	18.067683343113469	1750	1.3544634261766735
1760	-139.59116330659742	1760	-117.25559655761718	1760	-1.2063593035396281	1760	-7.4843997802734377	1760	9.6840795653634437	1760	11.252655487060547	1760	-1.0809752260575358	1760	14.569227630615234	1760	-2.2792576928040882	1760	-19.425636840820314	1760	-20.37539284067762	1760	-20.136330871582032	1760	-70.647209448920052	1760	-65.383850830078131	1760	29.540730758648841	1760	35.771599548339843	1760	11.996323198293268	1760	10.186614440917969	1760	-105.37606977779106	1760	-110.51292178344727	1760	-5.1084177591944675	1760	29.241826818946549	1760	6.5975382188033089	1760	17.206885775373927	1760	1.4415574587531352
1770	-138.80528178307492	1770	-130.56119616699218	1770	-1.2148826371366184	1770	-5.8211998291015625	1770	11.688353102085287	1770	9.3574714050292975	1770	1.4771127596502236	1770	12.200247528076172	1770	3.4417741965065662	1770	-16.938207733154297	1770	-19.799169844023137	1770	-22.860657989501952	1770	-71.970666631648754	1770	-68.581973968505864	1770	26.083207443140896	1770	35.8900485534668	1770	12.298389059576493	1770	12.081798522949219	1770	-103.92912370818614	1770	-110.51292178344727	1770	-5.3471812406031338	1770	29.226525388373219	1770	6.5943635501266424	1770	16.401665350833927	1770	1.5037339376818022
1780	-138.12040115832943	1780	-129.72959619140625	1780	2.7300275633354332	1780	-5.8211998291015625	1780	11.42954722855194	1780	11.608002502441407	1780	-3.4805323382927646	1780	12.910941558837891	1780	13.097692167937019	1780	-19.780983856201171	1780	-18.79239427573216	1780	-21.439269927978515	1780	-75.277939154364631	1780	-66.331442871093756	1780	27.433102733354943	1780	32.3365783996582	1780	13.06321311794644	1780	12.200247528076172	1780	-103.30712332640904	1780	-109.68377874755859	1780	-5.585944722011801	1780	29.211223957799888	1780	6.5911888814499759	1780	15.596444926293927	1780	1.5659104166104689
1790	-134.46803345950508	1790	-135.55079602050782	1790	7.0462364673331912	1790	-3.32639990234375	1790	11.563505777815042	1790	10.068165435791016	1790	-7.0504482774754287	1790	4.7379602050781253	1790	20.381628043825668	1790	-9.9497164306640631	1790	-18.182455218749922	1790	-20.728575897216796	1790	-78.434664580030443	1790	-68.345075958251954	1790	29.265917284834039	1790	31.033639343261719	1790	14.1888855017827	1790	12.437145538330078	1790	-103.30273776368439	1790	-108.61773770141602	1790	-5.8243989503004316	1790	29.195285876773145	1790	6.5892482872907872	1790	14.79623569962118	1790	1.626515355656285
1800	-128.69605960281595	1800	-139.7087958984375	1800	6.2801244802452061	1800	-0.83159997558593746	1800	14.170702861693822	1800	10.186614440917969	1800	0.92899151469047858	1800	-2.0136330871582033	1800	21.804293918999992	1800	-2.3689801025390627	1800	-17.149806921556277	1800	-17.885799774169922	1800	-78.272334694973168	1800	-69.529566009521488	1800	26.162874443022623	1800	30.678292327880861	1800	14.269740632872789	1800	11.252655487060547	1800	-103.48506110270581	1800	-106.36720660400391	1800	-6.0583593441890979	1800	29.170096468846481	1800	6.6052403384614538	1800	14.068845441947847	1800	1.664283855782285
1810	-122.68105698882297	1810	-144.28259576416016	1810	9.9173638354081817	1810	-0.83159997558593746	1810	13.792999242249948	1810	11.963349517822266	1810	-0.79794310306216154	1810	1.0660410461425782	1810	23.368815707234255	1810	3.4350211486816407	1810	-16.429098197998666	1810	-19.425636840820314	1810	-79.5320568847598	1810	-72.2538931274414	1810	28.573719103670424	1810	25.111189086914063	1810	15.685723796230349	1810	13.029390563964844	1810	-106.23419061378193	1810	-104.1166755065918	1810	-6.2923197380777642	1810	29.144907060919813	1810	6.6212323896321195	1810	13.341455184274514	1810	1.702052355908285
1820	-116.38126196592998	1820	-135.55079602050782	1820	13.557656341722897	1820	2.4947999267578127	1820	12.587636006030323	1820	11.963349517822266	1820	-3.3682519798424355	1820	-1.5398370666503907	1820	21.203729993664464	1820	12.674043548583985	1820	-16.130207174076805	1820	-18.9518408203125	1820	-80.6903028279701	1820	-74.741322235107418	1820	28.10879720448882	1820	26.295679138183594	1820	16.979358318760625	1820	12.792492553710938	1820	-109.48335788734485	1820	-103.40598147583008	1820	-6.5260514809777268	1820	29.119238458879735	1820	6.6381550838229373	1820	12.618472269401899	1820	1.7390066238801523
1830	-107.3369910546777	1830	-133.05599609375	1830	12.010350698834955	1830	7.4843997802734377	1830	14.125364448565634	1830	9.5943694152832038	1830	9.3722342608763043	1830	-7.2253893127441406	1830	14.877392971660184	1830	17.76735076904297	1830	-16.0921488002775	1830	-19.070289825439453	1830	-79.8418192287309	1830	-78.65013940429688	1830	25.929899909018584	1830	31.270537353515625	1830	16.823987248852994	1830	14.213880615234375	1830	-113.36629515062536	1830	-103.28753247070313	1830	-6.755071025241727	1830	29.083694291199734	1830	6.6742571167736049	1830	11.986318940928566	1830	1.7591806292001522
1840	-100.65346376689674	1840	-129.72959619140625	1840	14.701117390522409	1840	5.8211998291015625	1840	12.336244393293097	1840	13.147839569091797	1840	9.3268239414092591	1840	0.947592041015625	1840	8.6123462923459	1840	20.373228881835939	1840	-16.927264468295729	1840	-18.359595794677734	1840	-80.736079863877052	1840	-76.991853332519526	1840	25.22421936678526	1840	26.651026153564452	1840	17.519782498028498	1840	13.976982604980469	1840	-118.44900512695313	1840	-104.47202252197266	1840	-6.9840905695057272	1840	29.048150123519733	1840	6.7103591497242716	1840	11.354165612455232	1840	1.7793546345201521
1850	-94.205463843460961	1850	-120.58199645996093	1850	17.382745521965646	1850	9.97919970703125	1850	10.613995794998541	1850	13.740084594726563	1850	8.4806411561746486	1850	-0.35534701538085939	1850	1.7153417912592257	1850	21.202371917724609	1850	-17.79811874440357	1850	-15.16147265625	1850	-81.56453933084677	1850	-80.189976470947272	1850	24.405572552921562	1850	29.493802276611326	1850	17.975402899779098	1850	15.635268676757812	1850	-118.44900512695313	1850	-106.84100262451172	1850	-7.2129618896470209	1850	29.012310144332986	1850	6.7470535154417641	1850	10.725116412544063	1850	1.7993282059094318
1860	-87.180579184828929	1860	-117.25559655761718	1860	14.527971216211739	1860	12.473999633789063	1860	12.63653319560861	1860	10.660410461425782	1860	23.553420030664366	1860	-4.2641641845703129	1860	-5.71591243536948	1860	21.083922912597657	1860	-19.019900098968154	1860	-16.227513702392578	1860	-80.177692803127627	1860	-81.374466522216792	1860	19.78372792858022	1860	28.42776123046875	1860	17.185513192251811	1860	17.056656738281252	1860	-118.44900512695313	1860	-109.56532974243164	1860	-7.4367194775563537	1860	28.966264668166318	1860	6.8041833616090974	1860	10.203159647998064	1860	1.8123868066907651
1870	-84.550518098375875	1870	-108.93959680175782	1870	16.334314619222408	1870	12.473999633789063	1870	12.3421881546696	1870	13.976982604980469	1870	22.782253489744271	1870	9.5943694152832038	1870	-12.806860955457063	1870	14.569227630615234	1870	-20.029848104440795	1870	-15.990615692138672	1870	-80.682629859993739	1870	-81.374466522216792	1870	18.409663612713565	1870	26.651026153564452	1870	16.868654609354792	1870	17.76735076904297	1870	-118.44900512695313	1870	-113.47414691162109	1870	-7.6604770654656864	1870	28.920219191999653	1870	6.8613132077764307	1870	9.6812028834520643	1870	1.8254454074720985
1880	-84.191089679388028	1880	-102.28679699707031	1880	18.535763300870514	1880	13.305599609375	1880	12.264607504366527	1880	12.555594543457032	1880	19.16370397917909	1880	6.6331442871093751	1880	-18.059773764051133	1880	3.9088171691894531	1880	-21.570360604457512	1880	-17.056656738281252	1880	-81.1626236764424	1880	-82.322058563232417	1880	17.104894133262761	1880	24.518944061279296	1880	16.594972791904894	1880	18.833391815185546	1880	-118.44900512695313	1880	-118.21210711669922	1880	-7.8841761814483089	1880	28.874070521566242	1880	6.9186643213405965	1880	9.16045806686364	1880	1.8385694379234809
1890	-81.627719633530631	1890	-99.7919970703125	1890	14.727602044840698	1890	17.463599487304688	1890	17.96948241874345	1890	11.252655487060547	1890	33.870452884167904	1890	5.68555224609375	1890	-20.826878251979871	1890	1.1844900512695313	1890	-22.226246777598142	1890	-17.885799774169922	1890	-79.208988671231339	1890	-80.663772491455077	1890	11.744584613086783	1890	25.466536102294921	1890	16.055921102771755	1890	18.359595794677734	1890	-118.44900512695313	1890	-118.21210711669922	1890	-8.1021216598469756	1890	28.817767535292909	1890	6.997788146736597	1890	8.7589689292103063	1890	1.8581317479028143
1900	-82.683147517403441	1900	-87.7337974243164	1900	15.866425289663031	1900	14.137199584960937	1900	21.240016962377624	1900	12.081798522949219	1900	29.746920131101721	1900	22.38686196899414	1900	-22.02603383810753	1900	-4.6195111999511722	1900	-22.788486443464908	1900	-18.833391815185546	1900	-79.300699378804154	1900	-81.492915527343754	1900	10.042221272194546	1900	20.610126892089845	1900	16.717141691814028	1900	18.122697784423828	1900	-118.44900512695313	1900	-117.85676010131836	1900	-8.3200671382456424	1900	28.761464549019578	1900	7.0769119721325966	1900	8.3574797915569743	1900	1.8776940578821475
1910	-85.591965231783718	1910	-84.407397521972655	1910	17.03957056837698	1910	15.800399536132813	1910	24.831422041726213	1910	13.384737579345703	1910	20.517360592320362	1910	20.136330871582032	1910	-20.435010852806613	1910	-11.72645150756836	1910	-23.350726109331479	1910	-20.254779876708984	1910	-79.392410086377993	1910	-82.322058563232417	1910	8.6119003420167459	1910	19.188738830566408	1910	17.325095235401768	1910	17.412003753662109	1910	-118.44900512695313	1910	-118.09365811157227	1910	-8.5380126166443091	1910	28.705161562746245	1910	7.1560357975285962	1910	7.9559906539036405	1910	1.8972563678614809
1920	-85.350465425894171	1920	-81.912597595214848	1920	13.869568040238178	1920	19.9583994140625	1920	30.955738794874058	1920	12.081798522949219	1920	58.132172826236129	1920	18.241146789550783	1920	-13.847132711299503	1920	-18.9518408203125	1920	-23.642934293596163	1920	-21.676167938232421	1920	-76.888465539531339	1920	-81.019119506835935	1920	2.5755479231545451	1920	17.530452758789064	1920	16.665151598836552	1920	18.59649380493164	1920	-118.44900512695313	1920	-118.21210711669922	1920	-8.7493858048975923	1920	28.639252491192838	1920	7.25805296039477	1920	7.8706465853653755	1920	1.9390681352903167
1930	-89.241371561573857	1930	-86.902197448730462	1930	15.052367735163568	1930	14.137199584960937	1930	33.486181062055479	1930	17.175105743408203	1930	43.177778796690362	1930	31.270537353515625	1930	-9.5779958285936981	1930	-19.307187835693359	1930	-24.157977787731202	1930	-23.216005004882813	1930	-76.526506954854611	1930	-77.8209963684082	1930	0.18719119247989902	1930	11.844900512695313	1930	16.800428123030962	1930	16.938207733154297	1930	-118.44900512695313	1930	-118.09365811157227	1930	-8.9607056682815927	1930	28.573265479799502	1930	7.3602558704207706	1930	7.7878675883793758	1930	1.9810604257003166
1940	-92.538477278260117	1940	-82.744197570800779	1940	17.093969171617189	1940	14.968799560546875	1940	34.163051762575364	1940	20.49167788696289	1940	23.734810464113192	1940	28.309312225341795	1940	-3.8832393061078903	1940	-21.676167938232421	1940	-24.6748470525311	1940	-22.623759979248046	1940	-76.182098439494624	1940	-80.426874481201168	1940	-2.1397589394830945	1940	9.83126742553711	1940	16.955973372582456	1940	16.109064697265627	1940	-118.44900512695313	1940	-118.80435214233398	1940	-9.172025531665593	1940	28.50727846840617	1940	7.46245878044677	1940	7.7050885913933751	1940	2.0230527161103167
1950	-91.0017982994519	1950	-86.902197448730462	1950	21.543557484957123	1950	16.63199951171875	1950	37.800423031856191	1950	24.282046051025389	1950	9.1047325703473767	1950	18.9518408203125	1950	30.688930311269985	1950	-19.66253485107422	1950	-24.621376700964319	1950	-23.216005004882813	1950	-73.387839320915887	1950	-78.65013940429688	1950	-7.5627373728058114	1950	8.765226379394532	1950	15.850967587744194	1950	16.345962707519533	1950	-118.44900512695313	1950	-118.56745413208007	1950	-9.3757989715935341	1950	28.445116015332864	1950	7.5883964038489538	1950	7.61594345206066	1950	2.2379430403723215
1960	-91.525083525519861	1960	-85.2389974975586	1960	25.249638710827451	1960	14.137199584960937	1960	35.845283063847461	1960	31.270537353515625	1960	-6.1262877731373635	1960	53.657399322509768	1960	39.496510740471194	1960	-14.569227630615234	1960	-24.952261934857987	1960	-23.571352020263671	1960	-72.569320599304348	1960	-76.75495532226563	1960	-9.5644803717240752	1960	2.9612251281738282	1960	15.553356167793346	1960	16.582860717773439	1960	-118.44900512695313	1960	-118.68590313720704	1960	-9.5793697183295325	1960	28.383056287999533	1960	7.7149715298829529	1960	7.5266273213013264	1960	2.457477320087655
1970	-92.276868823555745	1970	-86.902197448730462	1970	29.527289963877141	1970	14.137199584960937	1970	30.829352548813471	1970	34.587109497070315	1970	-28.350668424038112	1970	41.101804779052735	1970	44.514986513349285	1970	-8.1729813537597664	1970	-25.199118889203387	1970	-23.571352020263671	1970	-71.805636688011489	1970	-77.3472003479004	1970	-8.8022189846782162	1970	2.724327117919922	1970	15.01255717756294	1970	15.16147265625	1970	-118.44900512695313	1970	-118.68590313720704	1970	-9.7829404650655327	1970	28.3209965606662	1970	7.8415466559169529	1970	7.437311190541994	1970	2.677011599802988
1980	-87.296471090874817	1980	-93.139197265625	1980	27.27678693805883	1980	17.463599487304688	1980	28.84510879104857	1980	34.468660491943361	1980	-51.237990684564465	1980	23.097555999755858	1980	32.831212467165351	1980	-5.68555224609375	1980	-24.72671342809134	1980	-24.518944061279296	1980	-68.4491295566975	1980	-76.75495532226563	1980	-10.954451687021916	1980	-1.89518408203125	1980	13.055719287779191	1980	18.359595794677734	1980	-118.44900512695313	1980	-118.44900512695313	1980	-9.9777045417514643	1980	28.245193943332755	1980	7.9929117605678162	1980	7.3430669369992883	1980	2.8096826273009694
1990	-86.077170382138917	1990	-94.802397216796876	1990	30.415002101771051	1990	20.789999389648436	1990	22.51370695865555	1990	37.074538604736325	1990	-69.802810917557139	1990	8.765226379394532	1990	28.172403815093695	1990	28.664659240722656	1990	-24.627787029433055	1990	-24.045148040771483	1990	-67.1332197876884	1990	-72.96458715820313	1990	-9.90560292502896	1990	-7.2253893127441406	1990	11.709642214488873	1990	15.753717681884766	1990	-118.44900512695313	1990	-118.44900512695313	1990	-10.172060730561464	1990	28.168754813199421	1990	8.14542503264915	1990	7.2485944335592878	1990	2.9383305146969696
2000	-86.174046336216023	2000	-93.970797241210931	2000	33.290495483056844	2000	25.779599243164064	2000	15.714642043139298	2000	35.53470153808594	2000	-84.847952950642878	2000	-4.0272661743164067	2000	19.961321384442254	2000	36.245395568847655	2000	-23.451283717621028	2000	-24.045148040771483	2000	-65.917383897327937	2000	-72.96458715820313	2000	-8.3139606411807527	2000	-8.29143035888672	2000	10.749549641979854	2000	14.332329620361328	2000	-118.44900512695313	2000	-118.92280114746095	2000	-10.366416919371465	2000	28.092315683066087	2000	8.2979383047304847	2000	7.1541219301192873	2000	3.0669784020929693
2010	-81.242555045246661	2010	-93.139197265625	2010	31.726650070348761	2010	29.937599121093751	2010	14.079323423127102	2010	31.38898635864258	2010	-78.615187543903431	2010	-29.020006256103514	2010	17.231632323130537	2010	42.523192840576172	2010	-21.543801134441924	2010	-25.821883117675782	2010	-62.085910548227268	2010	-72.609240142822259	2010	-9.7122467049852119	2010	-8.0545323486328133	2010	7.6026348150624656	2010	14.806125640869141	2010	-118.44900512695313	2010	-118.68590313720704	2010	-10.550406778188048	2010	28.008156265692694	2010	8.4765342824533612	2010	7.1517427934906941	2010	3.2420920292973427
2020	-81.492608305364058	2020	-88.565397399902338	2020	33.451355220191061	2020	25.779599243164064	2020	10.953415046792825	2020	28.072414215087889	2020	-78.073174033287	2020	-53.657399322509768	2020	7.235730295923986	2020	32.218129394531253	2020	-20.201679562481107	2020	-24.755842071533202	2020	-60.260133447910796	2020	-68.700422973632811	2020	-8.7198290872731068	2020	-10.423512451171876	2020	5.5535936891543614	2020	13.26628857421875	2020	-118.44900512695313	2020	-118.56745413208007	2020	-10.733707031361382	2020	27.923483266979364	2020	8.65686537578736	2020	7.1554900396320278	2020	3.4202967250293428
2030	-84.867390884603736	2030	-89.396997375488283	2030	34.720731295040324	2030	26.61119921875	2030	8.7704163777587478	2030	21.202371917724609	2030	-73.087514824746307	2030	-71.424750091552738	2030	1.0341992105640046	2030	28.190863220214844	2030	-19.282604298093222	2030	-23.926699035644532	2030	-58.6881746731304	2030	-67.515932922363277	2030	-7.0297186363435014	2030	-10.423512451171876	2030	3.494233715087276	2030	11.963349517822266	2030	-118.44900512695313	2030	-118.80435214233398	2030	-10.917007284534714	2030	27.838810268266034	2030	8.8371964691213609	2030	7.1592372857733606	2030	3.5985014207613428
2040	-83.360230034738038	2040	-86.902197448730462	2040	33.163860294520816	2040	34.095598999023437	2040	11.590214143160525	2040	15.753717681884766	2040	-49.056811593470066	2040	-81.848262542724612	2040	4.1969136948594148	2040	22.268412963867188	2040	-17.426003379574162	2040	-23.808250030517577	2040	-54.305666691110865	2040	-66.4498918762207	2040	-7.6705799466690934	2040	-8.765226379394532	2040	0.95273774483132456	2040	10.186614440917969	2040	-118.44900512695313	2040	-118.09365811157227	2040	-11.088087552694613	2040	27.746902255772639	2040	9.045132930795587	2040	7.2412968885300026	2040	3.8218921100090459
2050	-89.190839227949184	2050	-77.754597717285151	2050	34.240382697974923	2050	33.2639990234375	2050	12.271142023180239	2050	15.398370666503906	2050	-32.99580114360166	2050	-75.80736328125	2050	3.145185389487553	2050	17.648901763916015	2050	-16.02753858263803	2050	-20.847024902343751	2050	-52.069994257254365	2050	-62.185727691650392	2050	-6.4881348902423355	2050	-8.6467773742675789	2050	-0.558804195410687	2050	8.1729813537597664	2050	-118.44900512695313	2050	-118.68590313720704	2050	-11.25809823792128	2050	27.654360981679304	2050	9.2554856172695867	2050	7.330210964512669	2050	4.0492378096297124
2060	-97.287506503826336	2060	-82.744197570800779	2060	36.013737228182222	2060	35.758798950195313	2060	11.77674485980333	2060	11.134206481933594	2060	-19.373211588234241	2060	-77.465649353027345	2060	2.7953359890438003	2060	8.8836753845214851	2060	-14.730044099183264	2060	-19.780983856201171	2060	-50.369357559617946	2060	-61.119686645507812	2060	-4.2607821479958439	2060	-9.2390223999023444	2060	-1.3324312674771122	2060	7.1069403076171875	2060	-118.44900512695313	2060	-118.56745413208007	2060	-11.428108923147946	2060	27.561819707585972	2060	9.4658383037435865	2060	7.4191250404953362	2060	4.2765835092503792
2070	-98.657288606927352	2070	-84.407397521972655	2070	34.435305150957234	2070	34.927198974609375	2070	15.67905279051832	2070	8.29143035888672	2070	-1.7119748545955744	2070	-73.438383178710936	2070	10.231763173645678	2070	1.89518408203125	2070	-13.573533949742949	2070	-19.899432861328126	2070	-46.162375940657491	2070	-59.106053558349608	2070	-3.7295069753260641	2070	-6.8700422973632813	2070	-1.644300591806811	2070	3.6719191589355469	2070	-118.44900512695313	2070	-118.80435214233398	2070	-11.583767229494493	2070	27.462368472532578	2070	9.7055014517431637	2070	7.5711224582171974	2070	4.53951447547401
2080	-107.18444190096784	2080	-86.070597473144531	2080	36.793517087126432	2080	30.769199096679689	2080	15.09797204144995	2080	10.897308471679688	2080	4.775681980183915	2080	-49.511684143066404	2080	15.764352342188897	2080	4.5010621948242191	2080	-12.521020027303873	2080	-18.004248779296876	2080	-43.568496662456639	2080	-52.709807281494143	2080	-1.3675038867548253	2080	-8.0545323486328133	2080	-0.76250363536960464	2080	1.1844900512695313	2080	-118.44900512695313	2080	-118.80435214233398	2080	-11.737855744401161	2080	27.362161460499244	2080	9.9483704314718313	2080	7.7300196164411972	2080	4.806337580232011
2090	-115.69723863109002	2090	-93.139197265625	2090	39.663438833761617	2090	38.669398864746093	2090	12.50557485030928	2090	13.26628857421875	2090	4.438000144664052	2090	-34.468660491943361	2090	21.575144794491727	2090	5.0933072204589847	2090	-11.674931704891911	2090	-16.227513702392578	2090	-41.336625547637787	2090	-53.420501312255858	2090	0.56712665652558769	2090	-6.6331442871093751	2090	-0.22027100224246254	2090	-0.71069403076171878	2090	-118.44900512695313	2090	-117.97520910644531	2090	-11.891944259307827	2090	27.261954448465911	2090	10.191239411200499	2090	7.8889167746651978	2090	5.073160684990011
2100	-115.82733298254495	2100	-98.960397094726559	2100	39.347288337160684	2100	35.758798950195313	2100	15.157545627122779	2100	12.555594543457032	2100	8.1525363214534323	2100	-18.9518408203125	2100	33.862660853810084	2100	4.2641641845703129	2100	-10.871566848075123	2100	-14.806125640869141	2100	-36.729132585310523	2100	-51.406868225097654	2100	0.60826085199911439	2100	-5.448654235839844	2100	-0.57776044032301854	2100	0.23689801025390625	2100	-118.44900512695313	2100	-118.56745413208007	2100	-12.029306034261017	2100	27.154964239639185	2100	10.465229022202097	2100	8.0956361101982743	2100	5.3584034629615012
2110	-120.7087747203214	2110	-97.297197143554683	2110	40.301405276182209	2110	34.927198974609375	2110	12.77119984718464	2110	13.029390563964844	2110	7.5640167862704324	2110	-1.7767350769042969	2110	47.853094361290957	2110	10.423512451171876	2110	-10.728763745103311	2110	-11.252655487060547	2110	-33.834791301481737	2110	-45.958213989257814	2110	0.67819715960938254	2110	-4.14571517944336	2110	0.055201184695761185	2110	-1.7767350769042969	2110	-118.44900512695313	2110	-118.33055612182618	2110	-12.164457898241018	2110	27.047077845359187	2110	10.743330242802095	2110	8.3086736377216077	2110	5.6460798196261681
2120	-125.07450690450442	2120	-107.27639685058594	2120	41.693127703070672	2120	37.421998901367189	2120	9.3348983663272733	2120	14.806125640869141	2120	1.9614860867369579	2120	4.2641641845703129	2120	63.302492030298538	2120	14.924574645996094	2120	-10.79225218112736	2120	-12.437145538330078	2120	-33.539405631062351	2120	-43.233886871337887	2120	0.6304845776061665	2120	0.82914303588867189	2120	0.5342025824652552	2120	-1.89518408203125	2120	-118.44900512695313	2120	-118.21210711669922	2120	-12.299609762221017	2120	26.939191451079186	2120	11.021431463402093	2120	8.5217111652449411	2120	5.9337561762908342
2130	-117.45953826982795	2130	-115.59239660644531	2130	38.185324612307312	2130	39.500998840332031	2130	11.013866290754635	2130	13.26628857421875	2130	-0.92397338526396133	2130	2.1320820922851564	2130	75.1071158147867	2130	24.045148040771483	2130	-10.356992587964928	2130	-11.3711044921875	2130	-30.242672241679458	2130	-41.101804779052735	2130	-1.202676714200873	2130	-0.82914303588867189	2130	0.24111045504621842	2130	-1.7767350769042969	2130	-118.44900512695313	2130	-117.85676010131836	2130	-12.415481148600851	2130	26.824388535465793	2130	11.332462241669047	2130	8.7683842662885674	2130	6.2177479807754681
2140	-115.48923014708379	2140	-117.25559655761718	2140	36.398448460140465	2140	35.758798950195313	2140	8.6664724938572135	2140	15.872166687011719	2140	-8.8656963729295057	2140	7.1069403076171875	2140	85.50815319747889	2140	33.994864471435548	2140	-9.9585204742902889	2140	-11.3711044921875	2140	-29.614119486414879	2140	-36.008497558593753	2140	-3.2297320341992375	2140	1.0660410461425782	2140	0.88910779168845266	2140	-1.89518408203125	2140	-118.44900512695313	2140	-118.68590313720704	2140	-12.528348367540851	2140	26.708507929319129	2140	11.648623904502381	2140	9.020298259019901	2140	6.5011656806181346
2150	-113.18901771124827	2150	-119.750396484375	2150	35.680007624221112	2150	39.500998840332031	2150	5.3775405719525775	2150	13.858533599853516	2150	-19.159447768302869	2150	4.5010621948242191	2150	93.380748265760673	2150	46.550459014892581	2150	-9.5269197600356037	2150	-10.186614440917969	2150	-28.921415672732941	2150	-33.284170440673826	2150	-5.2185488070314463	2150	-1.3029390563964844	2150	2.1387233244459125	2150	0.35534701538085939	2150	-118.44900512695313	2150	-118.09365811157227	2150	-12.64121558648085	2150	26.592627323172465	2150	11.964785567335715	2150	9.2722122517512346	2150	6.7845833804608
2160	-99.341500732950109	2160	-124.73999633789063	2160	30.84355276398648	2160	41.995798767089845	2160	7.6441082224205905	2160	8.0545323486328133	2160	-26.508756671764466	2160	1.0660410461425782	2160	94.2814293165836	2160	62.185727691650392	2160	-8.065519486612498	2160	-9.9497164306640631	2160	-26.580350590413275	2160	-33.757966461181638	2160	-7.4976046966670129	2160	-0.11844900512695313	2160	2.6874565040150955	2160	1.1844900512695313	2160	-118.44900512695313	2160	-118.21210711669922	2160	-12.732141666300654	2160	26.469398220965733	2160	12.315581909416023	2160	9.5452319955480878	2160	7.0410804960425617
2170	-93.06364501345297	2170	-116.42399658203125	2170	29.652608280669206	2170	37.006198913574217	2170	6.5644275045874059	2170	12.910941558837891	2170	-35.296452396661351	2170	-2.8427761230468751	2170	93.597535637921737	2170	75.5704652709961	2170	-6.7677422152468836	2170	-11.489553497314454	2170	-25.982887700609403	2170	-29.612251281738281	2170	-8.7896865201389822	2170	-1.1844900512695313	2170	4.0967524137479572	2170	0.71069403076171878	2170	-118.44900512695313	2170	-118.56745413208007	2170	-12.819106875400655	2170	26.344842549399065	2170	12.67263059264269	2170	9.8220618036700866	2170	7.2927178386938953
2180	-88.980045524648247	2180	-113.92919665527344	2180	29.02429797542311	2180	35.758798950195313	2180	4.651271704834449	2180	7.9360833435058593	2180	-44.784967841364079	2180	-7.4622873229980469	2180	95.393675348091222	2180	86.823120758056646	2180	-5.7964723790895434	2180	-10.305063446044922	2180	-27.133557421255553	2180	-31.38898635864258	2180	-9.6951273057291356	2180	-2.2505310974121095	2180	6.2473902408992643	2180	2.0136330871582033	2180	-118.44900512695313	2180	-118.56745413208007	2180	-12.906072084500655	2180	26.220286877832397	2180	13.029679275869356	2180	10.098891611792086	2180	7.544355181345229
2190	-74.699844990233544	2190	-111.43439672851562	2190	23.989039273762884	2190	37.006198913574217	2190	9.2582990697634671	2190	5.2117562255859378	2190	-51.454998738162317	2190	-19.188738830566408	2190	92.226371843960166	2190	93.693163055419916	2190	-4.3005326331811133	2190	-9.9497164306640631	2190	-27.206896234240808	2190	-31.38898635864258	2190	-10.689183374977969	2190	-5.3302052307128909	2190	7.3640769285902508	2190	2.724327117919922	2190	-118.44900512695313	2190	-118.33055612182618	2190	-12.96841652792043	2190	26.08766032951899	2190	13.422857870616351	2190	10.386099922668846	2190	7.7489274771214687
2200	-70.048606247379723	2200	-102.28679699707031	2200	22.825429666016657	2200	31.600799072265627	2200	10.069531142079455	2200	7.9360833435058593	2200	-57.826388489003946	2200	-29.138455261230469	2200	95.698924091915174	2200	93.574714050292968	2200	-3.1536556892522327	2200	-8.29143035888672	2200	-28.508942853501438	2200	-25.821883117675782	2200	-11.477392030895803	2200	-9.3574714050292975	2200	9.0984113753832929	2200	2.3689801025390627	2200	-113.672068952681	2200	-118.44900512695313	2200	-13.025681444440432	2200	25.953368673138989	2200	13.823490451963018	2200	10.67544942950218	2200	7.9437897510914688
2210	-71.115357999252822	2210	-95.633997192382807	2210	22.445440722137224	2210	30.769199096679689	2210	9.4744818761558136	2210	6.3962462768554689	2210	-61.9445322809089	2210	-35.179354522705076	2210	99.889138321315272	2210	93.219367034912111	2210	-2.1727246904704245	2210	-5.68555224609375	2210	-31.425907518983173	2210	-27.717067199707031	2210	-11.505066092207468	2210	-7.580736328125	2210	10.418311217625416	2210	2.9612251281738282	2210	-110.52850343407135	2210	-118.92280114746095	2210	-13.082946360960431	2210	25.819077016758989	2210	14.224123033309684	2210	10.964798936335512	2210	8.13865202506147
2220	-60.559692036311063	2220	-94.802397216796876	2220	18.017650803396261	2220	28.274399169921875	2220	15.452985059677715	2220	4.382613189697266	2220	-61.711560927306692	2220	-42.760090850830075	2220	94.075512161584882	2220	94.285408081054683	2220	-0.063894274010465324	2220	-5.448654235839844	2220	-31.654944974314859	2220	-25.584985107421875	2220	-11.28304526274645	2220	-10.660410461425782	2220	11.043968073917156	2220	6.0408992614746095	2220	-96.631226679735448	2220	-118.21210711669922	2220	-13.112987423853511	2220	25.675775935365571	2220	14.662091015010031	2220	11.255446567962192	2220	8.2728213512869058
2230	-61.479740074990929	2230	-75.259797790527344	2230	16.672526491731041	2230	23.28479931640625	2230	17.05380821913387	2230	8.8836753845214851	2230	-57.733532684356064	2230	-48.564092102050779	2230	94.49383185226354	2230	93.574714050292968	2230	0.75824179115475232	2230	-5.2117562255859378	2230	-33.972078989791022	2230	-27.953965209960938	2230	-10.267751661694671	2230	-11.844900512695313	2230	11.670737479866986	2230	6.8700422973632813	2230	-89.523530297156128	2230	-118.09365811157227	2230	-13.136678506000179	2230	25.530373399998908	2230	15.108767502003364	2230	11.546396988002192	2230	8.3928340098009038
2240	-67.419567585150588	2240	-71.101797912597661	2240	17.096785281588165	2240	24.116399291992188	2240	16.598387066143054	2240	8.1729813537597664	2240	-50.1706626764134	2240	-57.210869476318358	2240	96.894085022543777	2240	95.35144912719727	2240	1.5497573918396768	2240	-2.2505310974121095	2240	-36.51398619384338	2240	-29.849149291992187	2240	-9.0672626754019738	2240	-12.910941558837891	2240	12.54749917211587	2240	9.2390223999023444	2240	-84.81986839699988	2240	-114.30328994750977	2240	-13.160369588146844	2240	25.384970864632244	2240	15.555443988996695	2240	11.837347408042191	2240	8.5128466683149036
2250	-60.5958377192746	2250	-73.596597839355468	2250	11.952936192025945	2250	23.28479931640625	2250	22.216819899173288	2250	11.134206481933594	2250	-42.78673502451813	2250	-60.527441619873045	2250	88.700186505256326	2250	100.0894093322754	2250	2.2785581258023413	2250	-1.6582860717773438	2250	-36.81607592692697	2250	-34.587109497070315	2250	-7.5973882967057227	2250	-11.72645150756836	2250	12.755409206395498	2250	10.186614440917969	2250	-67.668071312841036	2250	-110.98671780395507	2250	-13.154392809133229	2250	25.229567700438814	2250	16.040343642643727	2250	12.121947853535465	2250	8.5666458787816069
2260	-63.0432644854787	2260	-62.785798156738281	2260	10.838981982714042	2260	19.126799438476564	2260	23.831669436931975	2260	15.398370666503906	2260	-32.658878218052543	2260	-60.645890625	2260	87.006633598424557	2260	95.35144912719727	2260	2.3067034388768448	2260	0	2260	-38.160642925882	2260	-33.047272430419923	2260	-7.3774508010908146	2260	-11.844900512695313	2260	12.668513849484704	2260	10.186614440917969	2260	-59.457628190425169	2260	-96.535939178466791	2260	-13.140660218699896	2260	25.071550158658813	2260	16.535235646963727	2260	12.404888280302131	2260	8.6031354822722736
2270	-70.902840288859522	2270	-62.785798156738281	2270	12.548955314477155	2270	16.63199951171875	2270	21.885201487617643	2270	17.175105743408203	2270	-21.29415450414761	2270	-55.197236389160153	2270	87.7364256682379	2270	95.706796142578128	2270	0.75021823362234841	2270	0.11844900512695313	2270	-39.8029877783545	2270	-36.008497558593753	2270	-11.537269920450314	2270	-11.3711044921875	2270	11.693758606296605	2270	9.1205733947753913	2270	-57.566835785329545	2270	-90.9688359375	2270	-13.126927628266563	2270	24.913532616878811	2270	17.030127651283728	2270	12.6878287070688	2270	8.63962508576294
2280	-59.724325713249065	2280	-66.943798034667964	2280	9.1740861603769019	2280	18.295199462890626	2280	25.629930758648527	2280	15.753717681884766	2280	-12.447164285596234	2280	-49.037888122558591	2280	78.2147990014182	2280	94.996102111816413	2280	0.35615226582743631	2280	0.71069403076171878	2280	-39.461358612065787	2280	-39.08817169189453	2280	-18.57431522718916	2280	-8.8836753845214851	2280	9.638708636922857	2280	12.910941558837891	2280	-43.671821514152796	2280	-84.9279366760254	2280	-13.081321306199586	2280	24.744687966498706	2280	17.563815782204102	2280	12.958085057302009	2280	8.61204332214965
2290	-53.52841030586616	2290	-58.627798278808591	2290	10.519515627808378	2290	12.473999633789063	2290	24.437601724196583	2290	22.268412963867188	2290	-3.4611064243596985	2290	-42.404743835449217	2290	74.680932824078639	2290	89.547447875976559	2290	0.89010724918070494	2290	3.0796741333007813	2290	-40.297007885414068	2290	-37.666783630371093	2290	-28.250138791384224	2290	-8.29143035888672	2290	7.3956504040172888	2290	12.318696533203125	2290	-40.577743671590511	2290	-70.477158050537113	2290	-13.026442625839586	2290	24.572693611798709	2290	18.108790059044104	2290	13.224651494362009	2290	8.56582261537965
2300	-50.784293418479443	2300	-62.785798156738281	2300	14.792481530712287	2300	13.305599609375	2300	21.135078332424939	2300	24.163597045898438	2300	3.6140839239826832	2300	-33.047272430419923	2300	73.756518688678625	2300	89.1921008605957	2300	0.91103622765956516	2300	0.23689801025390625	2300	-40.807935357014458	2300	-38.969722686767575	2300	-39.262450879955395	2300	-8.4098793640136726	2300	5.0666318533504651	2300	12.437145538330078	2300	-45.355641459717816	2300	-58.276910522460938	2300	-12.971563945479586	2300	24.400699257098708	2300	18.6537643358841	2300	13.491217931422007	2300	8.51960190860965
2310	-30.915251056146886	2310	-71.933397888183592	2310	13.212311291976739	2310	13.305599609375	2310	24.786312447572882	2310	22.38686196899414	2310	5.5822412624501965	2310	-23.216005004882813	2310	63.857666567056128	2310	88.126059814453129	2310	1.4491621688703837	2310	1.4213880615234376	2310	-39.41395910787729	2310	-41.22025378417969	2310	-46.69714576412899	2310	-10.423512451171876	2310	3.0581047569353004	2310	10.897308471679688	2310	-35.8571076492608	2310	-60.645890625	2310	-12.882921505385916	2310	24.217435084478595	2310	19.237839943124492	2310	13.740077884268498	2310	8.4172909644257583
2320	-21.925478334480331	2320	-59.459398254394529	2320	16.075280226492765	2320	9.97919970703125	2320	28.841060172033082	2320	27.006373168945313	2320	5.28111528498869	2320	-14.213880615234375	2320	59.035004304191432	2320	79.123935424804685	2320	2.5753086993149665	2320	-0.71069403076171878	2320	-39.118415297251929	2320	-40.272661743164065	2320	-50.938485699734883	2320	-20.610126892089845	2320	2.0915135679923935	2320	9.83126742553711	2320	-34.503728439131571	2320	-43.589233886718752	2320	-12.78341360005925	2320	24.030544188538595	2320	19.834498691264493	2320	13.98323973980183	2320	8.2969297044790924
2330	-17.859487001559451	2330	-52.806598449707032	2330	20.673240756648958	2330	9.97919970703125	2330	32.738520849118515	2330	24.400495056152344	2330	2.1225890027987795	2330	-4.0272661743164067	2330	56.641729998115252	2330	75.5704652709961	2330	3.9161347835512395	2330	0.59224502563476566	2330	-39.573940416354205	2330	-41.457151794433592	2330	-51.639197733431274	2330	-27.835516204833983	2330	2.0227153098954176	2330	7.4622873229980469	2330	-39.00037147506508	2330	-43.7076828918457	2330	-12.683905694732584	2330	23.843653292598596	2330	20.431157439404494	2330	14.226401595335164	2330	8.1765684445324265
2340	2.1212643169150667	2340	-49.48019854736328	2340	19.437188482364114	2340	15.800399536132813	2340	42.906276937467993	2340	22.268412963867188	2340	-8.4036336070650091	2340	3.9088171691894531	2340	47.127540207699894	2340	75.215118255615238	2340	5.1380393283558767	2340	1.4213880615234376	2340	-37.480960094253355	2340	-39.561967712402343	2340	-49.65729821102768	2340	-39.443518707275388	2340	1.9560296161778723	2340	5.3302052307128909	2340	-28.117758563836858	2340	-43.352335876464842	2340	-12.549126574232224	2340	23.645600549185147	2340	21.067005533864894	2340	14.448190990561612	2340	8.01170146280864
2350	10.355122785152659	2350	-33.2639990234375	2350	21.644384917068766	2350	14.968799560546875	2350	49.320328858898392	2350	24.400495056152344	2350	-17.804703940881836	2350	6.1593482666015626	2350	42.10300633548708	2350	64.6731567993164	2350	5.4501005042429718	2350	3.0796741333007813	2350	-36.830465967485381	2350	-40.272661743164065	2350	-48.117860088240285	2350	-47.2611530456543	2350	2.1565961758284757	2350	3.4350211486816407	2350	-25.318152165074498	2350	-32.218129394531253	2350	-12.401853562798889	2350	23.443594017838478	2350	21.716735413124894	2350	14.662409759521614	2350	7.83106951151864
2360	9.9807133843972267	2360	-22.868999328613281	2360	25.253243548844022	2360	18.295199462890626	2360	54.767493408383032	2360	28.42776123046875	2360	-25.615752668824712	2360	3.9088171691894531	2360	39.271617309687144	2360	59.106053558349608	2360	5.5350186105883559	2360	3.1981231384277344	2360	-36.512932931751749	2360	-38.851273681640627	2360	-47.573380622290586	2360	-51.051521209716796	2360	2.2635637091131855	2360	2.6058781127929689	2360	-26.817389905798279	2360	-37.074538604736325	2360	-12.254580551365557	2360	23.241587486491813	2360	22.366465292384891	2360	14.876628528481614	2360	7.6504375602286405
2370	25.114876040952922	2370	-20.374199401855467	2370	23.243585869483159	2370	20.789999389648436	2370	67.543432272734663	2370	32.810374420166013	2370	-36.147408995607549	2370	1.4213880615234376	2370	33.168649659354529	2370	57.68466549682617	2370	6.5009658422654049	2370	4.0272661743164067	2370	-35.380668915118619	2370	-39.206620697021485	2370	-45.016928801332732	2370	-51.762215240478518	2370	2.504012240069251	2370	2.8427761230468751	2370	-13.87452149833743	2370	-37.903681640625	2370	-12.070984795491844	2370	23.0291318038917	2370	23.0552861439253	2370	15.067129632761366	2370	7.438371914410312
2380	27.8644324009993	2380	-0.83159997558593746	2380	22.280337643910268	2380	18.295199462890626	2380	78.8933833475921	2380	43.115437866210939	2380	-43.060239104658223	2380	-10.305063446044922	2380	32.150365573200467	2380	47.379602050781251	2380	7.3621371949163539	2380	4.9748582153320315	2380	-34.700005434663481	2380	-36.837640594482423	2380	-41.924361174965235	2380	-49.037888122558591	2380	2.7769560395013215	2380	1.4213880615234376	2380	-6.0231394572399779	2380	-27.598618194580077	2380	-11.873286074598511	2380	22.812619048598368	2380	23.759284775205302	2380	15.248421923101367	2380	7.2141015659683116
2390	21.418925688656394	2390	5.8211998291015625	2390	22.83387382520214	2390	22.453199340820312	2390	85.5375300803342	2390	50.103929168701171	2390	-43.926580797858364	2390	-16.345962707519533	2390	35.435605925789218	2390	43.589233886718752	2390	6.8239587590254125	2390	5.0933072204589847	2390	-34.271766357720857	2390	-36.956089599609378	2390	-38.722092209361406	2390	-48.445643096923831	2390	3.1195192506586267	2390	1.89518408203125	2390	-5.3123616364838782	2390	-25.348087097167969	2390	-11.675587353705177	2390	22.596106293305038	2390	24.4632834064853	2390	15.429714213441367	2390	6.9898312175263122
2400	30.944767602820903	2400	8.3159997558593748	2400	16.96902803763555	2400	26.61119921875	2400	95.523146182762787	2400	55.671032409667966	2400	-45.719125167653345	2400	-27.36172018432617	2400	38.463645767945579	2400	40.628008758544922	2400	7.2609255929022254	2400	5.5671032409667971	2400	-32.114264089896523	2400	-36.600742584228513	2400	-35.06064078517494	2400	-46.313561004638672	2400	3.1893605094336053	2400	2.6058781127929689	2400	6.3453089108310721	2400	-26.058781127929688	2400	-11.441047010864784	2400	22.370371331671606	2400	25.206040802799048	2400	15.586122452454433	2400	6.7468635221441113
2410	30.389860127474812	2410	21.621599365234374	2410	12.803474003088962	2410	22.453199340820312	2410	101.149856257734	2410	63.725564758300784	2410	-41.196220903787832	2410	-37.785232635498048	2410	46.147042048105007	2410	34.942456512451173	2410	7.0779669088443775	2410	4.7379602050781253	2410	-31.221668243130466	2410	-35.060905517578128	2410	-31.228524559158625	2410	-42.760090850830075	2410	3.9573206936888283	2410	1.7767350769042969	2410	13.566142586423176	2410	-13.147839569091797	2410	-11.190883286798117	2410	22.140725520358274	2410	25.965234580845717	2410	15.731978142481099	2410	6.495966865882111
2420	18.926041269796148	2420	24.947999267578126	2420	9.8486497821246743	2420	20.789999389648436	2420	102.52234789009486	2420	77.8209963684082	2420	-31.861696388968177	2420	-42.404743835449217	2420	56.963372315722189	2420	33.639517456054691	2420	6.7888053835169515	2420	6.2777972717285158	2420	-29.822959142324617	2420	-36.36384457397461	2420	-29.609156564337617	2420	-41.6940498046875	2420	4.4087369091855066	2420	3.0796741333007813	2420	15.893663075086	2420	-8.8836753845214851	2420	-10.940719562731452	2420	21.911079709044941	2420	26.724428358892382	2420	15.877833832507765	2420	6.2450702096201107
2430	26.0620034758982	2430	18.295199462890626	2430	2.8894633377283263	2430	22.453199340820312	2430	109.95019887814365	2430	84.454140655517577	2430	-26.165361745717703	2430	-42.523192840576172	2430	65.8763488055926	2430	32.691925415039066	2430	6.6512710631026906	2430	7.2253893127441406	2430	-27.283721981221742	2430	-35.060905517578128	2430	-31.480066693459975	2430	-39.206620697021485	2430	4.4010604502285133	2430	5.5671032409667971	2430	22.465558875259028	2430	-4.5010621948242191	2430	-10.653812572691047	2430	21.673760301731523	2430	27.521642519072802	2430	15.998596622667488	2430	5.9865500531846934
2440	24.51288143688619	2440	27.442799194335937	2440	-2.576518030979642	2440	16.63199951171875	2440	114.57126290913189	2440	94.640755096435541	2440	-19.563291819602853	2440	-46.550459014892581	2440	73.451855332158544	2440	42.167845825195315	2440	6.66777554851766	2440	8.765226379394532	2440	-26.216005938863592	2440	-31.981231384277343	2440	-39.260929163668976	2440	-36.1269465637207	2440	3.6351504323737771	2440	2.8427761230468751	2440	26.243305288472758	2440	5.68555224609375	2440	-10.349938839245713	2440	21.432897498618189	2440	28.336413149826132	2440	16.10777239730082	2440	5.7245096334340264
2450	14.093131645314729	2450	26.61119921875	2450	-4.7661916287036732	2450	14.137199584960937	2450	113.90238980991336	2450	101.27389938354492	2450	-11.785468291221118	2450	-40.864906768798825	2450	78.743971044288244	2450	47.616500061035154	2450	6.5009254574813724	2450	7.580736328125	2450	-25.20070931859102	2450	-31.981231384277343	2450	-53.157615080531613	2450	-31.981231384277343	2450	2.3103132062767173	2450	3.6719191589355469	2450	25.842178340280263	2450	11.844900512695313	2450	-10.046065105800381	2450	21.192034695504859	2450	29.151183780579466	2450	16.216948171934156	2450	5.46246921368336
2460	21.362301265630819	2460	14.137199584960937	2460	-8.481452816437951	2460	11.642399658203125	2460	118.07324209117908	2460	101.62924639892579	2460	-12.362197506332818	2460	-32.0996803894043	2460	79.415418476126263	2460	53.538950317382813	2460	6.4236555782301963	2460	6.7515932922363282	2460	-23.974405525457151	2460	-31.270537353515625	2460	-68.87992260934881	2460	-28.072414215087889	2460	0.9581595185444769	2460	4.7379602050781253	2460	25.395367767751836	2460	17.412003753662109	2460	-9.7062481692973073	2460	20.94510838724479	2460	30.002480596746544	2460	16.301548198393878	2460	5.2014568437433724
2470	21.379848226442775	2470	20.789999389648436	2470	-8.60516776272517	2470	4.1579998779296874	2470	118.44900512695313	2470	108.61773770141602	2470	-13.08862516025634	2470	-25.348087097167969	2470	75.379784069145543	2470	64.317809783935544	2470	6.48566177845149	2470	7.4622873229980469	2470	-21.970750895519295	2470	-27.480169189453125	2470	-77.367360976203273	2470	-30.678292327880861	2470	0.010335134476733288	2470	4.7379602050781253	2470	22.983249301797212	2470	21.202371917724609	2470	-9.3484053363973079	2470	20.695141167038123	2470	30.872095681126545	2470	16.373823227280543	2470	4.9409600516540388
2480	11.878538418807176	2480	21.621599365234374	2480	-4.7863197906702837	2480	-0.83159997558593746	2480	118.44900512695313	2480	116.43537203979493	2480	-12.591785296808309	2480	-19.780983856201171	2480	67.309915191644677	2480	74.0306282043457	2480	6.6342516858273193	2480	7.6991853332519531	2480	-20.154363786829151	2480	-25.348087097167969	2480	-79.88651000047895	2480	-38.377477661132815	2480	0.36326575480419621	2480	4.14571517944336	2480	18.9960660113343	2480	27.006373168945313	2480	-8.9905625034973085	2480	20.445173946831456	2480	31.741710765506546	2480	16.446098256167208	2480	4.6804632595647062
2490	20.213661382409924	2490	13.305599609375	2490	-0.48522769487661321	2490	-3.32639990234375	2490	118.44900512695313	2490	119.87039318847657	2490	-17.421337608337311	2490	-12.555594543457032	2490	57.459899772137646	2490	78.768588409423828	2490	6.9865716343879569	2490	5.68555224609375	2490	-17.5094849097601	2490	-25.703434112548827	2490	-79.654761908808268	2490	-50.577725189208984	2490	1.6707735227877762	2490	2.9612251281738282	2490	9.6654397290807736	2490	24.282046051025389	2490	-8.5983505716929081	2490	20.190564624358071	2490	32.645086820020268	2490	16.494848958960269	2490	4.4269767123021211
2500	22.5689788356214	2500	19.126799438476564	2500	6.1318314535921736	2500	-6.6527998046875	2500	118.44900512695313	2500	116.55382104492188	2500	-21.965689447194592	2500	-11.963349517822266	2500	45.354666047825262	2500	79.005486419677737	2500	7.2605397429431306	2500	5.8040012512207033	2500	-14.770149551230038	2500	-24.163597045898438	2500	-75.297853302096257	2500	-70.2402600402832	2500	3.26224721552574	2500	1.1844900512695313	2500	2.6546117058518703	2500	23.097555999755858	2500	-8.1874597817889079	2500	19.933432420218068	2500	33.566811227866935	2500	16.530814701920271	2500	4.1773000807061207
2510	13.841691499945053	2510	19.9583994140625	2510	15.05113650458	2510	-6.6527998046875	2510	118.44900512695313	2510	117.26451507568359	2510	-24.203963873708716	2510	-12.437145538330078	2510	32.562584308762361	2510	72.490791137695311	2510	7.3321825333187185	2510	7.6991853332519531	2510	-12.673282441502195	2510	-22.623759979248046	2510	-71.08787581026229	2510	-77.465649353027345	2510	4.5641634931135755	2510	0.947592041015625	2510	-3.3133814320055075	2510	23.452903015136719	2510	-7.7765689918849077	2510	19.676300216078065	2510	34.4885356357136	2510	16.566780444880269	2510	3.9276234491101207
2520	20.735784169909074	2520	9.97919970703125	2520	22.641492253624946	2520	-4.1579998779296874	2520	118.44900512695313	2520	118.68590313720704	2520	-29.343164381960207	2520	-12.674043548583985	2520	21.906256818218747	2520	66.805238891601562	2520	7.4720041339701737	2520	6.514695281982422	2520	-10.791850091270444	2520	-22.149963958740233	2520	-70.332647211435528	2520	-79.005486419677737	2520	4.4368827492132112	2520	0.59224502563476566	2520	-17.817859875898176	2520	17.530452758789064	2520	-7.3337038338818585	2520	19.415581879124691	2520	35.43936122273395	2520	16.580691711213341	2520	3.6884179099155796
2530	24.296069577043664	2530	16.63199951171875	2530	29.703772407165534	2530	-0.83159997558593746	2530	118.44900512695313	2530	117.85676010131836	2530	-31.948479952438333	2530	-17.056656738281252	2530	14.80066928433817	2530	57.803114501953125	2530	7.4327428363434755	2530	7.3438383178710938	2530	-9.4750037664934474	2530	-17.530452758789064	2530	-71.9774596429456	2530	-81.848262542724612	2530	3.7357331259262594	2530	0.71069403076171878	2530	-26.39197925578355	2530	9.0021243896484382	2530	-6.8720422422365264	2530	19.152755400198025	2530	36.407294212207283	2530	16.581638045600005	2530	3.4553679010782461
2540	16.858129336677496	2540	23.28479931640625	2540	36.822343567330407	2540	6.6527998046875	2540	118.44900512695313	2540	116.67227005004882	2540	-31.790044336133221	2540	-20.847024902343751	2540	11.283642321877387	2540	46.076662994384769	2540	6.8225045323555555	2540	7.1069403076171875	2540	-9.0327835275011736	2540	-16.227513702392578	2540	-74.232717321888217	2540	-76.636506317138668	2540	2.020249865914181	2540	1.3029390563964844	2540	-27.052905372545485	2540	6.0408992614746095	2540	-6.4103806505911933	2540	18.889928921271359	2540	37.375227201680616	2540	16.582584379986674	2540	3.222317892240913
2550	22.086275514604054	2550	11.642399658203125	2550	41.056539465646296	2550	15.800399536132813	2550	118.44900512695313	2550	115.13243298339843	2550	-33.14194337304933	2550	-23.216005004882813	2550	9.815628901188191	2550	32.810374420166013	2550	6.7074618778066686	2550	8.29143035888672	2550	-8.3360127313146748	2550	-13.858533599853516	2550	-74.085187374095383	2550	-73.083036163330078	2550	-0.13634317356764569	2550	3.3165721435546875	2550	-36.990579002332716	2550	-0.35534701538085939	2550	-5.9199414832335062	2550	18.624118256744655	2550	38.36520144363422	2550	16.563279180826424	2550	3.0011150941557254
2560	23.648404015814091	2560	15.800399536132813	2560	42.60682605914667	2560	24.116399291992188	2560	118.44900512695313	2560	119.2781481628418	2560	-32.683391102195145	2560	-30.796741333007812	2560	11.059285851186932	2560	21.676167938232421	2560	6.6561754604289192	2560	8.4098793640136726	2560	-6.862418273399534	2560	-11.489553497314454	2560	-72.390495131104416	2560	-69.529566009521488	2560	-2.7183349409702728	2560	3.6719191589355469	2560	-39.011218219616566	2560	-16.109064697265627	2560	-5.4112323418221733	2560	18.356413027017986	2560	39.369168980747553	2560	16.531116922539756	2560	2.7874337160543923
2570	15.822095040341294	2570	18.295199462890626	2570	42.74441275534663	2570	31.600799072265627	2570	118.44900512695313	2570	118.44900512695313	2570	-30.648064839357758	2570	-31.981231384277343	2570	14.905077932017306	2570	16.938207733154297	2570	6.464220633992408	2570	6.7515932922363282	2570	-6.2189934741028345	2570	-9.83126742553711	2570	-67.972554975595173	2570	-72.135444122314453	2570	-5.3338226737947281	2570	3.0796741333007813	2570	-27.807436326930848	2570	-23.216005004882813	2570	-4.9025232004108394	2570	18.08870779729132	2570	40.373136517860885	2570	16.498954664253088	2570	2.5737523379530587
2580	18.347723569820552	2580	16.63199951171875	2580	40.153005655493018	2580	34.927198974609375	2580	118.44900512695313	2580	116.08002502441406	2580	-33.055303617508329	2580	-30.796741333007812	2580	21.992455700071623	2580	13.858533599853516	2580	6.3583280126493236	2580	6.2777972717285158	2580	-4.8052532669741481	2580	-7.2253893127441406	2580	-62.956134001565985	2580	-75.80736328125	2580	-7.7062182100695509	2580	2.3689801025390627	2580	-30.446264199518293	2580	-26.295679138183594	2580	-4.3689488197325241	2580	17.818193609031283	2580	41.389484406507705	2580	16.448617613299525	2580	2.371785948521874
2590	17.185351290948123	2590	17.463599487304688	2590	35.299383238902848	2590	40.332598815917969	2590	118.44900512695313	2590	118.80435214233398	2590	-33.109624206352777	2590	-33.639517456054691	2590	28.918533770601343	2590	11.252655487060547	2590	6.9029728051140893	2590	6.1593482666015626	2590	-4.24198284094124	2590	-7.9360833435058593	2590	-58.097547002719182	2590	-74.149077209472651	2590	-9.17715898933313	2590	0	2590	-25.119132354806979	2590	-34.468660491943361	2590	-3.8183480718278577	2590	17.545755998317954	2590	42.414309688407705	2590	16.385835450079522	2590	2.1778413479425409
2600	8.189503590725451	2600	19.126799438476564	2600	31.174012790700889	2600	40.332598815917969	2600	118.44900512695313	2600	117.61986209106445	2600	-31.533236220752343	2600	-32.573476409912111	2600	35.377253366157454	2600	13.26628857421875	2600	7.4176185844290288	2600	7.1069403076171875	2600	-3.9346551052479555	2600	-7.3438383178710938	2600	-53.871156900014014	2600	-74.0306282043457	2600	-11.030276896411984	2600	-3.4350211486816407	2600	-5.01436999322493	2600	-37.074538604736325	2600	-3.2677473239231918	2600	17.273318387604622	2600	43.4391349703077	2600	16.323053286859523	2600	1.9838967473632074
2610	6.536918868371024	2610	14.137199584960937	2610	25.102078362702027	2610	42.827398742675783	2610	118.44900512695313	2610	118.33055612182618	2610	-30.994194259946823	2610	-32.218129394531253	2610	41.824632872360752	2610	15.753717681884766	2610	7.4652034470920192	2610	6.8700422973632813	2610	-4.834220349430332	2610	-6.2777972717285158	2610	-50.853241967223347	2610	-67.397483917236329	2610	-12.486128043304916	2610	-6.2777972717285158	2610	-1.0894704934687347	2610	-25.821883117675782	2610	-2.6967647059382589	2610	16.997919048597918	2610	44.46436289254104	2610	16.244370858305984	2610	1.8006060201093468
2620	5.1464727454663723	2620	15.800399536132813	2620	19.178355174847592	2620	33.2639990234375	2620	118.44900512695313	2620	120.93643423461914	2620	-29.338714498603906	2620	-33.047272430419923	2620	46.670886681028861	2620	20.847024902343751	2620	8.2553917522780473	2620	6.514695281982422	2620	-5.7933772506363717	2620	-5.448654235839844	2620	-48.404186446262926	2620	-62.896421722412107	2620	-13.705974997599384	2620	-8.5283283691406258	2620	5.8754223810102282	2620	-27.598618194580077	2620	-2.110745113873592	2620	16.720334658297919	2620	45.489887867607706	2620	16.153957814419318	2620	1.6251753182806803
2630	-3.3881540861997816	2630	16.63199951171875	2630	15.301888119822326	2630	37.006198913574217	2630	118.44900512695313	2630	122.35782229614257	2630	-27.240725376337949	2630	-33.757966461181638	2630	47.584705680169812	2630	26.769475158691407	2630	8.393758617556859	2630	6.2777972717285158	2630	-6.9932265349646272	2630	-4.2641641845703129	2630	-45.173856595066638	2630	-57.92156350708008	2630	-14.801337005829574	2630	-9.3574714050292975	2630	27.186864005410179	2630	-22.742208984375	2630	-1.5247255218089251	2630	16.442750267997919	2630	46.515412842674372	2630	16.063544770532648	2630	1.4497446164520138
2640	-5.3357701423083341	2640	9.1475997314453128	2640	12.131041266757148	2640	31.600799072265627	2640	118.44900512695313	2640	119.87039318847657	2640	-29.719035149319168	2640	-31.507435363769531	2640	46.069043544134317	2640	33.876415466308593	2640	8.9119879268194957	2640	6.9884913024902344	2640	-7.5581840559891269	2640	-5.2117562255859378	2640	-43.161810980363342	2640	-53.657399322509768	2640	-14.636370799000993	2640	-9.0021243896484382	2640	27.295676370144839	2640	-4.14571517944336	2640	-0.92318003911738233	2640	16.161876426984538	2640	47.527874154260864	2640	15.959614261452467	2640	1.2834565269481373
2650	-5.5233793984452113	2650	5.8211998291015625	2650	10.966297765347637	2650	23.28479931640625	2650	118.44900512695313	2650	121.64712826538086	2650	-33.208468557369208	2650	-32.928823425292968	2650	41.519483962932256	2650	41.6940498046875	2650	9.4508483294723078	2650	7.580736328125	2650	-7.6210083806040529	2650	-3.5534701538085938	2650	-42.158173759201965	2650	-51.169970214843751	2650	-13.085978625998749	2650	-13.62163558959961	2650	23.401772335895505	2650	-0.71069403076171878	2650	-0.30930352415938256	2650	15.87839002583787	2650	48.529959993047534	2650	15.844947859439136	2650	1.1244297179908038
2660	-12.838766733809798	2660	1.6631999511718749	2660	11.835257171374352	2660	18.295199462890626	2660	118.44900512695313	2660	119.04125015258789	2660	-36.520211776207283	2660	-29.730700286865236	2660	32.63303260521419	2660	45.010621948242189	2660	10.314265522429853	2660	9.5943694152832038	2660	-7.1633145323979921	2660	-6.0408992614746095	2660	-40.687822298338006	2660	-47.498051055908206	2660	-11.672876264810768	2660	-13.503186584472656	2660	31.816401592866733	2660	5.448654235839844	2660	0.30457299079861722	2660	15.594903624691202	2660	49.5320458318342	2660	15.730281457425804	2660	0.96540290903347059
2670	-12.473247848543663	2670	-4.9895998535156254	2670	12.586277614393993	2670	15.800399536132813	2670	118.44900512695313	2670	118.09365811157227	2670	-41.847668512842375	2670	-26.651026153564452	2670	22.996085250606143	2670	45.602866973876957	2670	10.607981975916605	2670	10.660410461425782	2670	-6.2506924550371128	2670	-4.9748582153320315	2670	-37.595121174636041	2670	-45.365968963623047	2670	-8.78497840074548	2670	-14.332329620361328	2670	21.085226729433803	2670	26.414128143310545	2670	0.92897419218076394	2670	15.307781428344484	2670	50.507344702567167	2670	15.604499128292316	2670	0.81389253134557538
2680	-12.289282836131447	2680	-7.9001997680664067	2680	14.499569676308067	2680	13.305599609375	2680	118.44900512695313	2680	123.18696533203125	2680	-49.035946618800821	2680	-30.3229453125	2680	11.730104398302011	2680	45.365968963623047	2680	11.264128460617933	2680	9.83126742553711	2680	-4.9923006676528043	2680	-7.1069403076171875	2680	-34.833682086086739	2680	-44.892172943115234	2680	-5.5705100818283526	2680	-13.976982604980469	2680	6.957584243734658	2680	27.717067199707031	2680	1.5623685024847638	2680	15.017552526397816	2680	51.459754708807168	2680	15.469218488298983	2680	0.66880477589890874
2690	-14.882301584315993	2690	-4.9895998535156254	2690	18.565964003962137	2690	11.642399658203125	2690	118.44900512695313	2690	122.47627130126953	2690	-53.527273704382281	2690	-33.639517456054691	2690	3.610715360797208	2690	41.22025378417969	2690	11.370601876957593	2690	8.5283283691406258	2690	-3.7193280933915887	2690	-8.4098793640136726	2690	-32.00090150890486	2690	-42.167845825195315	2690	-2.8570407708459911	2690	-11.963349517822266	2690	4.1192404382294256	2690	22.742208984375	2690	2.1957628127887636	2690	14.727323624451149	2690	52.412164715047169	2690	15.33393784830565	2690	0.52371702045224211
2700	-13.662267825401171	2700	-11.226599670410156	2700	21.51176702125051	2700	12.473999633789063	2700	118.44900512695313	2700	118.92280114746095	2700	-59.491244018002448	2700	-36.008497558593753	2700	0.046694553729139443	2700	33.757966461181638	2700	11.383619734680295	2700	10.660410461425782	2700	-1.9990243399193464	2700	-6.6331442871093751	2700	-30.30551131895043	2700	-44.063029907226564	2700	0.43203005564929953	2700	-11.252655487060547	2700	-10.945948527031749	2700	31.033639343261719	2700	2.8347801362041776	2700	14.433236140504427	2700	53.325200753926595	2700	15.189889153538857	2700	0.38460450171366178
2710	-13.169963613405232	2710	-15.384599548339844	2710	24.8849849992685	2710	13.305599609375	2710	118.44900512695313	2710	117.26451507568359	2710	-63.661358939451631	2710	-41.457151794433592	2710	0.98894761076082816	2710	23.452903015136719	2710	10.847570731527547	2710	11.608002502441407	2710	-1.16946440283321	2710	-5.8040012512207033	2710	-28.812769455647238	2710	-37.19298760986328	2710	3.2693059322453522	2710	-7.8176343383789062	2710	-27.760629575467924	2710	21.202371917724609	2710	3.4789645527488444	2710	14.13560293255776	2710	54.202055309286592	2710	15.037783327358856	2710	0.25098274103099516
2720	-12.428698767199986	2720	-8.3159997558593748	2720	28.789795726415033	2720	16.63199951171875	2720	118.44900512695313	2720	118.92280114746095	2720	-66.591868320194152	2720	-48.445643096923831	2720	2.1809097185360962	2720	12.792492553710938	2720	10.140025908194232	2720	12.081798522949219	2720	0.67612279647170048	2720	-6.514695281982422	2720	-28.961319702516256	2720	-32.810374420166013	2720	5.2469877301182066	2720	-4.7379602050781253	2720	-31.850964141982281	2720	6.9884913024902344	2720	4.1231489692935117	2720	13.837969724611094	2720	55.07890986464659	2720	14.885677501178856	2720	0.11736098034832848
2730	-12.501863730522068	2730	-17.879399475097657	2730	29.957716664972178	2730	20.789999389648436	2730	118.44900512695313	2730	116.55382104492188	2730	-70.330388522381611	2730	-54.249644348144528	2730	3.7492559720366589	2730	4.7379602050781253	2730	9.3897109098622522	2730	12.437145538330078	2730	2.4981171686324615	2730	-3.0796741333007813	2730	-28.543484807246465	2730	-32.455027404785156	2730	6.947454927995409	2730	-3.5534701538085938	2730	-41.735203944342068	2730	5.448654235839844	2730	4.7683922333381936	2730	13.536471544997703	2730	55.906170486672515	2730	14.727039324998758	2730	-0.01164135933426913
2740	-10.611636212202491	2740	-15.384599548339844	2740	30.04797689503075	2740	21.621599365234374	2740	118.44900512695313	2740	119.75194418334961	2740	-71.913018076824969	2740	-58.51380853271484	2740	5.5964338571965246	2740	0.947592041015625	2740	8.2692509615823084	2740	11.134206481933594	2740	3.7067489751976659	2740	-0.947592041015625	2740	-29.324990974270452	2740	-30.678292327880861	2740	7.7634979722762054	2740	-0.11844900512695313	2740	-50.129833051484177	2740	-10.541961456298829	2740	5.41468163871286	2740	13.231154773377703	2740	56.684432302565853	2740	14.561947187018758	2740	-0.13607971106893579
2750	-10.118867207631084	2750	-16.216199523925781	2750	30.826942511113824	2750	24.947999267578126	2750	118.44900512695313	2750	118.21210711669922	2750	-68.6997938721385	2750	-63.37021774291992	2750	7.0836712867888991	2750	1.0660410461425782	2750	7.3563684053034706	2750	8.4098793640136726	2750	5.3572571796804258	2750	-0.23689801025390625	2750	-29.592561421721562	2750	-29.612251281738281	2750	7.7261049008644278	2750	4.2641641845703129	2750	-46.165359040055741	2750	-25.348087097167969	2750	6.0609710440875268	2750	12.925838001757704	2750	57.462694118459183	2750	14.396855049038759	2750	-0.26051806280360246
2760	-9.8549376363825836	2760	-10.394999694824218	2760	28.688146652024535	2760	25.779599243164064	2760	118.44900512695313	2760	121.17333224487305	2760	-64.0950461132364	2760	-65.976095855712884	2760	8.94759930572707	2760	2.4874291076660158	2760	6.3451597295350837	2760	10.305063446044922	2760	6.9374171560366076	2760	-1.3029390563964844	2760	-30.872724341674349	2760	-28.42776123046875	2760	7.3121045128748463	2760	4.7379602050781253	2760	-43.162844898922614	2760	-29.612251281738281	2760	6.7043019996568143	2760	12.616914898104314	2760	58.184314274718304	2760	14.227293778138689	2760	-0.381468588310215
2770	-9.6093533635412687	2770	-12.058199645996094	2770	25.417907056532449	2770	27.442799194335937	2770	118.44900512695313	2770	118.44900512695313	2770	-57.908227079282959	2770	-70.358709045410151	2770	10.553294174123323	2770	2.4874291076660158	2770	5.633771733000863	2770	10.778859466552735	2770	8.462580245893621	2770	2.724327117919922	2770	-32.097345631325744	2770	-30.086047302246094	2770	6.2318892891440214	2770	5.9224502563476564	2770	-37.728694006333541	2770	-40.98335577392578	2770	7.3444903695408144	2770	12.304161001917649	2770	58.845767356844974	2770	14.052985212518689	2770	-0.49871420296888169
2780	-8.4987580746940949	2780	-12.058199645996094	2780	23.322371558639325	2780	28.274399169921875	2780	118.44900512695313	2780	118.80435214233398	2780	-49.80120642739756	2780	-70.832505065917971	2780	10.859051523807153	2780	5.448654235839844	2780	5.1107252357398636	2780	6.514695281982422	2780	10.529281859409444	2780	5.5671032409667971	2780	-33.369853752526289	2780	-28.072414215087889	2780	4.1765417304470986	2780	7.9360833435058593	2780	-23.410456190885398	2780	-48.208745086669921	2780	7.9846787394248135	2780	11.991407105730982	2780	59.507220438971636	2780	13.87867664689869	2780	-0.61595981762754826
2790	-8.46932302725655	2790	-6.6527998046875	2790	19.49208257653461	2790	34.095598999023437	2790	118.44900512695313	2790	118.92280114746095	2790	-42.171528768814	2790	-68.937320983886721	2790	10.558188795086137	2790	8.5283283691406258	2790	4.9000739310264052	2790	7.6991853332519531	2790	11.63262945144387	2790	4.7379602050781253	2790	-34.33568967101084	2790	-31.981231384277343	2790	2.0138466263723487	2790	7.580736328125	2790	-10.119693646931507	2790	-43.7076828918457	2790	8.6185920381140448	2790	11.675564681704266	2790	60.108387939070667	2790	13.70173345989198	2790	-0.73063171291017337
2800	-10.365361887013433	2800	-6.6527998046875	2800	16.609585482111289	2800	28.274399169921875	2800	118.44900512695313	2800	117.5014130859375	2800	-36.8587449581797	2800	-64.080911773681635	2800	8.65141493548418	2800	8.5283283691406258	2800	4.911629650097673	2800	6.514695281982422	2800	13.085219576233644	2800	6.7515932922363282	2800	-35.381795606403443	2800	-30.204496307373049	2800	-0.34647865434646263	2800	6.8700422973632813	2800	3.2032843648991296	2800	-43.826131896972655	2800	9.24533769082671	2800	11.356194413377601	2800	60.640694752803995	2800	13.521780899318646	2800	-0.8423637994228399
2810	-6.976638023417836	2810	-7.9001997680664067	2810	15.623516627750053	2810	23.28479931640625	2810	118.44900512695313	2810	119.87039318847657	2810	-34.27755063393171	2810	-56.500175445556643	2810	4.965880348087957	2810	10.068165435791016	2810	5.0803757206855948	2810	6.0408992614746095	2810	13.713241893505973	2810	9.3574714050292975	2810	-35.692357744870122	2810	-31.981231384277343	2810	-2.4934589173341948	2810	3.3165721435546875	2810	20.579543121070721	2810	-36.600742584228513	2810	9.8720833435393764	2810	11.036824145050934	2810	61.17300156653733	2810	13.341828338745312	2810	-0.95409588593550643
2820	-8.3607681076060114	2820	-8.3159997558593748	2820	14.567987809004581	2820	24.947999267578126	2820	118.44900512695313	2820	120.46263821411132	2820	-34.254915885325161	2820	-50.340827178955081	2820	1.2983083141139389	2820	11.963349517822266	2820	5.6394650201654528	2820	6.0408992614746095	2820	13.831877178303962	2820	12.081798522949219	2820	-35.50811153744111	2820	-32.928823425292968	2820	-3.788899484391095	2820	5.9224502563476564	2820	35.542375503894348	2820	-20.136330871582032	2820	10.490018916371229	2820	10.715094755412896	2820	61.644472145722979	2820	13.160794797565295	2820	-1.0639718448821418
2830	-10.486589494624665	2830	-10.394999694824218	2830	12.83033288313278	2830	19.9583994140625	2830	118.44900512695313	2830	118.44900512695313	2830	-37.544013949360604	2830	-42.996988861083985	2830	-3.3105388461152305	2830	10.305063446044922	2830	6.0348232472858854	2830	6.2777972717285158	2830	13.153159459895633	2830	11.3711044921875	2830	-34.2982004925784	2830	-32.810374420166013	2830	-4.5504067858545483	2830	3.1981231384277344	2830	45.656244538649531	2830	-8.1729813537597664	2830	11.097129548004563	2830	10.390466714477562	2830	62.041193270802985	2830	12.978433055998629	2830	-1.1715671807208086
2840	-5.9221195457016051	2840	-10.394999694824218	2840	14.696647312228571	2840	16.63199951171875	2840	118.44900512695313	2840	120.10729119873047	2840	-41.930646102122573	2840	-35.416252532958985	2840	-7.5829812771743024	2840	7.2253893127441406	2840	6.6909861784679592	2840	5.2117562255859378	2840	12.301198569786322	2840	11.3711044921875	2840	-33.089640445305932	2840	-36.245395568847655	2840	-5.343529823497164	2840	-0.23689801025390625	2840	53.518102141487923	2840	2.8427761230468751	2840	11.704240179637896	2840	10.065838673542228	2840	62.437914395882984	2840	12.796071314431963	2840	-1.2791625165594753
2850	-7.2741679276350091	2850	-5.8211998291015625	2850	16.061965012760044	2850	14.137199584960937	2850	118.44900512695313	2850	120.10729119873047	2850	-47.770136097741229	2850	-33.876415466308593	2850	-11.633297883959244	2850	6.514695281982422	2850	7.4294550441411289	2850	5.3302052307128909	2850	10.418433558534195	2850	14.806125640869141	2850	-32.0069129866539	2850	-36.36384457397461	2850	-5.7527071282087405	2850	-1.1844900512695313	2850	58.494046619323868	2850	16.582860717773439	2850	12.300784997831045	2850	9.7397131559082	2850	62.775654580068625	2850	12.6138716778653	2850	-1.3854567590767861
2860	-8.9346215324861333	2860	-7.9001997680664067	2860	16.983606646643867	2860	14.968799560546875	2860	118.44900512695313	2860	118.68590313720704	2860	-53.500364943360452	2860	-34.942456512451173	2860	-13.079310086358577	2860	-0.4737960205078125	2860	7.6559694587345462	2860	6.3962462768554689	2860	8.4681296157704633	2860	13.976982604980469	2860	-32.228254571118683	2860	-35.771599548339843	2860	-5.6992167043751607	2860	-1.89518408203125	2860	57.6871301793554	2860	34.705558502197263	2860	12.883357268344378	2860	9.4116073303035339	2860	63.035396604101955	2860	12.431886413798633	2860	-1.4900303968747861
2870	-3.4493778339625702	2870	-8.3159997558593748	2870	18.624776697824242	2870	11.642399658203125	2870	118.44900512695313	2870	117.85676010131836	2870	-58.716521117551146	2870	-34.587109497070315	2870	-14.138416770890007	2870	-3.1981231384277344	2870	8.55491200463156	2870	5.5671032409667971	2870	6.602281550754495	2870	12.910941558837891	2870	-32.185822722297672	2870	-35.53470153808594	2870	-5.8647470478421226	2870	-4.6195111999511722	2870	50.380866976898496	2870	42.641641845703127	2870	13.465929538857711	2870	9.0835015046988676	2870	63.295138628135284	2870	12.249901149731967	2870	-1.5946040346727861
2880	-3.9519303433317177	2880	-4.1579998779296874	2880	19.01275702664514	2880	14.137199584960937	2880	118.44900512695313	2880	119.2781481628418	2880	-61.608353509071989	2880	-41.81249880981445	2880	-13.578348529895077	2880	-7.580736328125	2880	8.48257720625611	2880	6.2777972717285158	2880	5.18209245867459	2880	13.147839569091797	2880	-32.994746821666169	2880	-31.033639343261719	2880	-6.4074277165780913	2880	-4.8564092102050784	2880	40.969001936898692	2880	51.288419219970706	2880	14.036890613470833	2880	8.7548054310675223	2880	63.499348959300939	2880	12.069015174931986	2880	-1.6983002957041034
2890	-5.4598314744972853	2890	-4.1579998779296874	2890	18.941282614712776	2890	14.968799560546875	2890	118.44900512695313	2890	118.33055612182618	2890	-61.585475335721966	2890	-46.787357025146484	2890	-13.973522802600138	2890	-11.3711044921875	2890	9.55840922465601	2890	7.2253893127441406	2890	6.716763666860408	2890	11.252655487060547	2890	-35.739509475223116	2890	-31.270537353515625	2890	-7.7479849832473491	2890	-7.1069403076171875	2890	28.548511882533241	2890	57.92156350708008	2890	14.591312813924166	2890	8.4252686139055228	2890	63.624460488920938	2890	11.889695017038653	2890	-1.8007468298287699
2900	-1.2070188947747784	2900	-7.9001997680664067	2900	18.149837706829857	2900	14.968799560546875	2900	118.44900512695313	2900	118.09365811157227	2900	-59.2566999221604	2900	-52.946705291748046	2900	-12.618435627950666	2900	-12.318696533203125	2900	10.814691175540467	2900	6.3962462768554689	2900	11.973822776059656	2900	10.068165435791016	2900	-39.20078336464212	2900	-33.402619445800781	2900	-8.9185710743688418	2900	-7.1069403076171875	2900	13.197551540017185	2900	55.552583404541018	2900	15.1457350143775	2900	8.0957317967435234	2900	63.749572018540945	2900	11.710374859145318	2900	-1.9031933639534366
2910	-1.4181500456413687	2910	-2.4947999267578127	2910	16.293350499148527	2910	19.9583994140625	2910	118.44900512695313	2910	118.21210711669922	2910	-53.60437314040265	2910	-58.395359527587892	2910	-11.705388315950824	2910	-15.990615692138672	2910	12.150496226044005	2910	9.0021243896484382	2910	20.025968229631545	2910	7.8176343383789062	2910	-41.426775417330092	2910	-33.994864471435548	2910	-9.1363793700686813	2910	-6.7515932922363282	2910	-2.5980095947410611	2910	47.734949066162109	2910	15.688088299230603	2910	7.7664701894535284	2910	63.823440354293304	2910	11.532818805785352	2910	-2.0050893101660927
2920	-4.8922917212152583	2920	-1.6631999511718749	2920	12.840447835385199	2920	16.63199951171875	2920	118.44900512695313	2920	118.68590313720704	2920	-46.1891044151308	2920	-61.47503366088867	2920	-10.036591353257133	2920	-13.62163558959961	2920	13.548656634801262	2920	8.0545323486328133	2920	29.201236218684215	2920	4.0272661743164067	2920	-43.651346617857811	2920	-35.060905517578128	2920	-9.2594978235380054	2920	-6.0408992614746095	2920	-16.577252279793186	2920	38.02213064575195	2920	16.211907177983935	2920	7.4376312258955286	2920	63.818613785179963	2920	11.357971912958686	2920	-2.1061397106567594
2930	-1.0556116688396955	2930	-7.9001997680664067	2930	8.1333724413768618	2930	19.9583994140625	2930	118.44900512695313	2930	118.68590313720704	2930	-39.822761021664306	2930	-61.356584655761722	2930	-9.9649654344990175	2930	-12.792492553710938	2930	14.650605840922388	2930	8.4098793640136726	2930	37.837589963327453	2930	5.448654235839844	2930	-44.318796837756693	2930	-34.468660491943361	2930	-9.76584262909551	2930	-8.5283283691406258	2930	-29.447239268519223	2930	28.309312225341795	2930	16.735726056737271	2930	7.1087922623375288	2930	63.813787216066629	2930	11.183125020132019	2930	-2.2071901111474261
2940	-2.4784948783214489	2940	-1.6631999511718749	2940	4.6891699333417804	2940	19.126799438476564	2940	118.44900512695313	2940	117.73831109619141	2940	-34.862089680190522	2940	-58.395359527587892	2940	-9.87518055852092	2940	-11.489553497314454	2940	15.085512324862052	2940	11.3711044921875	2940	43.023649507792413	2940	12.555594543457032	2940	-44.713149377883092	2940	-37.903681640625	2940	-9.97259477972344	2940	-8.1729813537597664	2940	-38.659480244958885	2940	12.555594543457032	2940	17.247463468877026	2940	6.7809791334062162	2940	63.76228128433236	2940	11.010479005105397	2940	-2.3079526319947536
2950	-9.13371222533307	2950	0	2950	1.7280957709815947	2950	14.137199584960937	2950	118.44900512695313	2950	118.21210711669922	2950	-32.248546847873129	2950	-52.828256286621091	2950	-10.795658415563599	2950	-11.134206481933594	2950	14.973438451225256	2950	12.318696533203125	2950	44.948616890736062	2950	19.66253485107422	2950	-44.608372436821412	2950	-41.101804779052735	2950	-10.434631082173773	2950	-7.8176343383789062	2950	-40.7387560524281	2950	-1.0660410461425782	2950	17.739172781283695	2950	6.4548665859415495	2950	63.633392451999029	2950	10.841481504078731	2950	-2.4082379192087533
2960	-8.38942028568134	2960	-4.1579998779296874	2960	-2.6160366615386366	2960	12.473999633789063	2960	118.44900512695313	2960	118.44900512695313	2960	-33.03363079697796	2960	-47.734949066162109	2960	-14.196453445557893	2960	-11.3711044921875	2960	13.59793643137678	2960	10.186614440917969	2960	45.619894956519687	2960	29.730700286865236	2960	-45.051756720996366	2960	-44.536825927734377	2960	-11.257822073713282	2960	-8.5283283691406258	2960	-40.858251259340349	2960	-14.450778625488281	2960	18.230882093690362	2960	6.1287540384768828	2960	63.5045036196657	2960	10.672484003052063	2960	-2.5085232064227529
2970	-13.001666537569978	2970	-1.6631999511718749	2970	-5.3034638896444264	2970	9.1475997314453128	2970	118.44900512695313	2970	118.44900512695313	2970	-37.456155095388368	2970	-40.746457763671877	2970	-19.513590619544402	2970	-9.0021243896484382	2970	12.833471442019118	2970	13.62163558959961	2970	44.722247545301954	2970	37.666783630371093	2970	-44.882439513169587	2970	-45.958213989257814	2970	-11.713923287577828	2970	-10.068165435791016	2970	-34.063488971310861	2970	-29.138455261230469	2970	18.710799392630111	2970	5.8042549341575835	2970	63.333428287744816	2970	10.505951300065448	2970	-2.6087529869474184
2980	-23.386077982394511	2980	-1.6631999511718749	2980	-6.7021696655405556	2980	4.1579998779296874	2980	118.44900512695313	2980	118.33055612182618	2980	-44.78149998078635	2980	-36.008497558593753	2980	-25.045796940338803	2980	-9.47592041015625	2980	11.801749061952762	2980	16.582860717773439	2980	44.470703706325125	2980	42.641641845703127	2980	-44.249831368394382	2980	-45.010621948242189	2980	-12.07342088757958	2980	-10.778859466552735	2980	-21.5241148799616	2980	-35.416252532958985	2980	19.169583813503447	2980	5.4826473374975837	2980	63.086749060498143	2980	10.343835847498781	2980	-2.7088832920007517
2990	-25.324677348181179	2990	-7.9001997680664067	2990	-8.7499352440543614	2990	1.6631999511718749	2990	118.44900512695313	2990	118.21210711669922	2990	-54.957402782119331	2990	-33.521068450927736	2990	-27.871505719976973	2990	-9.3574714050292975	2990	10.925373089522665	2990	15.753717681884766	2990	45.834763682545308	2990	44.063029907226564	2990	-43.701324594093293	2990	-45.010621948242189	2990	-12.423588800549421	2990	-9.7128184204101569	2990	-7.4552469078456154	2990	-37.785232635498048	2990	19.628368234376779	2990	5.1610397408375839	2990	62.840069833251476	2990	10.181720394932116	2990	-2.809013597054085
3000	-31.015740608480051	3000	-7.9001997680664067	3000	-9.08006084930193	3000	-2.4947999267578127	3000	118.44900512695313	3000	118.44900512695313	3000	-65.302073694963852	3000	-33.284170440673826	3000	-29.609176033924257	3000	-15.16147265625	3000	10.686986283673221	3000	13.029390563964844	3000	47.40415861312735	3000	47.024255035400394	3000	-42.623411189829127	3000	-44.892172943115234	3000	-12.510247238426491	3000	-9.83126742553711	3000	9.77485934314608	3000	-38.614375671386718	3000	20.075827698229865	3000	4.8414460376349613	3000	62.555474172730641	3000	10.022212251043506	3000	-2.9093191081254224
3010	-42.730827575633619	3010	-12.058199645996094	3010	-8.7248911468138211	3010	-5.8211998291015625	3010	118.44900512695313	3010	118.21210711669922	3010	-72.132917196413828	3010	-36.245395568847655	3010	-31.669693425910403	3010	-19.425636840820314	3010	10.577558092989108	3010	12.555594543457032	3010	48.395583102861465	3010	45.247519958496092	3010	-41.072667701041496	3010	-45.48441796875	3010	-12.697980356730696	3010	-15.279921661376953	3010	29.235582146276087	3010	-32.218129394531253	3010	20.501307363843196	3010	4.5257609560536283	3010	62.197289221597309	3010	9.8677644458908382	3010	-3.009964664012756
3020	-44.829581606082257	3020	-23.700599304199219	3020	-10.128601173906461	3020	-6.6527998046875	3020	111.63619225061311	3020	118.92280114746095	3020	-75.514842049466864	3020	-44.536825927734377	3020	-33.682604543657078	3020	-25.703434112548827	3020	11.338810722849928	3020	11.844900512695313	3020	51.146218048705649	3020	44.892172943115234	3020	-41.176798690898337	3020	-47.142704040527342	3020	-13.156855343367013	3020	-12.200247528076172	3020	44.310895464266913	3020	-19.544085845947265	3020	20.926787029456531	3020	4.2100758744722944	3020	61.839104270463977	3020	9.7133166407381726	3020	-3.1106102199000896
3030	-49.925123219573315	3030	-24.532199279785157	3030	-11.561199938816383	3030	-9.1475997314453128	3030	98.899272595725009	3030	120.10729119873047	3030	-78.176382207977184	3030	-53.775848327636716	3030	-35.650139592681413	3030	-28.190863220214844	3030	11.900068296345623	3030	12.318696533203125	3030	52.287793968862175	3030	46.787357025146484	3030	-40.932334967122586	3030	-43.233886871337887	3030	-13.6533166835477	3030	-11.489553497314454	3030	57.403392420671011	3030	-6.8700422973632813	3030	21.341497632669615	3030	3.89662056739768	3030	61.447045814263191	3030	9.5615401852389	3030	-3.2116697200007658
3040	-59.2400557688338	3040	-29.521799133300782	3040	-10.26524487738569	3040	-8.3159997558593748	3040	79.5729778000826	3040	118.33055612182618	3040	-79.976845056227546	3040	-65.383850830078131	3040	-37.908485044586818	3040	-29.020006256103514	3040	12.676497586449429	3040	11.015757476806641	3040	52.769608291295185	3040	47.024255035400394	3040	-41.993485274362186	3040	-42.641641845703127	3040	-13.945796813560936	3040	-12.318696533203125	3040	69.591847931547122	3040	9.2390223999023444	3040	21.733525898202945	3040	3.58786172287768	3040	60.983641288016521	3040	9.4153902599469017	3040	-3.3136010901007662
3050	-57.901749921528577	3050	-43.658998718261721	3050	-11.048375931633078	3050	-8.3159997558593748	3050	70.221181918005712	3050	119.98884219360352	3050	-81.741919454924712	3050	-72.609240142822259	3050	-39.835505303729605	3050	-31.152088348388673	3050	14.056146034431158	3050	10.541961456298829	3050	53.590152274015018	3050	46.432010009765627	3050	-43.43440574627499	3050	-40.15421273803711	3050	-14.176119759876027	3050	-13.384737579345703	3050	72.783324736889909	3050	27.36172018432617	3050	22.125554163736279	3050	3.2791028783576803	3050	60.520236761769851	3050	9.2692403346549028	3050	-3.4155324602007662
3060	-60.0250242107269	3060	-39.500998840332031	3060	-10.29067685789302	3060	-9.1475997314453128	3060	56.280851130002659	3060	111.9343098449707	3060	-82.490272601077592	3060	-75.215118255615238	3060	-42.076793051092238	3060	-33.047272430419923	3060	15.184297657157302	3060	9.7128184204101569	3060	53.565729234257915	3060	50.103929168701171	3060	-43.6994391611247	3060	-41.457151794433592	3060	-13.703898531208552	3060	-11.844900512695313	3060	71.152167062190472	3060	42.523192840576172	3060	22.507399815742694	3060	2.9726247726684036	3060	60.026845996155778	3060	9.1257828078163037	3060	-3.5181201058967826
3070	-66.678769388106076	3070	-51.974998474121094	3070	-8.6588493496923835	3070	-9.97919970703125	3070	37.45623563631581	3070	98.90491928100586	3070	-82.879583705613172	3070	-76.636506317138668	3070	-44.257544232712739	3070	-36.36384457397461	3070	16.370169123388862	3070	10.897308471679688	3070	51.637437101012324	3070	51.999113250732421	3070	-42.92602418021292	3070	-41.22025378417969	3070	-11.686680419348541	3070	-14.806125640869141	3070	65.054361975917516	3070	52.709807281494143	3070	22.865913121522691	3070	2.6713727307897366	3070	59.464745039675776	3070	8.98849461783097	3070	-3.6222115354087823
3080	-62.489738424615879	3080	-59.8751982421875	3080	-9.0012081833848647	3080	-10.810799682617187	3080	32.185198649572	3080	80.426874481201168	3080	-82.207378755319738	3080	-80.30842547607422	3080	-46.437029072952669	3080	-37.311436614990235	3080	17.708115085740239	3080	12.437145538330078	3080	50.146955376263108	3080	52.591358276367188	3080	-42.363023167439934	3080	-40.391110748291013	3080	-10.418707164366872	3080	-13.976982604980469	3080	51.839228916968892	3080	67.9897289428711	3080	23.224426427302692	3080	2.37012068891107	3080	58.902644083195774	3080	8.8512064278456357	3080	-3.7263029649207815
3090	-61.604669870323434	3090	-52.806598449707032	3090	-8.2174056242105546	3090	-9.97919970703125	3090	27.011124494128879	3090	69.766464019775384	3090	-80.518216321015	3090	-80.663772491455077	3090	-48.5478908040726	3090	-37.311436614990235	3090	18.783925562835471	3090	15.16147265625	3090	47.763639731752782	3090	54.131195343017581	3090	-42.760756943402669	3090	-43.233886871337887	3090	-8.7042095265480235	3090	-13.147839569091797	3090	35.7332661434353	3090	71.306301086425776	3090	23.573352888975773	3090	2.071074383111128	3090	58.31438086874175	3090	8.7166121127603731	3090	-3.8312733962061376
3100	-67.13661393114657	3100	-57.796198303222653	3100	-5.2847214963608895	3100	-9.97919970703125	3100	18.090108801540609	3100	62.067278686523437	3100	-77.961235698445677	3100	-81.72981353759765	3100	-50.984949246252327	3100	-42.641641845703127	3100	19.582644700873146	3100	17.056656738281252	3100	43.7532236555574	3100	52.472909271240233	3100	-44.723443045853827	3100	-44.418376922607422	3100	-7.1288497544576046	3100	-14.687676635742188	3100	19.599766467477238	3100	68.818871978759759	3100	23.898312240382438	3100	1.777542417507795	3100	57.660712009355088	3100	8.58875248492504	3100	-3.9384413319248042
3110	-60.716409219540012	3110	-65.696398071289067	3110	-5.1423887620704587	3110	-9.1475997314453128	3110	23.18079411380721	3110	37.42988562011719	3110	-75.537959505152443	3110	-83.743446624755862	3110	-52.891142782054139	3110	-46.313561004638672	3110	19.898759617848789	3110	14.687676635742188	3110	41.7812171591719	3110	51.762215240478518	3110	-47.70426909734713	3110	-45.247519958496092	3110	-5.8356667269121765	3110	-10.897308471679688	3110	-0.67495671215703013	3110	63.133319732666017	3110	24.223271591789107	3110	1.4840104519044615	3110	57.007043149968425	3110	8.4608928570897071	3110	-4.0456092676434707
3120	-57.163251321539249	3120	-64.033198120117191	3120	-3.9550586427830003	3120	-9.1475997314453128	3120	28.868785207325367	3120	31.744333374023437	3120	-71.261075437858665	3120	-81.256017517089845	3120	-54.491061299171314	3120	-46.195111999511717	3120	19.503738216168038	3120	15.872166687011719	3120	38.619982205965123	3120	49.2747861328125	3120	-50.217159561381742	3120	-43.7076828918457	3120	-4.9220074897118771	3120	-10.305063446044922	3120	-17.317999050008158	3120	49.985480163574216	3120	24.539249407088853	3120	1.1925202546871856	3120	56.3310367206878	3120	8.33572458427045	3120	-4.1538275492275005
3130	-61.976274274986345	3130	-51.974998474121094	3130	-1.6412281535542033	3130	-7.4843997802734377	3130	30.46949608167963	3130	27.36172018432617	3130	-67.6472946263474	3130	-79.242384429931647	3130	-56.431774107140527	3130	-47.616500061035154	3130	19.1182784282244	3130	17.530452758789064	3130	35.03045173555256	3130	49.037888122558591	3130	-50.838978086408844	3130	-43.115437866210939	3130	-3.6627474924878989	3130	-9.3574714050292975	3130	-25.60379171340038	3130	35.53470153808594	3130	24.830646176202187	3130	0.90661805515785243	3130	55.593895889594464	3130	8.2179221251791148	3130	-4.264920461600834
3140	-52.673165427598811	3140	-54.469798400878908	3140	-1.8763186577979334	3140	-4.9895998535156254	3140	43.586612495528527	3140	19.544085845947265	3140	-66.222651843888016	3140	-79.3608334350586	3140	-58.904748426035809	3140	-50.577725189208984	3140	18.617221572975922	3140	20.017881866455078	3140	33.425204838282411	3140	43.7076828918457	3140	-50.544494865391584	3140	-44.773723937988279	3140	-2.51189951947584	3140	-7.9360833435058593	3140	-32.799952947929889	3140	20.49167788696289	3140	25.122042945315521	3140	0.62071585562851928	3140	54.856755058501136	3140	8.1001196660877817	3140	-4.3760133739741676
3150	-44.996398047757289	3150	-60.706798217773439	3150	-1.6181688355140678	3150	-4.9895998535156254	3150	55.906156222675776	3150	24.400495056152344	3150	-63.809474101903831	3150	-76.162710296630863	3150	-60.83442209215174	3150	-52.828256286621091	3150	17.090316064106972	3150	19.425636840820314	3150	32.572028847948474	3150	41.457151794433592	3150	-48.578005003052311	3150	-47.2611530456543	3150	-1.3255374367728656	3150	-6.514695281982422	3150	-32.7926886616377	3150	0.82914303588867189	3150	25.4050925428286	3150	0.33664215050990776	3150	54.101114470660576	3150	7.9850078272791958	3150	-4.488244697446202
3160	-44.85964752553587	3160	-53.63819842529297	3160	1.2262126114438812	3160	-4.1579998779296874	3160	60.935349502259584	3160	27.717067199707031	3160	-61.6498886957304	3160	-70.714056060791009	3160	-63.333986056493522	3160	-54.486542358398438	3160	15.588403629430019	3160	20.017881866455078	3160	31.145352281315617	3160	38.02213064575195	3160	-46.396356604432526	3160	-50.459276184082029	3160	-1.147579943142425	3160	-5.5671032409667971	3160	-24.353140470124792	3160	-14.332329620361328	3160	25.663033309641939	3160	0.058068674545907861	3160	53.289825420993907	3160	7.8779895478691957	3160	-4.6039004349488684
3170	-30.781126578257926	3170	-54.469798400878908	3170	0.0853214473011028	3170	-3.32639990234375	3170	74.494724758925486	3170	30.559843322753906	3170	-61.8510801767876	3170	-66.923687896728509	3170	-63.666074020832539	3170	-54.960338378906251	3170	14.008275742448291	3170	17.885799774169922	3170	32.005321832476277	3170	34.468660491943361	3170	-45.549077322281548	3170	-51.762215240478518	3170	-1.4112720868758011	3170	-4.6195111999511722	3170	-18.312622190974309	3170	-24.637393066406251	3170	25.920974076455273	3170	-0.22050480141809215	3170	52.478536371327237	3170	7.7709712684591956	3170	-4.7195561724515347
3180	-18.848047471484719	3180	-48.648598571777342	3180	-0.40233734140914468	3180	-1.6631999511718749	3180	85.856478124944147	3180	45.602866973876957	3180	-61.552039674611578	3180	-64.910054809570312	3180	-62.727833541367986	3180	-59.81674758911133	3180	12.447307982372458	3180	18.241146789550783	3180	34.424315886345987	3180	34.1133134765625	3180	-45.840162173523019	3180	-50.814623199462893	3180	-2.5135531251550169	3180	-4.2641641845703129	3180	-8.2621421420101147	3180	-30.3229453125	3180	26.171252420101691	3180	-0.49748126624870692	3180	51.652553060960095	3180	7.6666434735426163	3180	-4.8363404375375714
3190	-15.51674797610486	3190	-40.332598815917969	3190	0.50242126615701932	3190	-2.4947999267578127	3190	88.85693090322178	3190	60.88278863525391	3190	-60.771719589258048	3190	-64.910054809570312	3190	-61.408284398987647	3190	-63.607115753173829	3190	10.90862004831429	3190	16.819758728027345	3190	36.051603942239588	3190	33.639517456054691	3190	-45.72470920851859	3190	-48.445643096923831	3190	-4.6601321107364591	3190	-3.3165721435546875	3190	7.638949142240973	3190	-30.915190338134767	3190	26.396078192881689	3190	-0.76915287670604027	3190	50.77775924983343	3190	7.5712527662472828	3190	-4.9568733768569047
3200	-1.0063678620199212	3200	-42.827398742675783	3200	-0.77407239086357826	3200	1.6631999511718749	3200	100.81138950211582	3200	62.896421722412107	3200	-61.9819890923076	3200	-62.185727691650392	3200	-59.354657471088515	3200	-63.725564758300784	3200	9.5984766155570256	3200	15.043023651123047	3200	41.093804211827106	3200	31.152088348388673	3200	-46.468852284955162	3200	-46.550459014892581	3200	-6.7042810461667024	3200	-0.71069403076171878	3200	18.257645914709574	3200	-22.505310974121095	3200	26.620903965661689	3200	-1.0408244871633734	3200	49.902965438706765	3200	7.4758620589519493	3200	-5.0774063161762379
3210	10.049319583041836	3210	-27.026999206542968	3210	-1.8867214524150544	3210	0	3210	110.58420222830137	3210	73.7937301940918	3210	-64.687795053787667	3210	-60.4089926147461	3210	-57.283312470985813	3210	-63.725564758300784	3210	9.0744159535959668	3210	15.635268676757812	3210	46.2085329351025	3210	32.573476409912111	3210	-46.342941114056671	3210	-45.721315979003904	3210	-7.9018403145613725	3210	-2.4874291076660158	3210	29.228910526675456	3210	-17.056656738281252	3210	26.838819898774776	3210	-1.3111250368046585	3210	49.017152133286373	3210	7.3831568938807113	3210	-5.1989620275889408
3220	9.5727847058382665	3220	-18.710999450683595	3220	-0.90700090770206021	3220	0	3220	110.98768122988105	3220	88.007610809326167	3220	-66.979801201273588	3220	-61.948829681396482	3220	-56.746626638738782	3220	-62.067278686523437	3220	8.2853121497741711	3220	13.858533599853516	3220	49.663699695504114	3220	35.53470153808594	3220	-44.423381042791121	3220	-45.010621948242189	3220	-8.7275142822517182	3220	-2.3689801025390627	3220	42.8950852617843	3220	-8.4098793640136726	3220	27.031247649721443	3220	-1.5763681828699916	3220	48.090691447973043	3220	7.3003578326733773	3220	-5.32429041719494
3230	19.776525023859808	3230	-13.721399597167968	3230	-1.9628577348793064	3230	0	3230	115.68670413075608	3230	86.704671752929684	3230	-71.83053688970557	3230	-61.119686645507812	3230	-55.486453359430136	3230	-61.238135650634767	3230	8.24762502801093	3230	10.186614440917969	3230	55.128551109906013	3230	36.008497558593753	3230	-42.249062092004991	3230	-44.299927917480467	3230	-9.1352321534579239	3230	-2.724327117919922	3230	47.019957528211023	3230	6.6331442871093751	3230	27.223675400668107	3230	-1.8416113289353246	3230	47.164230762659713	3230	7.2175587714660443	3230	-5.44961880680094
3240	25.663026624832916	3240	0	3240	-4.0561423347649272	3240	-0.83159997558593746	3240	117.11730141891934	3240	104.1166755065918	3240	-77.733738273672358	3240	-62.777972717285159	3240	-55.281446802618255	3240	-61.238135650634767	3240	8.6460231327888337	3240	10.897308471679688	3240	59.443748902430713	3240	40.746457763671877	3240	-40.175115149420037	3240	-47.498051055908206	3240	-9.1395713354283181	3240	-6.514695281982422	3240	48.995414377168416	3240	17.530452758789064	3240	27.410016280041205	3240	-2.1056914288986133	3240	46.23015980007942	3240	7.1374242661794804	3240	-5.5757872451189723
3250	19.63294007063773	3250	9.97919970703125	3250	-3.4063719312366403	3250	-2.4947999267578127	3250	111.16020401497863	3250	109.56532974243164	3250	-79.378036043324641	3250	-65.265401824951169	3250	-57.801038798688133	3250	-58.75070654296875	3250	8.9263707480286669	3250	11.489553497314454	3250	61.745331063641359	3250	45.48441796875	3250	-38.83918205336677	3250	-47.379602050781251	3250	-9.6049779482760833	3250	-8.5283283691406258	3250	51.86880327828591	3250	27.953965209960938	3250	27.571256658081207	3250	-2.3649754624619463	3250	45.264706250832752	3250	7.06827762035948	3250	-5.7054198018369728
3260	23.937062167184102	3260	9.97919970703125	3260	-5.0521195432817967	3260	-0.83159997558593746	3260	108.55035178004428	3260	112.05275885009766	3260	-80.57960735258176	3260	-68.226626953125	3260	-60.184426540190827	3260	-56.618624450683591	3260	9.8182783519011352	3260	9.83126742553711	3260	64.708673185782217	3260	51.051521209716796	3260	-40.500679042306018	3260	-45.48441796875	3260	-10.058763301276077	3260	-9.3574714050292975	3260	44.03402385908025	3260	39.32506970214844	3260	27.73249703612121	3260	-2.62425949602528	3260	44.299252701586077	3260	6.9991309745394812	3260	-5.8350523585549725
3270	25.732012290616115	3270	19.126799438476564	3270	-6.3494007134590413	3270	-1.6631999511718749	3270	100.75004492418529	3270	117.14606607055664	3270	-81.446091896937318	3270	-72.0169951171875	3270	-64.814000754924663	3270	-56.618624450683591	3270	11.224318418496999	3270	7.3438383178710938	3270	67.616524492107288	3270	56.500175445556643	3270	-43.345515551269166	3270	-41.81249880981445	3270	-10.457023311695313	3270	-7.8176343383789062	3270	34.083447052977967	3270	45.365968963623047	3270	27.888529704987654	3270	-2.8825622072099049	3270	43.329173403592549	3270	6.9326017794822592	3270	-5.9652958463556658
3280	17.203004947393126	3280	27.442799194335937	3280	-5.2128255464866635	3280	-4.9895998535156254	3280	87.01851702299507	3280	118.92280114746095	3280	-80.8302442309529	3280	-79.005486419677737	3280	-71.305100722538043	3280	-54.368093353271483	3280	12.534527027070013	3280	8.1729813537597664	3280	66.4338405942787	3280	58.632257537841795	3280	-45.471380602172943	3280	-40.15421273803711	3280	-10.695241569003571	3280	-7.580736328125	3280	27.131798814459554	3280	46.313561004638672	3280	28.020358361900989	3280	-3.1363039996119051	3280	42.337594886992555	3280	6.8782377817195925	3280	-6.0983787752109988
3290	20.320887728831032	3290	20.789999389648436	3290	-6.1973078994918325	3290	-4.1579998779296874	3290	74.134491333850576	3290	111.9343098449707	3290	-81.917524186206379	3290	-81.848262542724612	3290	-78.682161085359	3290	-57.447767486572268	3290	13.786545493973001	3290	9.2390223999023444	3290	66.006762802661	3290	61.593482666015625	3290	-47.82198361017327	3290	-38.377477661132815	3290	-10.5460832423128	3290	-10.897308471679688	3290	13.225285701973885	3290	49.630133148193359	3290	28.152187018814324	3290	-3.3900457920139049	3290	41.346016370392555	3290	6.823873783956925	3290	-6.2314617040663318
3300	22.1324721332293	3300	23.28479931640625	3300	-7.9736265881485613	3300	-4.9895998535156254	3300	59.641942696616034	3300	104.59047152709961	3300	-82.599315132373846	3300	-79.953078460693362	3300	-82.685677302712364	3300	-60.053645599365232	3300	15.179970863417118	3300	11.489553497314454	3300	64.32367197678964	3300	64.910054809570312	3300	-49.195243959922252	3300	-42.04939682006836	3300	-9.5288742610591726	3300	-10.068165435791016	3300	0.12134576868800195	3300	44.892172943115234	3300	28.279712590494121	3300	-3.6429604433031995	3300	40.35223196259912	3300	6.7720440925010443	3300	-6.36490947978035
3310	13.992377831648106	3310	25.779599243164064	3310	-8.127392141693182	3310	-5.8211998291015625	3310	43.925571862516072	3310	101.39234838867188	3310	-81.4904101540439	3310	-79.953078460693362	3310	-85.565849451896469	3310	-63.962462768554687	3310	15.749031004323868	3310	11.608002502441407	3310	58.220790155317708	3310	66.2129938659668	3310	-49.208299242096871	3310	-44.063029907226564	3310	-7.9935331706462343	3310	-9.83126742553711	3310	-5.76828524299043	3310	33.047272430419923	3310	28.384469939040788	3310	-3.8914985757938658	3310	39.346775877352457	3310	6.7336237685917109	3310	-6.5002877110250159
3320	16.921712753537292	3320	20.789999389648436	3320	-10.422201324112672	3320	-6.6527998046875	3320	31.628950157581805	3320	83.1512015991211	3320	-82.258816632230563	3320	-81.256017517089845	3320	-88.273414076789791	3320	-72.2538931274414	3320	17.790208101590608	3320	13.976982604980469	3320	54.530712895137356	3320	67.042136901855471	3320	-51.532313346234091	3320	-45.48441796875	3320	-6.85764625738555	3320	-10.305063446044922	3320	-15.154076922047647	3320	27.36172018432617	3320	28.489227287587454	3320	-4.1400367082845326	3320	38.341319792105786	3320	6.6952034446823774	3320	-6.6356659422696822
3330	19.052991662689358	3330	20.789999389648436	3330	-13.298046608267073	3330	-5.8211998291015625	3330	19.751646225311525	3330	73.912179199218755	3330	-82.642223924263362	3330	-80.426874481201168	3330	-91.001281143284231	3330	-78.768588409423828	3330	20.614333768851978	3330	14.332329620361328	3330	56.638300041561038	3330	67.160585906982419	3330	-55.454050165075465	3330	-47.616500061035154	3330	-5.9838834486716763	3330	-10.897308471679688	3330	-21.726863490181966	3330	17.175105743408203	3330	28.590569628267268	3330	-4.3878765401418285	3330	37.33543268512576	3330	6.6591893656865055	3330	-6.7711710637743554
3340	12.615340062007903	3340	23.28479931640625	3340	-13.864777906632448	3340	-8.3159997558593748	3340	9.7322000882688471	3340	56.144828430175778	3340	-81.014010468787859	3340	-83.86189562988281	3340	-93.83522846713673	3340	-85.283283691406254	3340	22.879815276001949	3340	14.806125640869141	3340	62.40971734869504	3340	63.844013763427732	3340	-59.839567090954127	3340	-49.985480163574216	3340	-5.6143980261675175	3340	-10.541961456298829	3340	-19.674173242468438	3340	0.82914303588867189	3340	28.671080420960603	3340	-4.631456738135828	3340	36.326916345572428	3340	6.63785338066184	3340	-6.9074502158650226
3350	16.135359631511559	3350	14.137199584960937	3350	-17.652581731616731	3350	-7.4843997802734377	3350	3.2197974043435735	3350	45.602866973876957	3350	-81.440730169281323	3350	-81.72981353759765	3350	-96.560811508950081	3350	-87.060018768310542	3350	24.234821713298942	3350	16.70130972290039	3350	68.1854691229723	3350	58.158461517333983	3350	-66.1371577988726	3350	-48.445643096923831	3350	-5.5171181498766231	3350	-8.1729813537597664	3350	-19.899953298569411	3350	-5.0933072204589847	3350	28.751591213653935	3350	-4.8750369361298285	3350	35.3184000060191	3350	6.6165173956371728	3350	-7.04372936795569
3360	19.36907933098901	3360	17.463599487304688	3360	-20.289697370505845	3360	-9.97919970703125	3360	0.17005886534135328	3360	29.138455261230469	3360	-81.510801081912732	3360	-82.085160552978522	3360	-99.273315727829242	3360	-88.126059814453129	3360	24.37983380244475	3360	17.885799774169922	3360	69.377378171313723	3360	55.907930419921875	3360	-72.00252637357994	3360	-51.762215240478518	3360	-5.412703840059585	3360	-7.1069403076171875	3360	-16.811513596172688	3360	-14.095431610107422	3360	28.82951283694711	3360	-5.1180259475811258	3360	34.310598978085807	3360	6.597410465536643	3360	-7.1799267774030184
3370	16.04888445634538	3370	19.9583994140625	3370	-22.405446870643708	3370	-13.721399597167968	3370	-0.30631949127418778	3370	18.359595794677734	3370	-79.343777856105191	3370	-82.558956573486327	3370	-101.90378249384318	3370	-89.902794891357416	3370	23.921179703273694	3370	18.714942810058595	3370	65.7721196521104	3370	57.68466549682617	3370	-73.930866523725328	3370	-54.723440368652341	3370	-5.5512616807132709	3370	-6.6331442871093751	3370	-8.2837643809938619	3370	-19.544085845947265	3370	28.888928265840445	3370	-5.3567894289897922	3370	33.307910669272474	3370	6.5942357968599765	3370	-7.3155399279570181
3380	21.090799095529782	3380	12.473999633789063	3380	-25.187091669627144	3380	-14.552999572753906	3380	1.082436653887406	3380	11.3711044921875	3380	-79.407271229638681	3380	-81.1375685119629	3380	-104.61604550492319	3380	-92.153325988769538	3380	24.486252341188504	3380	21.320820922851563	3380	66.124526103038789	3380	62.185727691650392	3380	-74.092065671766747	3380	-60.290543609619142	3380	-5.4671433144588022	3380	-6.9884913024902344	3380	-1.4465634078357392	3380	-22.860657989501952	3380	28.948343694733779	3380	-5.5955529103984585	3380	32.30522236045914	3380	6.5910611281833091	3380	-7.4511530785110178
3390	25.960493702007081	3390	17.463599487304688	3390	-27.85726912578582	3390	-18.710999450683595	3390	4.3891171537692415	3390	7.8176343383789062	3390	-79.149905228642126	3390	-81.848262542724612	3390	-107.28910335589367	3390	-96.062143157958985	3390	24.434201199752366	3390	23.571352020263671	3390	65.842521777660778	3390	68.700422973632811	3390	-75.9093402809865	3390	-64.554707794189454	3390	-5.5852647784961462	3390	-6.1593482666015626	3390	6.3993939162158444	3390	-18.122697784423828	3390	29.005885780640309	3390	-5.8338138554870893	3390	31.303883523059234	3390	6.5898918305974536	3390	-7.5865211968143331
3400	23.016840971750021	3400	19.126799438476564	3400	-28.384560844690469	3400	-21.205799377441405	3400	13.051596044232309	3400	1.1844900512695313	3400	-76.427475379315837	3400	-82.20360955810547	3400	-109.6609600248962	3400	-101.03700137329102	3400	24.555441465539296	3400	24.045148040771483	3400	60.530008803468469	3400	69.411117004394526	3400	-76.963118681550625	3400	-73.912179199218755	3400	-7.1571471948953658	3400	-5.2117562255859378	3400	16.2817545564445	3400	-15.043023651123047	3400	29.047396373680311	3400	-6.0677742493757556	3400	30.314093046792568	3400	6.6058838817681194	3400	-7.719792404511
3410	28.728885455160107	3410	16.63199951171875	3410	-29.817439586629632	3410	-22.868999328613281	3410	19.441612411756282	3410	0.35534701538085939	3410	-76.107634355902377	3410	-77.702547363281255	3410	-112.32638417882953	3410	-99.260266296386718	3410	25.465387697078832	3410	26.177230133056639	3410	60.03906774983033	3410	64.4362587890625	3410	-79.466834698629015	3410	-73.083036163330078	3410	-8.7228505422043412	3410	-5.68555224609375	3410	22.765686213307372	3410	-8.0545323486328133	3410	29.088906966720312	3410	-6.3017346432644228	3410	29.3243025705259	3410	6.621875932938786	3410	-7.8530636122076665
3420	33.086438704851453	3420	20.789999389648436	3420	-31.793801496322757	3420	-25.363799255371095	3420	24.74108139669319	3420	-1.3029390563964844	3420	-75.509409681265	3420	-79.242384429931647	3420	-114.82393444462079	3420	-105.06426754760743	3420	26.08464327551836	3420	22.268412963867188	3420	59.100786633260455	3420	65.739197845458989	3420	-82.433537991986881	3420	-74.149077209472651	3420	-10.619891636241654	3420	-4.7379602050781253	3420	25.026036910613627	3420	-2.1320820922851564	3420	29.129137300120203	3420	-6.5352675592177185	3420	28.336153901912709	3420	6.6396078819296029	3420	-7.9859831527463028
3430	28.240131581397971	3430	25.779599243164064	3430	-30.66442643988433	3430	-28.690199157714844	3430	34.607086261340143	3430	4.2641641845703129	3430	-72.215557267872683	3430	-80.900670501708987	3430	-116.98590935755867	3430	-108.02549267578125	3430	25.064141732883307	3430	25.703434112548827	3430	56.823656319542351	3430	66.331442871093756	3430	-83.792292859496882	3430	-76.0442612915039	3430	-11.685567883792469	3430	-5.3302052307128909	3430	26.186219009903748	3430	8.29143035888672	3430	29.1558504736002	3430	-6.7642871034817187	3430	27.365339667592711	3430	6.67570991488027	3430	-8.11518974236097
3440	29.854088794777827	3440	24.947999267578126	3440	-31.53174660973017	3440	-28.690199157714844	3440	39.869931039225719	3440	13.976982604980469	3440	-71.49351660885921	3440	-76.399608306884772	3440	-118.44900512695313	3440	-109.09153372192382	3440	24.068708288876941	3440	23.571352020263671	3440	56.734605241594593	3440	59.106053558349608	3440	-84.348313001626266	3440	-77.702547363281255	3440	-11.822350950131693	3440	-6.514695281982422	3440	24.757362291225647	3440	16.582860717773439	3440	29.1825636470802	3440	-6.9933066477457189	3440	26.394525433272712	3440	6.7118119478309373	3440	-8.2443963319756381
3450	31.452551161690341	3450	27.442799194335937	3450	-31.809015802457253	3450	-29.521799133300782	3450	42.844709886628252	3450	17.293554748535158	3450	-70.652919503344307	3450	-77.3472003479004	3450	-118.44900512695313	3450	-112.76345288085938	3450	23.100661700809404	3450	24.518944061279296	3450	55.845258843302737	3450	59.461400573730472	3450	-85.064405108858608	3450	-79.479282440185543	3450	-12.193247703653789	3450	-8.4098793640136726	3450	20.505703565075745	3450	21.913065948486327	3450	29.208413468533436	3450	-7.221966219140346	3450	25.425454313672905	3450	6.7493525032150954	3450	-8.37320733097826
3460	26.555911412445621	3460	33.2639990234375	3460	-29.375604520502854	3460	-31.184999084472658	3460	48.647945611001759	3460	22.860657989501952	3460	-66.781772763210526	3460	-75.333567260742186	3460	-118.44900512695313	3460	-115.7246780090332	3460	20.958098651463892	3460	25.821883117675782	3460	51.35789787562787	3460	59.461400573730472	3460	-82.753049768721439	3460	-83.032752593994147	3460	-12.942603133810806	3460	-11.134206481933594	3460	12.679074156191662	3460	23.926699035644532	3460	29.222506466800105	3460	-7.4457238070496787	3460	24.480120315112909	3460	6.8064823493824287	3460	-8.4966313166469263
3470	26.915520063258924	3470	28.274399169921875	3470	-29.045119705236836	3470	-32.848199035644534	3470	47.723966532658508	3470	33.402619445800781	3470	-65.876341018435184	3470	-70.950954071044919	3470	-118.44900512695313	3470	-118.56745413208007	3470	19.602532682203311	3470	23.808250030517577	3470	49.983833559761216	3470	55.907930419921875	3470	-83.7979979183848	3470	-83.6249976196289	3470	-13.537668667150111	3470	-11.134206481933594	3470	4.2017232823402413	3470	24.518944061279296	3470	29.236599465066771	3470	-7.6694813949590115	3470	23.534786316552911	3470	6.863612195549762	3470	-8.6200553023155919
3480	28.483696549160378	3480	29.937599121093751	3480	-28.84449314263496	3480	-32.016599060058596	3480	42.901980036736873	3480	39.443518707275388	3480	-64.598582856300254	3480	-70.950954071044919	3480	-118.44900512695313	3480	-116.67227005004882	3480	18.356316449298831	3480	24.518944061279296	3480	48.412158604664953	3480	55.907930419921875	3480	-84.647593589748354	3480	-85.757079711914059	3480	-14.296735146853781	3480	-11.489553497314454	3480	-5.7194332250589213	3480	23.452903015136719	3480	29.250152504500026	3480	-7.8929466232349679	3480	22.591160502659832	3480	6.9218483787005933	3480	-8.7431047750508686
3490	25.729123711912845	3490	32.432399047851561	3490	-25.2194234122359	3490	-31.184999084472658	3490	40.364213178472781	3490	43.826131896972655	3490	-59.910474826913813	3490	-69.884913024902346	3490	-118.44900512695313	3490	-117.26451507568359	3490	16.652390504104844	3490	22.38686196899414	3490	43.274270314193515	3490	55.197236389160153	3490	-84.243826417293079	3490	-85.4017326965332	3490	-14.918526015871407	3490	-12.555594543457032	3490	-18.610919539009416	3490	19.188738830566408	3490	29.253511121160024	3490	-8.1108921016336346	3490	21.679785215273164	3490	7.0009722040965938	3490	-8.8590834436048684
3500	27.699329258222374	3500	25.779599243164064	3500	-24.696037736785534	3500	-29.521799133300782	3500	30.339832430739762	3500	44.773723937988279	3500	-58.565163497565273	3500	-67.042136901855471	3500	-118.44900512695313	3500	-119.39659716796875	3500	15.888717627238549	3500	21.439269927978515	3500	41.245456080444185	3500	51.643766235351563	3500	-85.346640617473767	3500	-81.72981353759765	3500	-15.6207242492229	3500	-13.62163558959961	3500	-28.588794822881791	3500	11.489553497314454	3500	29.256869737820022	3500	-8.3288375800323013	3500	20.7684099278865	3500	7.0800960294925934	3500	-8.9750621121588683
3510	31.9286312461797	3510	27.442799194335937	3510	-24.375967125116926	3510	-30.35339910888672	3510	18.234385096507918	3510	48.327194091796876	3510	-57.352090057217467	3510	-64.1993607788086	3510	-118.44900512695313	3510	-118.33055612182618	3510	15.903997766345519	3510	19.66253485107422	3510	39.09599731559463	3510	49.037888122558591	3510	-87.315864119989328	3510	-83.269650604248042	3510	-16.0181679024112	3510	-12.910941558837891	3510	-37.945242220179225	3510	4.2641641845703129	3510	29.259938564719953	3510	-8.5465697589535861	3510	19.858502025673506	3510	7.159962843528767	3510	-9.0907491340248
3520	31.18658853984293	3520	32.848199035644534	3520	-21.321005426296082	3520	-27.858599182128906	3520	10.986648843069983	3520	41.930947814941405	3520	-51.832206096693241	3520	-66.2129938659668	3520	-118.44900512695313	3520	-117.61986209106445	3520	14.770799458540225	3520	18.241146789550783	3520	33.420199444671624	3520	48.682541107177734	3520	-86.467855644079663	3520	-85.164834686279292	3520	-16.340508546525925	3520	-14.924574645996094	3520	-50.5382748958647	3520	-6.8700422973632813	3520	29.254295586959955	3520	-8.7578896223375864	3520	18.992707390233505	3520	7.2621657535547666	3520	-9.1976685273328016
3530	34.227569794878491	3530	27.858599182128906	3530	-21.529128092135654	3530	-24.532199279785157	3530	-4.9481054728727329	3530	39.6804167175293	3530	-49.830000574744659	3530	-60.053645599365232	3530	-118.44900512695313	3530	-121.17333224487305	3530	15.046195560364026	3530	17.175105743408203	3530	30.766798419851362	3530	43.944580902099609	3530	-86.959315087557684	3530	-84.9279366760254	3530	-16.571229129186591	3530	-15.872166687011719	3530	-58.112635469914238	3530	-18.241146789550783	3530	29.248652609199954	3530	-8.9692094857215849	3530	18.126912754793505	3530	7.3643686635807661	3530	-9.3045879206408
3540	38.5397732713167	3540	28.690199157714844	3540	-22.472632006047711	3540	-25.363799255371095	3540	-21.150930417600058	3540	27.006373168945313	3540	-48.665728891944049	3540	-59.342951568603517	3540	-118.44900512695313	3540	-117.61986209106445	3540	16.917962839580554	3540	16.345962707519533	3540	28.061800330212172	3540	40.035763732910155	3540	-87.38731268359291	3540	-83.980344635009772	3540	-17.068366290319936	3540	-17.885799774169922	3540	-62.274424731527816	3540	-29.020006256103514	3540	29.242873596893219	3540	-9.1804202066175282	3540	17.261971277253959	3540	7.4669148442549487	3540	-9.4113567779687219
3550	37.7534088111407	3550	31.184999084472658	3550	-19.03134418634524	3550	-25.363799255371095	3550	-27.164480774177811	3550	19.66253485107422	3550	-42.700419556604004	3550	-56.8555224609375	3550	-118.44900512695313	3550	-120.46263821411132	3550	16.969518989356978	3550	15.753717681884766	3550	21.896822223461925	3550	37.903681640625	3550	-85.571978183701759	3550	-86.9415697631836	3550	-17.571130242786683	3550	-16.109064697265627	3550	-66.955796237440211	3550	-37.548334625244138	3550	29.227572166319884	3550	-9.3839909533535266	3550	16.456750852713959	3550	7.5934899702889487	3550	-9.5075881166967218
3560	40.73730206246077	3560	31.184999084472658	3560	-20.194993891160333	3560	-19.542599426269533	3560	-39.390541050692079	3560	10.778859466552735	3560	-41.298939357352481	3560	-52.946705291748046	3560	-118.44900512695313	3560	-118.68590313720704	3560	17.147825112762973	3560	15.16147265625	3560	18.75980905693693	3560	32.810374420166013	3560	-86.340188206417793	3560	-86.586222747802736	3560	-17.8294470040413	3560	-15.279921661376953	3560	-63.298762194581059	3560	-46.550459014892581	3560	29.212270735746554	3560	-9.587561700089525	3560	15.65153042817396	3560	7.7200650963229487	3560	-9.6038194554247216
3570	44.270347856150622	3570	33.679799011230472	3570	-21.873474104450306	3570	-21.205799377441405	3570	-49.049637041492183	3570	-6.514695281982422	3570	-41.697124336672445	3570	-49.748582153320314	3570	-118.44900512695313	3570	-117.97520910644531	3570	17.139696577078105	3570	13.976982604980469	3570	15.749749015411389	3570	30.678292327880861	3570	-88.722516532704674	3570	-85.638630706787112	3570	-17.648310640295808	3570	-16.345962707519533	3570	-54.898424580293465	3570	-56.381726440429688	3570	29.196969305173223	3570	-9.7911324468255252	3570	14.84631000363396	3570	7.8466402223569487	3570	-9.7000507941527214
3580	42.756931063812772	3580	38.669398864746093	3580	-19.558255641128895	3580	-21.205799377441405	3580	-42.204455812198781	3580	-19.899432861328126	3580	-39.412799422703962	3580	-49.393235137939456	3580	-118.44900512695313	3580	-118.80435214233398	3580	15.911868622385263	3580	15.753717681884766	3580	10.14481075836505	3580	27.480169189453125	3580	-89.4012002413491	3580	-87.1784677734375	3580	-16.919892558731711	3580	-16.345962707519533	3580	-46.648808889920936	3580	-62.185727691650392	3580	29.171819687899813	3580	-9.9855257163514572	3580	14.118606546094544	3580	7.9990491155811441	3580	-9.7838291614706279
3590	46.204654455523112	3590	40.332598815917969	3590	-21.560479171341402	3590	-18.710999450683595	3590	-42.283189770128267	3590	-26.5325771484375	3590	-42.207295941077909	3590	-41.457151794433592	3590	-118.44900512695313	3590	-119.39659716796875	3590	15.640634122125334	3590	17.056656738281252	3590	6.5413847593958678	3590	21.913065948486327	3590	-91.905421117500524	3590	-85.4017326965332	3590	-17.091267975204758	3590	-18.833391815185546	3590	-37.8156720042058	3590	-66.331442871093756	3590	29.146630279973149	3590	-10.179881905161457	3590	13.391216288421211	3590	8.1515623876624783	3590	-9.8675572137526277
3600	48.743588725937585	3600	40.332598815917969	3600	-24.54040597287749	3600	-20.374199401855467	3600	-39.517936887880339	3600	-39.798865722656252	3600	-46.620758178022612	3600	-41.22025378417969	3600	-118.44900512695313	3600	-118.68590313720704	3600	15.373013140525345	3600	17.530452758789064	3600	4.3607056146728134	3600	19.66253485107422	3600	-93.7455004501449	3600	-86.586222747802736	3600	-16.144174308465313	3600	-17.293554748535158	3600	-33.14010110882861	3600	-61.948829681396482	3600	29.121440872046481	3600	-10.374238093971458	3600	12.663826030747877	3600	8.3040756597438126	3600	-9.9512852660346276
3610	45.995784644933067	3610	46.153798645019535	3610	-22.443346799856858	3610	-22.037399353027343	3610	-25.158394476661528	3610	-49.748582153320314	3610	-45.621610946911559	3610	-43.7076828918457	3610	-118.44900512695313	3610	-118.68590313720704	3610	14.046884936517117	3610	15.279921661376953	3610	-1.4828546673775165	3610	14.924574645996094	3610	-93.586431858566158	3610	-89.310549865722663	3610	-15.159092439179869	3610	-17.293554748535158	3610	-30.491896493381198	3610	-54.723440368652341	3610	29.086125884159735	3610	-10.557783045921376	3610	12.029564842675258	3610	8.4837910668933532	3610	-10.020530320352517
3620	48.137233988975879	3620	47.816998596191404	3620	-25.364794590651496	3620	-21.205799377441405	3620	-41.398659809371381	3620	-43.115437866210939	3620	-49.057699264407084	3620	-39.206620697021485	3620	-118.44900512695313	3620	-117.26451507568359	3620	13.578888102123763	3620	16.464411712646484	3620	-2.6168175374365639	3620	12.674043548583985	3620	-94.440249062127023	3620	-89.665896881103521	3620	-14.341208491441115	3620	-16.582860717773439	3620	-30.561461325596937	3620	-47.2611530456543	3620	29.050581716479734	3620	-10.741083299094708	3620	11.397411514201924	3620	8.6641221602273539	3620	-10.089447570189851
3630	51.617407460326547	3630	47.816998596191404	3630	-29.048475474976804	3630	-22.868999328613281	3630	-60.71025316455178	3630	-43.115437866210939	3630	-53.110117576298457	3630	-43.352335876464842	3630	-118.44900512695313	3630	-119.04125015258789	3630	13.130856253057281	3630	15.16147265625	3630	-3.3388164615072569	3630	6.2777972717285158	3630	-95.225692732987937	3630	-92.271774993896486	3630	-13.977815636731954	3630	-15.990615692138672	3630	-32.445927647768407	3630	-38.02213064575195	3630	29.015037548799732	3630	-10.924383552268042	3630	10.765258185728591	3630	8.8444532535613547	3630	-10.158364820027183
3640	51.824715919652782	3640	47.816998596191404	3640	-26.727440306737826	3640	-26.19539923095703	3640	-49.581496212389069	3640	-42.04939682006836	3640	-51.073584326896793	3640	-47.2611530456543	3640	-118.44900512695313	3640	-115.84312701416016	3640	11.651405395982692	3640	16.109064697265627	3640	-6.706789794049703	3640	3.3165721435546875	3640	-93.968694370808322	3640	-94.048510070800788	3640	-13.777210475385378	3640	-15.635268676757812	3640	-36.064786297696934	3640	-33.165721435546878	3640	28.969414660499655	3640	-11.094929028961275	3640	10.238866951810085	3640	9.05359782763558	3640	-10.209950533080383
3650	57.834115121680014	3650	46.153798645019535	3650	-30.567773456559131	3650	-24.532199279785157	3650	-55.953935255443994	3650	-27.124822174072264	3650	-53.045051111448416	3650	-43.4707848815918	3650	-118.44900512695313	3650	-119.39659716796875	3650	10.988224298922766	3650	14.095431610107422	3650	-8.057833975061337	3650	0	3650	-94.3952967036895	3650	-93.337816040039058	3650	-14.129623274040881	3650	-14.569227630615234	3650	-41.242696603910431	3650	-32.218129394531253	3650	28.923369184332987	3650	-11.264939714187941	3650	9.7169101872640855	3650	9.26395051410958	3650	-10.260809556960384
3660	64.479865304347967	3660	51.143398498535156	3660	-35.369525478199407	3660	-25.363799255371095	3660	-74.359030367792485	3660	-43.7076828918457	3660	-55.450720596254541	3660	-46.905806030273439	3660	-118.44900512695313	3660	-119.04125015258789	3660	10.361081601856128	3660	13.976982604980469	3660	-7.4990080185289365	3660	-1.7767350769042969	3660	-94.900233760556148	3660	-93.930061065673826	3660	-14.513683495422676	3660	-16.582860717773439	3660	-47.440787981140829	3660	-32.691925415039066	3660	28.877323708166319	3660	-11.434950399414607	3660	9.1949534227180862	3660	9.4743032005835772	3660	-10.311668580840385
3670	68.678317028866076	3670	53.63819842529297	3670	-32.749688010181863	3670	-28.690199157714844	3670	-74.893010738099235	3670	-60.764339630126955	3670	-53.334029904643643	3670	-52.117562255859376	3670	-118.44900512695313	3670	-118.33055612182618	3670	8.7417173159812833	3670	13.26628857421875	3670	-9.4455203091048219	3670	-3.5534701538085938	3670	-93.070483515963929	3670	-94.996102111816413	3670	-14.394340349439236	3670	-13.858533599853516	3670	-52.435790334729255	3670	-33.521068450927736	3670	28.821619248639578	3670	-11.589967974561155	3670	8.78643498691699	3670	9.7152748513298217	3670	-10.341062404080214
3680	78.299921881785963	3680	53.63819842529297	3680	-38.270255089983806	3680	-27.858599182128906	3680	-88.92808907190792	3680	-50.103929168701171	3680	-54.02854657395963	3680	-51.406868225097654	3680	-118.44900512695313	3680	-120.10729119873047	3680	7.8877205377212078	3680	11.134206481933594	3680	-10.386997905924096	3680	-4.7379602050781253	3680	-93.041635228286566	3680	-93.219367034912111	3680	-15.252686720004149	3680	-14.213880615234375	3680	-56.218535778823735	3680	-35.653150543212888	3680	28.765316262366245	3680	-11.744056489467821	3680	8.3849458492636568	3680	9.95814383105849	3680	-10.369126118733545
3690	89.254846821520488	3690	59.8751982421875	3690	-44.689407752309634	3690	-31.184999084472658	3690	-108.02092986068872	3690	-56.02637942504883	3690	-54.863131265100407	3690	-53.065154296875	3690	-118.44900512695313	3690	-118.33055612182618	3690	7.1648608413029891	3690	10.305063446044922	3690	-10.791932094786787	3690	-8.5283283691406258	3690	-93.133345935859381	3690	-94.285408081054683	3690	-16.041311329052661	3690	-13.384737579345703	3690	-58.28264672209427	3690	-41.575600799560547	3690	28.709013276092914	3690	-11.898145004374488	3690	7.983456711610323	3690	10.201012810787157	3690	-10.397189833386879
3700	94.23819989899539	3700	64.864798095703122	3700	-41.799496551597088	3700	-36.174598937988279	3700	-71.495061369693	3700	-73.675281188964846	3700	-49.668464847867995	3700	-53.657399322509768	3700	-118.44900512695313	3700	-118.80435214233398	3700	5.35480508267721	3700	11.252655487060547	3700	-11.928495295364163	3700	-8.4098793640136726	3700	-90.808412096214084	3700	-94.640755096435541	3700	-16.378775896844644	3700	-14.806125640869141	3700	-54.6746548352006	3700	-47.024255035400394	3700	28.643766693179508	3700	-12.034744741061013	3700	7.87630953485738	3700	10.476420218202087	3700	-10.39790778153999
3710	103.39448987540916	3710	71.517597900390626	3710	-47.573008051743663	3710	-32.848199035644534	3710	-69.739096142041049	3710	-74.978220245361328	3710	-48.221494089958519	3710	-51.880664245605466	3710	-118.44900512695313	3710	-119.87039318847657	3710	4.3972798346654685	3710	10.068165435791016	3710	-10.166811529735346	3710	-8.1729813537597664	3710	-90.297277922203278	3710	-93.100918029785163	3710	-17.371020510767465	3710	-14.095431610107422	3710	-50.818485783279442	3710	-51.643766235351563	3710	28.577779681786172	3710	-12.169896605041012	3710	7.7935305378713791	3710	10.754521438802085	3710	-10.396361810026656
3720	112.26617605762758	3720	81.496797607421868	3720	-54.4785707444034	3720	-41.164198791503907	3720	-71.059854653189532	3720	-88.126059814453129	3720	-48.295630392244391	3720	-52.236011260986331	3720	-118.44900512695313	3720	-119.15969915771484	3720	3.5978721415258264	3720	8.1729813537597664	3720	-8.3646357188811358	3720	-7.8176343383789062	3720	-89.952869406843291	3720	-92.864020019531253	3720	-17.874573014203889	3720	-14.095431610107422	3720	-44.9005149750794	3720	-53.657399322509768	3720	28.51179267039284	3720	-12.305048469021013	3720	7.7107515408853793	3720	11.032622659402083	3720	-10.394815838513322
3730	120.28955370858405	3730	95.633997192382807	3730	-51.121821385793027	3730	-44.490598693847659	3730	-72.1697184972032	3730	-109.09153372192382	3730	-42.032877615912483	3730	-52.709807281494143	3730	-118.44900512695313	3730	-119.39659716796875	3730	1.947412391106873	3730	6.3962462768554689	3730	-7.9290450403798314	3730	-10.660410461425782	3730	-87.33070723146426	3730	-92.627122009277343	3730	-17.783358335818864	3730	-16.227513702392578	3730	-11.755479066094935	3730	-58.51380853271484	3730	28.449361549999534	3730	-12.420023089000846	3730	7.62205360989933	3730	11.345185045002369	3730	-10.357954739999697
3740	125.14619624540492	3740	93.970797241210931	3740	-55.835990346439814	3740	-44.490598693847659	3740	-72.703303366363727	3740	-71.7800971069336	3740	-38.749272332333575	3740	-52.236011260986331	3740	-118.44900512695313	3740	-119.39659716796875	3740	1.5226254079005486	3740	6.6331442871093751	3740	-6.1580179249209657	3740	-12.318696533203125	3740	-86.368774390520187	3740	-91.087284942626951	3740	-17.877142487894329	3740	-15.635268676757812	3740	-3.5354429143709822	3740	-54.723440368652341	3740	28.387301822666203	3740	-12.532890307940846	3740	7.532737479139997	3740	11.661346707835703	3740	-10.317405172666364
3750	128.66876275269038	3750	102.28679699707031	3750	-62.631116893655232	3750	-47.816998596191404	3750	-76.359045624407727	3750	-67.9897289428711	3750	-35.55103907566675	3750	-45.602866973876957	3750	-118.44900512695313	3750	-119.75194418334961	3750	1.6136827020219258	3750	4.6195111999511722	3750	-4.5558748763245074	3750	-11.134206481933594	3750	-85.6050904792263	3750	-89.665896881103521	3750	-17.338310521785125	3750	-17.175105743408203	3750	-0.51194482006419761	3750	-51.762215240478518	3750	28.325242095332868	3750	-12.645757526880846	3750	7.4434213483806637	3750	11.977508370669037	3750	-10.276855605333029
3760	123.09544625616317	3760	107.27639685058594	3760	-58.118068116170228	3760	-55.301398376464846	3760	-78.905329696034727	3760	-71.898546112060544	3760	-26.994429241579706	3760	-45.247519958496092	3760	-118.44900512695313	3760	-118.33055612182618	3760	-0.044675420681876687	3760	3.3165721435546875	3760	-4.0237425739773265	3760	-7.9360833435058593	3760	-82.434174904713387	3760	-90.376590911865236	3760	-16.719488015745902	3760	-17.76735076904297	3760	-9.7081605051465978	3760	-45.958213989257814	3760	28.250423179599427	3760	-12.735641272300651	3760	7.3495298446792914	3760	12.329950065682677	3760	-10.190856736465314
3770	120.57404654732773	3770	120.16619647216797	3770	-62.159686605487522	3770	-51.974998474121094	3770	-81.364400978242941	3770	-72.727689147949221	3770	-22.752004012935881	3770	-39.32506970214844	3770	-118.44900512695313	3770	-119.75194418334961	3770	-0.74899542382780737	3770	1.7767350769042969	3770	-2.9642382925546151	3770	-5.9224502563476564	3770	-80.963605505036583	3770	-87.889161804199219	3770	-16.997813747330088	3770	-18.59649380493164	3770	-10.801046450860451	3770	-11.844900512695313	3770	28.173984049466089	3770	-12.822606481400653	3770	7.25505734123929	3770	12.68699874890935	3770	-10.099086527720646
3780	116.7567433184478	3780	124.32419635009765	3780	-68.61295152346203	3780	-54.469798400878908	3780	-83.253851047042957	3780	-72.609240142822259	3780	-19.587034812688376	3780	-39.561967712402343	3780	-118.44900512695313	3780	-119.04125015258789	3780	-0.276269528494808	3780	2.4874291076660158	3780	-2.328105417430562	3780	-6.3962462768554689	3780	-79.856586578961782	3780	-85.283283691406254	3780	-17.046452480972611	3780	-18.59649380493164	3780	-14.310677988654524	3780	-4.382613189697266	3780	28.097544919332755	3780	-12.909571690500654	3780	7.1605848377992887	3780	13.04404743213602	3780	-10.007316318975978
3790	107.23443473634393	3790	121.82939642333984	3790	-61.944101604743871	3790	-62.369998168945315	3790	-70.702193789644511	3790	-75.925812286376953	3790	-9.9700340971880017	3790	-35.653150543212888	3790	-112.80687998562981	3790	-116.55382104492188	3790	-0.85756225125837915	3790	3.5534701538085938	3790	-2.1997322051992532	3790	-4.14571517944336	3790	-76.12527292756937	3790	-85.875528717041021	3790	-16.941085399157068	3790	-18.004248779296876	3790	-12.881348827829076	3790	-1.0660410461425782	3790	28.013948784719361	3790	-12.970720951120432	3790	7.1514864426480278	3790	13.438979906083022	3790	-9.85808610155881
3800	99.6103236611361	3800	120.99779644775391	3800	-64.9353561388364	3800	-59.459398254394529	3800	-66.164238550140567	3800	-79.716180450439452	3800	-5.3167335057289051	3800	-27.243271179199219	3800	-108.43897913229957	3800	-115.84312701416016	3800	-0.25396584310172443	3800	0.35534701538085939	3800	-2.5177461403270032	3800	-4.5010621948242191	3800	-74.2492790404732	3800	-81.848262542724612	3800	-17.9435254832568	3800	-16.938207733154297	3800	-15.427175839584091	3800	-10.541961456298829	3800	27.929275786006027	3800	-13.027985867640432	3800	7.1552336887893606	3800	13.839612487429696	3800	-9.7002102809854733
3810	93.191564142764861	3810	117.67139654541016	3810	-71.116090941558312	3810	-61.538398193359377	3810	-62.545766841599217	3810	-81.1375685119629	3810	-3.9028542002240094	3810	-24.992740081787108	3810	-105.16985557797533	3810	-119.98884219360352	3810	1.5453374082314753	3810	-1.6582860717773438	3810	-3.2164581480672441	3810	-3.1981231384277344	3810	-72.477822497835049	3810	-80.426874481201168	3810	-18.84884652568724	3810	-18.59649380493164	3810	-17.73640781780113	3810	-11.015757476806641	3810	27.844602787292697	3810	-13.085250784160433	3810	7.1589809349306943	3810	14.240245068776369	3810	-9.5423344604121354
3820	83.560883723158824	3820	116.00819659423829	3820	-62.05393854621024	3820	-68.191197998046874	3820	-46.046044290577854	3820	-83.506548614501952	3820	3.0417515951080958	3820	-19.66253485107422	3820	-90.041351241048332	3820	-118.80435214233398	3820	2.3675516317045719	3820	0.82914303588867189	3820	-4.0882163075435276	3820	-1.7767350769042969	3820	-68.489069939992163	3820	-79.479282440185543	3820	-18.718548537149875	3820	-17.175105743408203	3820	-11.763360458564394	3820	-12.792492553710938	3820	27.753233047159302	3820	-13.11394078732018	3820	7.2352142354446745	3820	14.68006592394339	3820	-9.31391242624217
3830	77.668064920543287	3830	106.444796875	3830	-63.273065159804318	3830	-62.369998168945315	3830	-40.064998848165374	3830	-71.187852081298828	3830	4.5784849692307752	3830	-11.489553497314454	3830	-82.0613417164505	3830	-114.54018795776368	3830	4.1777355896245538	3830	1.4213880615234376	3830	-5.3534045014251426	3830	-3.9088171691894531	3830	-66.218469250869063	3830	-75.925812286376953	3830	-18.875549811819816	3830	-16.464411712646484	3830	-8.74511217236673	3830	-13.029390563964844	3830	27.660691773065967	3830	-13.137631869466846	3830	7.3241283114273426	3830	15.12674241093673	3830	-9.0731489740915
3840	74.155826230409247	3840	98.128797119140629	3840	-64.339163856405165	3840	-64.864798095703122	3840	-39.291181614226105	3840	-66.805238891601562	3840	3.1604522090976097	3840	-5.9224502563476564	3840	-73.744398566294166	3840	-107.31479864501954	3840	6.5459745546002424	3840	0.947592041015625	3840	-7.12724587227533	3840	-1.0660410461425782	3840	-64.010020053232751	3840	-74.504424224853523	3840	-19.096166123819813	3840	-17.293554748535158	3840	-6.4582428228105986	3840	-14.806125640869141	3840	27.568150498972628	3840	-13.161322951613514	3840	7.4130423874100106	3840	15.57341889793007	3840	-8.83238552194083
3850	67.654353291141987	3850	74.428197814941413	3850	-49.974209792663856	3850	-71.517597900390626	3850	-30.166604208841715	3850	-61.47503366088867	3850	8.7684564690809843	3850	-6.1593482666015626	3850	-51.024012427295624	3850	-105.06426754760743	3850	7.9132362222437536	3850	4.6195111999511722	3850	-8.8067540108248821	3850	-3.6719191589355469	3850	-59.509081392266246	3850	-72.609240142822259	3850	-18.844067465415542	3850	-18.9518408203125	3850	2.0806757673311651	3850	-16.109064697265627	3850	27.469223680599235	3850	-13.153840189799896	3850	7.5602522300892137	3850	16.060258813843781	3850	-8.5083144182973953
3860	63.976153992498212	3860	88.565397399902338	3860	-46.543820344291888	3860	-62.369998168945315	3860	-29.174981510946687	3860	-45.010621948242189	3860	9.0095487537909271	3860	2.3689801025390627	3860	-37.02934644661363	3860	-88.955202850341792	3860	10.138357259878283	3860	2.0136330871582033	3860	-10.78654983417205	3860	-4.8564092102050784	3860	-56.842783503236859	3860	-68.226626953125	3860	-18.891126590219187	3860	-19.899432861328126	3860	7.72629142924162	3860	-12.200247528076172	3860	27.369016668565898	3860	-13.140107599366562	3860	7.719149388313217	3860	16.555150818163789	3860	-8.1675415391140564
3870	62.281245230661156	3870	69.85439794921875	3870	-46.303396147671762	3870	-64.033198120117191	3870	-28.382641025037941	3870	-39.32506970214844	3870	8.3605138401912917	3870	3.3165721435546875	3870	-27.144692434375656	3870	-81.96671154785156	3870	11.986755425781119	3870	4.9748582153320315	3870	-12.570531899960182	3870	-5.8040012512207033	3870	-55.4995842634181	3870	-66.331442871093756	3870	-19.017161847352533	3870	-19.899432861328126	3870	11.263088345830074	3870	-12.674043548583985	3870	27.268809656532564	3870	-13.126375008933227	3870	7.87804654653722	3870	17.050042822483796	3870	-7.8267686599307185
3880	57.523024386188048	3880	82.328397583007813	3880	-28.745101838533909	3880	-64.864798095703122	3880	-19.736154111805671	3880	-40.272661743164065	3880	14.018106208938551	3880	3.5534701538085938	3880	-3.1894808770243372	3880	-74.267526214599613	3880	13.612234899498183	3880	5.0933072204589847	3880	-14.021541559893327	3880	-5.9224502563476564	3880	-52.465665434577126	3880	-63.962462768554687	3880	-18.562153748299295	3880	-17.530452758789064	3880	17.379271149873045	3880	-7.3438383178710938	3880	27.162344797799168	3880	-13.079112908599578	3880	8.0810621143516386	3880	17.585746336604188	3880	-7.3922128597064951
3890	57.176750732361704	3890	62.369998168945315	3890	-24.358269702000758	3890	-50.311798522949218	3890	-17.183378309232925	3890	-29.849149291992187	3890	16.366168169342362	3890	8.5283283691406258	3890	7.9615783579932184	3890	-50.933072204589841	3890	14.769575899622822	3890	9.2390223999023444	3890	-17.237951005355161	3890	-7.3438383178710938	3890	-50.134082313318267	3890	-58.51380853271484	3890	-18.317707466509283	3890	-20.254779876708984	3890	20.896992907505862	3890	1.3029390563964844	3890	27.054458403519167	3890	-13.024234228239576	3890	8.2940996418749773	3890	18.130720613444197	3890	-6.9363532848271543
3900	59.975676549083815	3900	64.033198120117191	3900	-24.668813831562758	3900	-47.816998596191404	3900	-14.708342044480954	3900	-28.5462102355957	3900	17.165207277571358	3900	9.9497164306640631	3900	11.205443962722868	3900	-36.956089599609378	3900	14.810940871683478	3900	9.3574714050292975	3900	-22.301602379640819	3900	-12.555594543457032	3900	-47.91626360718606	3900	-54.960338378906251	3900	-17.821891925260811	3900	-19.544085845947265	3900	21.809560219370766	3900	8.5283283691406258	3900	26.946572009239166	3900	-12.969355547879575	3900	8.5071371693983142	3900	18.675694890284205	3900	-6.4804937099478135
3910	60.067820174454745	3910	64.033198120117191	3910	-8.7501856388885884	3910	-45.3221986694336	3910	-6.5237949183545325	3910	-27.717067199707031	3910	25.194977601292624	3910	8.0545323486328133	3910	31.023137556155639	3910	-26.5325771484375	3910	13.837485098995259	3910	11.608002502441407	3910	-29.439882642380013	3910	-13.503186584472656	3910	-44.685438276641158	3910	-57.447767486572268	3910	-16.326041795716204	3910	-18.9518408203125	3910	21.091043409013185	3910	12.674043548583985	3910	26.832315981359105	3910	-12.87891716311923	3910	8.7511507134659521	3910	19.261850355524615	3910	-5.9250585918355068
3920	63.045861491441052	3920	60.706798217773439	3920	-5.8198592036646843	3920	-29.521799133300782	3920	-3.4486486793812361	3920	-19.66253485107422	3920	28.442362170036549	3920	12.674043548583985	3920	43.809724054396057	3920	-3.7903681640625	3920	12.219183195203804	3920	14.095431610107422	3920	-38.6527046285861	3920	-15.16147265625	3920	-43.859895546749193	3920	-53.3020523071289	3920	-14.50537595289024	3920	-18.9518408203125	3920	19.1884588345169	3920	15.753717681884766	3920	26.716435375212438	3920	-12.779409257792562	3920	9.00306470619729	3920	19.858509103664623	3920	-5.3442266811321648
3930	66.85792913009368	3930	56.132998352050784	3930	-10.059800074132735	3930	-26.19539923095703	3930	-1.9817973961831434	3930	-16.938207733154297	3930	29.005559454265612	3930	17.76735076904297	3930	48.632277447034248	3930	6.6331442871093751	3930	9.9797528348342368	3930	16.109064697265627	3930	-48.385224697996861	3930	-16.582860717773439	3930	-44.654356911638658	3930	-51.999113250732421	3930	-13.927290863635697	3930	-18.359595794677734	3930	15.858486938513112	3930	20.49167788696289	3930	26.60055476906577	3930	-12.679901352465892	3930	9.2549786989286265	3930	20.455167851804635	3930	-4.7633947704288229
3940	66.639815834849784	3940	59.8751982421875	3940	2.6694429906515822	3940	-25.363799255371095	3940	2.1707268779718127	3940	-15.753717681884766	3940	35.1762933360466	3940	16.582860717773439	3940	65.475027347886922	3940	9.1205733947753913	3940	7.2374929403893518	3940	13.740084594726563	3940	-57.064506571913356	3940	-20.965473907470702	3940	-45.113678551214541	3940	-48.327194091796876	3940	-12.65897593641224	3940	-16.70130972290039	3940	8.0110432773042461	3940	21.55771893310547	3940	26.477919132099036	3940	-12.543200094898852	3940	9.5262939402641571	3940	21.09315160546506	3940	-4.0843304652544985
3950	66.589015383361982	3950	61.538398193359377	3950	2.0069838466789562	3950	-10.394999694824218	3950	5.1730007833750626	3950	-5.68555224609375	3950	36.687558326616525	3950	24.045148040771483	3950	69.8658057334071	3950	29.375353271484375	3950	5.0245938718580874	3950	14.095431610107422	3950	-60.533049726002261	3950	-30.915190338134767	3950	-46.607783274117423	3950	-43.7076828918457	3950	-11.575382988289285	3950	-15.516819671630859	3950	1.8469930966703521	3950	22.149963958740233	3950	26.353363460532364	3950	-12.395927083465518	3950	9.80312374838616	3950	21.742881484725068	3950	-3.3773448076478205
3960	66.406891518794339	3960	58.627798278808591	3960	-6.5360696218700838	3960	-7.9001997680664067	3960	5.9802442672439362	3960	-2.6058781127929689	3960	34.419879126103012	3960	28.901557250976563	3960	64.585876028397792	3960	42.286294830322262	3960	3.0807801551427616	3960	11.963349517822266	3960	-61.167420706481245	3960	-37.785232635498048	3960	-48.538307905476763	3960	-43.944580902099609	3960	-10.337777924859086	3960	-15.279921661376953	3960	-2.9835413003029938	3960	18.478044799804689	3960	26.228807788965696	3960	-12.248654072032181	3960	10.079953556508164	3960	22.392611363985075	3960	-2.6703591500411425
3970	61.46106997704193	3970	65.696398071289067	3970	3.5961928844897955	3970	-12.058199645996094	3970	8.855096472076557	3970	-1.3029390563964844	3970	36.858850573885249	3970	27.835516204833983	3970	69.719759568835869	3970	45.129070953369144	3970	1.0499572302810378	3970	10.068165435791016	3970	-59.89748423430602	3970	-47.379602050781251	3970	-47.597856487798389	3970	-43.7076828918457	3970	-8.9694325735324654	3970	-13.384737579345703	3970	-14.360318587381528	3970	15.516819671630859	3970	26.096847283878951	3970	-12.06302911255845	3970	10.366305389002266	3970	23.083616068725512	3970	-1.8756169587575613
3980	56.35960532407821	3980	66.527998046875	3980	2.2063364380872912	3980	0	3980	10.974149409093709	3980	1.1844900512695313	3980	34.105629165026414	3980	35.297803527832031	3980	62.928347676614635	3980	63.607115753173829	3980	-1.1345148025604956	3980	6.6331442871093751	3980	-58.595311183357893	3980	-56.8555224609375	3980	-48.293835442135659	3980	-46.313561004638672	3980	-7.55642583108834	3980	-12.674043548583985	3980	-20.61121506059742	3980	9.2390223999023444	3980	25.962555627498947	3980	-11.865330391665115	3980	10.655654895835603	3980	23.787614700005523	3980	-1.0532477105768816
3990	52.032582481892831	3990	68.191197998046874	3990	-7.80866179967753	3990	0.83159997558593746	3990	12.031786867189002	3990	5.8040012512207033	3990	31.863057147769425	3990	37.548334625244138	3990	47.302629961656869	3990	65.383850830078131	3990	-3.761589375493557	3990	4.0272661743164067	3990	-57.696334628468477	3990	-61.001237640380857	3990	-50.485353679046177	3990	-45.247519958496092	3990	-7.2679664232156327	3990	-12.081798522949219	3990	-22.04321065262571	3990	3.6719191589355469	3990	25.828263971118943	3990	-11.667631670771778	3990	10.945004402668941	3990	24.491613331285535	3990	-0.23087846239620191
4000	42.214940553036705	4000	65.696398071289067	4000	2.2131051001227959	4000	-7.0685997924804687	4000	13.474913718086516	4000	5.8040012512207033	4000	47.170572334011	4000	35.771599548339843	4000	41.393546702367509	4000	62.185727691650392	4000	-5.4522160327184466	4000	4.14571517944336	4000	-56.526377397967522	4000	-60.4089926147461	4000	-51.398483418056344	4000	-48.682541107177734	4000	-6.4189321220466411	4000	-10.897308471679688	4000	-28.948829640669093	4000	-1.5398370666503907	4000	25.685722990098856	4000	-11.43098006019803	4000	11.235542515082292	4000	25.236591860265982	4000	0.65875923215919152
4010	34.315482937779308	4010	57.796198303222653	4010	0.81109324646362779	4010	1.6631999511718749	4010	15.738363936618111	4010	8.29143035888672	4010	63.967908657074169	4010	38.969722686767575	4010	27.400817302488996	4010	65.857646850585937	4010	-6.4132219790696965	4010	0.23689801025390625	4010	-55.058352692094324	4010	-60.4089926147461	4010	-53.478036810229469	4010	-50.933072204589841	4010	-6.9550803073965817	4010	-10.778859466552735	4010	-27.336107185037907	4010	-12.200247528076172	4010	25.540320454732189	4010	-11.180816336131359	4010	11.526492935122297	4010	25.995785638312661	4010	1.571731238735206
4020	27.703724778481664	4020	53.63819842529297	4020	-10.240861204435301	4020	0	4020	16.3257875159896	4020	10.068165435791016	4020	77.310266360864915	4020	34.231762481689451	4020	7.5324672554379468	4020	63.133319732666017	4020	-6.9339293431182369	4020	-2.1320820922851564	4020	-53.928661036559149	4020	-56.618624450683591	4020	-55.874854728566788	4020	-46.905806030273439	4020	-7.6683587408025211	4020	-8.4098793640136726	4020	-19.02067544332958	4020	-19.070289825439453	4020	25.394917919365522	4020	-10.930652612064689	4020	11.817443355162302	4020	26.75497941635934	4020	2.4847032453112208
4030	17.735788723675689	4030	50.311798522949218	4030	-2.4468859547016386	4030	-9.5633997192382818	4030	16.0685953004937	4030	11.252655487060547	4030	94.3732999895829	4030	32.691925415039066	4030	-2.6931382390903877	4030	44.655274932861332	4030	-6.54012487316642	4030	-2.6058781127929689	4030	-51.49111129166991	4030	-56.500175445556643	4030	-55.601604823083441	4030	-48.208745086669921	4030	-6.9870075228396367	4030	-6.0408992614746095	4030	-17.455491753726697	4030	-22.623759979248046	4030	25.24037775359875	4030	-10.641584253437593	4030	12.102591768002244	4030	27.554430069606457	4030	3.4352722044476462
4040	10.3300953918599	4040	41.995798767089845	4040	-4.7970136882327985	4040	-1.2473999633789064	4040	15.168285785569504	4040	13.26628857421875	4040	104.27556302695032	4040	46.432010009765627	4040	-15.404799175155127	4040	42.04939682006836	4040	-5.5631875590515278	4040	-4.9748582153320315	4040	-49.175601037841091	4040	-57.0924204711914	4040	-56.352565345249005	4040	-50.222378173828126	4040	-6.5730851509773558	4040	-6.3962462768554689	4040	-8.6487605648017052	4040	-27.006373168945313	4040	25.082360211818749	4040	-10.337710519992255	4040	12.385532194768915	4040	28.369200700359805	4040	4.4001488927523278
4050	6.9604077066738981	4050	35.342998962402341	4050	-15.559983818784051	4050	-2.0789999389648437	4050	14.033009499474327	4050	15.516819671630859	4050	106.25735957058859	4050	64.4362587890625	4050	-27.120100230490085	4050	26.887924163818358	4050	-3.8651199556030136	4050	-7.580736328125	4050	-46.749742311846674	4050	-54.012746337890626	4050	-58.665948144149723	4050	-49.867031158447269	4050	-6.2785405266864913	4050	-5.8040012512207033	4050	3.3812547192973614	4050	-25.229638092041014	4050	24.924342670038744	4050	-10.033836786546916	4050	12.668472621535585	4050	29.183971331113149	4050	5.36502558105701
4060	-0.47167060320668952	4060	28.690199157714844	4060	-7.3873859683485943	4060	-11.226599670410156	4060	11.033554429301091	4060	17.293554748535158	4060	110.50231723738236	4060	76.399608306884772	4060	-32.589927333513543	4060	7.580736328125	4060	-1.7352030874262781	4060	-6.7515932922363282	4060	-44.094872116526538	4060	-54.723440368652341	4060	-58.6286000090149	4060	-53.657399322509768	4060	-5.05421729682654	4060	-7.3438383178710938	4060	3.7353722558277997	4060	-17.76735076904297	4060	24.756454179898629	4060	-9.6918480552971467	4060	12.939849123982127	4060	30.037475167546933	4060	6.3313562639297087
4070	-4.2243098539433177	4070	17.047799499511719	4070	-7.9696042706657533	4070	-3.7421998901367188	4070	8.35330437352873	4070	15.516819671630859	4070	108.45655524459824	4070	93.811612060546878	4070	-29.837863366534616	4070	-0.59224502563476566	4070	1.3732548777486642	4070	-6.514695281982422	4070	-40.57752183087662	4070	-53.065154296875	4070	-58.841913155211174	4070	-55.078787384033205	4070	-3.8958198361401486	4070	-7.580736328125	4070	6.9149313514495621	4070	-17.530452758789064	4070	24.584459825198628	4070	-9.3340052223971419	4070	13.20641556104213	4070	30.907090251926945	4070	7.2982917422637259
4080	-4.75642869680172	4080	12.058199645996094	4080	-16.509897129149209	4080	-5.4053998413085935	4080	6.5696777575863763	4080	16.345962707519533	4080	102.09048639648415	4080	104.94581854248047	4080	-19.916006478425693	4080	-15.279921661376953	4080	4.2963204412576061	4080	-5.3302052307128909	4080	-38.109226658723664	4080	-48.090296081542967	4080	-59.4253852696676	4080	-56.8555224609375	4080	-3.2356863122068091	4080	-6.0408992614746095	4080	12.282369894621009	4080	-8.6467773742675789	4080	24.412465470498624	4080	-8.9761623894971372	4080	13.472981998102135	4080	31.776705336306961	4080	8.2652272205977422
4090	-9.2643580817684956	4090	8.3159997558593748	4090	-7.0494404109364162	4090	-19.542599426269533	4090	6.7432327665846614	4090	14.924574645996094	4090	101.88021230215142	4090	106.84100262451172	4090	-11.55388340679732	4090	-23.808250030517577	4090	7.6251491271506566	4090	-4.0272661743164067	4090	-35.375161241195883	4090	-47.971847076416019	4090	-59.033100898582219	4090	-60.172094604492187	4090	-2.2092493764500176	4090	-8.0545323486328133	4090	6.696710208668863	4090	3.4350211486816407	4090	24.230220377158503	4090	-8.5818157310527052	4090	13.723443069201951	4090	32.682178345487394	4090	9.1952101215073263
4100	-11.047262958847686	4100	0	4100	-6.2039024881083957	4100	-10.394999694824218	4100	13.249200233658591	4100	11.489553497314454	4100	100.57538734378824	4100	109.68377874755859	4100	7.1005475058630214	4100	-29.25690426635742	4100	11.165445113676036	4100	-2.1320820922851564	4100	-33.590170718531617	4100	-43.4707848815918	4100	-59.828269585413295	4100	-58.395359527587892	4100	-1.4456394702482456	4100	-4.14571517944336	4100	2.5869604797708243	4100	3.5534701538085938	4100	24.0433294812185	4100	-8.1709249411486979	4100	13.966604924735288	4100	33.603902753334076	4100	10.10844550925734
4110	-10.705234632078753	4110	-3.32639990234375	4110	-15.789240671241775	4110	-10.394999694824218	4110	19.605182880039607	4110	9.83126742553711	4110	95.293357643578176	4110	107.9070436706543	4110	32.033782046577464	4110	-25.111189086914063	4110	13.546019061718475	4110	0.11844900512695313	4110	-33.678463315983535	4110	-40.272661743164065	4110	-59.503939793802473	4110	-59.57984957885742	4110	-0.87718554510283653	4110	-4.382613189697266	4110	1.2818558165520604	4110	6.2777972717285158	4110	23.856438585278497	4110	-7.7600341512446906	4110	14.209766780268623	4110	34.525627161180751	4110	11.021680897007354
4120	-14.998914963189627	4120	-3.32639990234375	4120	-8.33000458834296	4120	-17.047799499511719	4120	22.425895790212032	4120	5.5671032409667971	4120	95.062692903830168	4120	102.57683843994141	4120	45.834421426009627	4120	-14.213880615234375	4120	15.71009501500015	4120	1.7767350769042969	4120	-37.917793780379462	4120	-37.42988562011719	4120	-56.697210261648209	4120	-60.645890625	4120	0.076301978120287828	4120	-2.4874291076660158	4120	-8.060911882002344	4120	11.608002502441407	4120	23.659419909478373	4120	-7.3151259026282753	4120	14.433536185441728	4120	35.478312248467809	4120	11.862198614106493
4130	-17.581625225670106	4130	-9.97919970703125	4130	-7.9543641945073009	4130	-9.5633997192382818	4130	29.432891921006682	4130	6.3962462768554689	4130	94.7368625708058	4130	100.20785833740234	4130	64.169174955179471	4130	-9.5943694152832038	4130	16.208945255803968	4130	7.1069403076171875	4130	-47.878152230632615	4130	-37.19298760986328	4130	-53.609745610519553	4130	-62.067278686523437	4130	0.94274357918893159	4130	-2.0136330871582033	4130	-16.118043321201085	4130	5.5671032409667971	4130	23.4574133781317	4130	-6.8534643109829352	4130	14.647754954401732	4130	36.446245237941156	4130	12.666903424339839
4140	-17.988444559996992	4140	-10.810799682617187	4140	-19.270694265381806	4140	-7.0685997924804687	4140	40.860124443063953	4140	13.384737579345703	4140	92.4018839674163	4140	102.45838943481445	4140	87.615391695560675	4140	8.5283283691406258	4140	15.319101200337073	4140	10.186614440917969	4140	-62.611088481003939	4140	-35.771599548339843	4140	-50.589924628357	4140	-59.342951568603517	4140	1.7068165150798542	4140	-2.0136330871582033	4140	-19.7725350255724	4140	2.724327117919922	4140	23.255406846785029	4140	-6.391802719337595	4140	14.861973723361736	4140	37.4141782274145	4140	13.471608234573184
4150	-22.801790634397126	4150	-10.810799682617187	4150	-14.581231072868279	4150	-17.047799499511719	4150	47.974026868678131	4150	20.254779876708984	4150	93.141925194872641	4150	94.640755096435541	4150	90.782601922997571	4150	31.625884368896486	4150	13.965610145310308	4150	10.778859466552735	4150	-76.1522004715367	4150	-35.53470153808594	4150	-45.196036835665794	4150	-58.75070654296875	4150	2.766523415593749	4150	-0.82914303588867189	4150	-27.546288504869189	4150	1.5398370666503907	4150	23.043943541678242	4150	-5.899470290419873	4150	15.054727343281472	4150	38.405602551768148	4150	14.175116826645271
4160	-25.962032460783959	4160	-15.800399536132813	4160	-16.479544849941128	4160	-7.0685997924804687	4160	52.450643677172984	4160	22.742208984375	4160	92.669848044927363	4160	94.403857086181645	4160	94.393752388678408	4160	45.958213989257814	4160	11.888461184422425	4160	14.450778625488281	4160	-81.715438681727022	4160	-37.666783630371093	4160	-39.6394571566876	4160	-57.566216491699215	4160	2.741678188153287	4160	0.35534701538085939	4160	-33.139883874608337	4160	-7.8176343383789062	4160	22.827430786384905	4160	-5.3907611490085312	4160	15.236019633621476	4160	39.409570088881495	4160	14.82459163556528
4170	-26.987309838813065	4170	-17.463599487304688	4170	-28.527463994905293	4170	-10.394999694824218	4170	56.592672519686865	4170	29.375353271484375	4170	89.465158608622914	4170	94.7592041015625	4170	101.37041374565003	4170	63.37021774291992	4170	9.8189606675071772	4170	15.990615692138672	4170	-83.572610133360484	4170	-46.195111999511717	4170	-35.620258258315964	4170	-51.880664245605466	4170	1.8173136727169847	4170	0.59224502563476566	4170	-33.9841078077342	4170	-15.990615692138672	4170	22.610918031091568	4170	-4.8820520075971894	4170	15.417311923961478	4170	40.413537625994842	4170	15.47406644448529
4180	-31.54937775112435	4180	-18.295199462890626	4180	-27.363985062903751	4180	-21.205799377441405	4180	53.69526009044101	4180	40.746457763671877	4180	87.552518077774124	4180	93.100918029785163	4180	83.8656201232341	4180	86.586222747802736	4180	8.06591154459607	4180	15.16147265625	4180	-81.532979503354454	4180	-62.185727691650392	4180	-31.021018832816598	4180	-51.525317230224609	4180	1.1256863203759515	4180	2.724327117919922	4180	-35.686946507751877	4180	-19.188738830566408	4180	22.386081507898126	4180	-4.3467918479855054	4180	15.576144397201192	4180	41.430724860508363	4180	16.00462465420377
4190	-34.883635863329339	4190	-24.116399291992188	4190	-29.250635827889496	4190	-18.710999450683595	4190	53.233124241147863	4190	47.971847076416019	4190	88.722144992741647	4190	95.825245147705076	4190	66.337958048152785	4190	91.087284942626951	4190	6.13877418033244	4190	14.095431610107422	4190	-75.747398319012518	4190	-76.0442612915039	4190	-27.094147031136732	4190	-45.010621948242189	4190	-0.052146526682133043	4190	2.4874291076660158	4190	-34.662022574618788	4190	-25.348087097167969	4190	22.15643569658479	4190	-3.7961911000808306	4190	15.72200008722786	4190	42.455550142408377	4190	16.466475495497111
4200	-35.092697372430678	4200	-24.116399291992188	4200	-40.305805562009937	4200	-17.879399475097657	4200	55.95492554168122	4200	51.880664245605466	4200	88.934052416455813	4200	90.7319379272461	4200	56.490153445448819	4200	91.205733947753913	4200	3.446700307344237	4200	9.3574714050292975	4200	-69.9068899127358	4200	-80.782221496582025	4200	-23.627915608902146	4200	-39.798865722656252	4200	-0.62096004064581933	4200	2.6058781127929689	4200	-28.937768199858937	4200	-31.152088348388673	4200	21.926789885271454	4200	-3.2455903521761558	4200	15.867855777254528	4200	43.480375424308392	4200	16.928326336790455
4210	-38.8233120012708	4210	-28.274399169921875	4210	-38.438457232690666	4210	-29.521799133300782	4210	55.063349261366568	4210	56.02637942504883	4210	88.670802538742635	4210	89.902794891357416	4210	24.293388896421028	4210	101.51079739379883	4210	1.4670553845427392	4210	9.9497164306640631	4210	-67.241975007436878	4210	-85.757079711914059	4210	-19.287552682398061	4210	-36.482293579101565	4210	-0.65913293382349636	4210	2.9612251281738282	4210	-22.539534457216348	4210	-32.573476409912111	4210	21.690237837558026	4210	-2.6731824285911894	4210	15.991127857400896	4210	44.505631503208413	4210	17.265842160562137
4220	-41.339689935735336	4220	-31.600799072265627	4220	-39.131731553571768	4220	-32.016599060058596	4220	55.747712339351565	4220	53.894297332763671	4220	91.347853753408685	4220	86.349324737548827	4220	-1.1419586149850574	4220	83.032752593994147	4220	-1.3692974667216618	4220	6.3962462768554689	4220	-67.669558228447855	4220	-80.782221496582025	4220	-15.54038973323123	4220	-30.559843322753906	4220	-0.56118958095419558	4220	2.2505310974121095	4220	-15.112609611647532	4220	-34.468660491943361	4220	21.449375034444689	4220	-2.0871628365265131	4220	16.10030363203423	4220	45.531156478275093	4220	17.525750179282142
4230	-39.788261838549147	4230	-34.095598999023437	4230	-46.087544825915629	4230	-30.35339910888672	4230	57.7080135463039	4230	53.065154296875	4230	92.187594326172331	4230	90.258141906738288	4230	-10.285316097728348	4230	67.9897289428711	4230	-4.1425714067702657	4230	6.8700422973632813	4230	-71.004518555823111	4230	-76.0442612915039	4230	-13.291834184387348	4230	-27.36172018432617	4230	-0.22200274017224686	4230	0.4737960205078125	4230	-6.7094447923753169	4230	-33.521068450927736	4230	21.208512231331351	4230	-1.5011432444618369	4230	16.209479406667565	4230	46.556681453341781	4230	17.785658198002142
4240	-41.273184621579432	4240	-32.432399047851561	4240	-42.640857650352487	4240	-33.679799011230472	4240	55.1216834018366	4240	56.618624450683591	4240	90.284000631244936	4240	89.1921008605957	4240	-33.533778005874467	4240	57.210869476318358	4240	-5.1124699425774978	4240	4.0272661743164067	4240	-74.519188764022914	4240	-68.818871978759759	4240	-11.321869820315353	4240	-22.979106994628907	4240	0.61512968699508619	4240	-0.35534701538085939	4240	0.79499498709351712	4240	-27.953965209960938	4240	20.962208760457941	4240	-0.8984767588369309	4240	16.296603830220597	4240	47.568199540128269	4240	17.927414894420515
4250	-41.025057747797518	4250	-34.927198974609375	4250	-40.999019921411588	4250	-37.006198913574217	4250	50.09373747627837	4250	53.775848327636716	4250	89.711117865578558	4250	82.440507568359379	4250	-48.42317252010362	4250	27.598618194580077	4250	-5.0466660995757451	4250	1.4213880615234376	4250	-76.043511571395015	4250	-65.976095855712884	4250	-10.149520874491586	4250	-21.794616943359376	4250	1.8216503004282991	4250	-0.11844900512695313	4250	6.1909972982570274	4250	-23.216005004882813	4250	20.71224154025127	4250	-0.28460024387891791	4250	16.368878859107262	4250	48.57028537891496	4250	17.989608410840518
4260	-38.338836894384031	4260	-39.916798828125	4260	-42.719915731351868	4260	-42.827398742675783	4260	47.409773768297789	4260	55.315685394287108	4260	88.65908464131266	4260	91.916427978515628	4260	-43.4125611202746	4260	1.4213880615234376	4260	-5.2715253861152434	4260	-0.59224502563476566	4260	-74.119756092673981	4260	-67.160585906982419	4260	-10.690834658658915	4260	-14.213880615234375	4260	3.10216492371314	4260	-0.4737960205078125	4260	9.0725793136131863	4260	-15.872166687011719	4260	20.4622743200446	4260	0.32927627107909507	4260	16.441153887993931	4260	49.572371217701651	4260	18.051801927260524
4270	-36.884098715445965	4270	-41.164198791503907	4270	-38.499086364148617	4270	-41.995798767089845	4270	39.48992785101165	4270	57.447767486572268	4270	83.419818919494446	4270	87.296916778564452	4270	-47.237597631826354	4270	-9.2390223999023444	4270	-4.4098151880492509	4270	-3.0796741333007813	4270	-70.282316721212439	4270	-71.187852081298828	4270	-11.769229590759732	4270	-15.279921661376953	4270	4.9440532117289315	4270	-0.23689801025390625	4270	9.176674587097903	4270	-6.3962462768554689	4270	20.208155157437865	4270	0.9544628968212705	4270	16.492388525840298	4270	50.545671060967926	4270	18.011078029279044
4280	-34.949475913750746	4280	-38.253598876953127	4280	-34.172375873064858	4280	-46.153798645019535	4280	30.579967961835024	4280	54.841889373779296	4280	80.249357039190414	4280	89.310549865722663	4280	-43.149252358457566	4280	-30.086047302246094	4280	-2.840486408829328	4280	-5.0933072204589847	4280	-66.926370071272558	4280	-74.978220245361328	4280	-13.571557798992355	4280	-12.200247528076172	4280	6.14734647301086	4280	0.35534701538085939	4280	5.7688205689175138	4280	0.11844900512695313	4280	19.951022953297858	4280	1.5878572071252837	4280	16.5283542688003	4280	51.498081067207949	4280	17.895667535432374
4290	-30.457713235645194	4290	-41.164198791503907	4290	-33.05861496023148	4290	-39.500998840332031	4290	24.547050678177694	4290	50.696174194335939	4290	79.33382948542004	4290	88.7183048400879	4290	-20.889939913963506	4290	-45.365968963623047	4290	-1.6983949387565644	4290	-7.2253893127441406	4290	-65.8890694048049	4290	-75.333567260742186	4290	-17.840483099978858	4290	-8.29143035888672	4290	7.9768017633867139	4290	2.1320820922851564	4290	-2.0009397415738297	4290	6.2777972717285158	4290	19.693890749157852	4290	2.2212515174292973	4290	16.5643200117603	4290	52.450491073447971	4290	17.7802570415857
4300	-27.410971917770297	4300	-38.253598876953127	4300	-29.941867834494374	4300	-41.995798767089845	4300	17.740379951387762	4300	48.327194091796876	4300	72.538801461661109	4300	89.547447875976559	4300	-11.492556335720465	4300	-42.523192840576172	4300	-0.43519547426072336	4300	-4.8564092102050784	4300	-68.420474563285566	4300	-74.0306282043457	4300	-21.918553921408954	4300	-17.530452758789064	4300	9.63515653822018	4300	2.3689801025390627	4300	-10.355997896717426	4300	6.0408992614746095	4300	19.433561960177798	4300	2.8607030503514013	4300	16.580626972040008	4300	53.360486651527353	4300	17.582715630717804
4310	-24.05915784375237	4310	-36.590398925781251	4310	-24.530974849654712	4310	-40.332598815917969	4310	12.511720799809321	4310	40.746457763671877	4310	68.067287781006911	4310	83.269650604248042	4310	-1.3250603463307433	4310	-47.616500061035154	4310	1.382565060062575	4310	-4.8564092102050784	4310	-73.603970951286755	4310	-69.766464019775384	4310	-25.625456813699014	4310	-13.26628857421875	4310	10.323526212866021	4310	4.382613189697266	4310	-20.036719536573209	4310	8.6467773742675789	4310	19.170735481251125	4310	3.5048874668960819	4310	16.581573306426673	4310	54.237341206887372	4310	17.321000241677798
4320	-20.269823971722705	4320	-34.095598999023437	4320	-23.995642206838987	4320	-32.848199035644534	4320	11.791250166114683	4320	29.730700286865236	4320	67.886744959635479	4320	80.900670501708987	4320	19.152127408583727	4320	-42.04939682006836	4320	2.654458505662376	4320	-1.4213880615234376	4320	-78.268425216012986	4320	-66.923687896728509	4320	-29.953046842563751	4320	-15.398370666503906	4320	11.018330522514503	4320	9.0021243896484382	4320	-31.017474177605614	4320	4.6195111999511722	4320	18.907909002324455	4320	4.1490718834407625	4320	16.582519640813342	4320	55.114195762247384	4320	17.059284852637791
4330	-20.092028230903747	4330	-29.937599121093751	4330	-20.251453080345378	4330	-35.342998962402341	4330	12.294492528373905	4330	24.518944061279296	4330	61.382464208131893	4330	79.5977314453125	4330	28.388638580207235	4330	-16.938207733154297	4330	4.4861576264493053	4330	-1.1844900512695313	4330	-81.896797366515216	4330	-66.923687896728509	4330	-33.425994635479029	4330	-18.359595794677734	4330	12.01110572707508	4330	7.3438383178710938	4330	-39.798494781297777	4330	-2.724327117919922	4330	18.642432095397741	4330	4.7943998552854605	4330	16.565479415799725	4330	55.937488869606568	4330	16.738214369996864
4340	-20.476678320108572	4340	-26.61119921875	4340	-17.815869495755241	4340	-28.690199157714844	4340	15.351685025841951	4340	17.885799774169922	4340	55.548453649353178	4340	75.688914276123043	4340	33.444365205650335	4340	-10.305063446044922	4340	6.8796305076993391	4340	0.4737960205078125	4340	-81.609756739443753	4340	-70.950954071044919	4340	-35.31798996938349	4340	-20.49167788696289	4340	11.860057504757595	4340	9.83126742553711	4340	-46.572460452421566	4340	-10.305063446044922	4340	18.374726865671068	4340	5.4406892606601414	4340	16.533317157513057	4340	56.71575068549992	4340	16.367241641996856
4350	-21.711972979843761	4350	-27.442799194335937	4350	-16.087507270843645	4350	-22.868999328613281	4350	21.293261288679943	4350	12.910941558837891	4350	57.16279711007715	4350	67.871279937744134	4350	44.523794574221974	4350	-2.3689801025390627	4350	8.6266834590144725	4350	0.71069403076171878	4350	-80.099983436895	4350	-72.846138153076168	4350	-36.905312937944359	4350	-26.177230133056639	4350	11.761320007866623	4350	10.423512451171876	4350	-51.808699621591217	4350	-20.017881866455078	4350	18.107021635944395	4350	6.0869786660348213	4350	16.501154899226389	4350	57.494012501393271	4350	15.99626891399685
4360	-25.069821530156666	4360	-21.621599365234374	4360	-15.121378566839015	4360	-22.037399353027343	4360	21.606780687762175	4360	13.029390563964844	4360	50.301672316929142	4360	70.121811035156256	4360	45.557723945438269	4360	20.728575897216796	4360	10.247516588935035	4360	1.89518408203125	4360	-78.13495174875689	4360	-78.17634338378906	4360	-37.146396953665374	4360	-31.033639343261719	4360	10.967391779142268	4360	10.305063446044922	4360	-53.307889901259614	4360	-31.38898635864258	4360	17.83683119205768	4360	6.73006410709745	4360	16.452912570139461	4360	58.210932104985631	4360	15.587623418156232
4370	-30.892857728302126	4370	-23.28479931640625	4370	-14.387770393112712	4370	-21.205799377441405	4370	20.2965874304466	4370	13.384737579345703	4370	45.372005775695641	4370	60.290543609619142	4370	41.22582624384691	4370	29.730700286865236	4370	11.357881624900443	4370	4.2641641845703129	4370	-77.07645768205569	4370	-83.032752593994147	4370	-36.059528588947821	4370	-33.639517456054691	4370	9.8393058277580359	4370	10.660410461425782	4370	-52.066109431829872	4370	-38.495926666259763	4370	17.564393581344344	4370	7.370252476981463	4370	16.390130406919461	4370	58.872385187112307	4370	15.14491365714289
4380	-37.626702752774349	4380	-22.453199340820312	4380	-11.492429341552777	4380	-13.721399597167968	4380	23.351770058902837	4380	15.516819671630859	4380	48.947049561085549	4380	56.973971466064455	4380	38.914599773579965	4380	29.375353271484375	4380	11.366632077566976	4380	9.5943694152832038	4380	-77.17011535682785	4380	-81.019119506835935	4380	-34.373852638968231	4380	-33.521068450927736	4380	7.9036675161640879	4380	13.740084594726563	4380	-46.332836264845227	4380	-44.063029907226564	4380	17.291955970631008	4380	8.0104408468654764	4380	16.327348243699458	4380	59.533838269238984	4380	14.702203896129547
4390	-46.579011878925073	4390	-19.9583994140625	4390	-12.932037915162038	4390	-14.552999572753906	4390	23.412000633037238	4390	21.083922912597657	4390	44.33282138127268	4390	57.329318481445313	4390	30.460912094003945	4390	42.996988861083985	4390	10.665037008765985	4390	8.1729813537597664	4390	-78.443469527541538	4390	-78.887037414550775	4390	-32.65454539728038	4390	-36.36384457397461	4390	5.2141684334454652	4390	10.778859466552735	4390	-36.084197609652222	4390	-49.2747861328125	4390	17.016908725197627	4390	8.6438131911413745	4390	16.250556056479223	4390	60.129808736404563	4390	14.240111844075877
4400	-55.441261920543226	4400	-29.937599121093751	4400	-14.138460848234509	4400	-14.552999572753906	4400	22.012668036288794	4400	20.254779876708984	4400	40.834461353997256	4400	53.775848327636716	4400	19.933958716601587	4400	44.655274932861332	4400	9.9102817744099525	4400	9.7128184204101569	4400	-79.456989568219257	4400	-78.17634338378906	4400	-30.542654816473167	4400	-36.36384457397461	4400	1.9464816173585753	4400	11.72645150756836	4400	-24.559511516171618	4400	-52.117562255859376	4400	16.739324334897621	4400	9.2705588438540545	4400	16.160143012592552	4400	60.662115550137905	4400	13.759175897955867
4410	-62.544000162007833	4410	-31.600799072265627	4410	-11.504821730401549	4410	-12.058199645996094	4410	22.645813408555284	4410	19.899432861328126	4410	47.964972628664384	4410	46.787357025146484	4410	10.733766579915985	4410	38.969722686767575	4410	8.3092887273311788	4410	9.9497164306640631	4410	-78.842607510257622	4410	-76.0442612915039	4410	-28.459859011515675	4410	-36.245395568847655	4410	-1.7503787900897727	4410	10.541961456298829	4410	-14.103281802745013	4410	-51.051521209716796	4410	16.461739944597614	4410	9.8973044965667327	4410	16.069729968705882	4410	61.194422363871247	4410	13.278239951835857
4420	-70.354392944535789	4420	-39.085198852539065	4420	-15.339393986697434	4420	-12.058199645996094	4420	20.614334595246078	4420	21.202371917724609	4420	44.600307193202866	4420	47.142704040527342	4420	0.9411532317844582	4420	33.994864471435548	4420	6.3028584532751708	4420	11.3711044921875	4420	-77.34860035452644	4420	-76.873404327392578	4420	-26.249672058411736	4420	-35.297803527832031	4420	-5.0329481016994748	4420	5.68555224609375	4420	-3.2984956032043691	4420	-45.129070953369144	4420	16.181269862877556	4420	10.514449927705243	4420	15.967458643079006	4420	61.660436778523426	4420	12.791508739215743
4430	-75.6478620262498	4430	-47.816998596191404	4430	-18.688465171028064	4430	-10.394999694824218	4430	16.488039610875234	4430	22.979106994628907	4430	38.285678083270511	4430	45.839764984130859	4430	-8.2699420715532	4430	29.967598297119142	4430	4.1119143072654829	4430	9.83126742553711	4430	-74.585299995748954	4430	-79.479282440185543	4430	-23.631627194799862	4430	-34.824007507324218	4430	-7.96738051498652	4430	5.2117562255859378	4430	4.2928694862500976	4430	-35.8900485534668	4430	15.897783461730882	4430	11.12156055933859	4430	15.852792241065671	4430	62.057157903603439	4430	12.298719922929067
4440	-78.485682281239448	4440	-56.132998352050784	4440	-17.04136810346024	4440	-12.889799621582032	4440	13.999399070608829	4440	23.689801025390626	4440	43.485725584869925	4440	40.509559753417967	4440	-14.903062147287155	4440	20.254779876708984	4440	2.3599844514412105	4440	10.068165435791016	4440	-71.508715394905508	4440	-78.17634338378906	4440	-20.072649864450902	4440	-30.678292327880861	4440	-10.35325309475601	4440	1.0660410461425782	4440	7.8506145571033414	4440	-24.637393066406251	4440	15.614297060584207	4440	11.728671190971937	4440	15.738125839052339	4440	62.453879028683446	4440	11.805931106642388
4450	-79.805915597411683	4450	-59.459398254394529	4450	-20.97585285720502	4450	-10.394999694824218	4450	9.9857487064271648	4450	22.979106994628907	4450	38.743538655821936	4450	48.919439117431644	4450	-17.811930561640569	4450	11.252655487060547	4450	1.1182379554576727	4450	8.0545323486328133	4450	-69.638061951545311	4450	-81.019119506835935	4450	-16.70060586866682	4450	-28.5462102355957	4450	-11.728079896759773	4450	-1.4213880615234376	4450	7.4081930805702836	4450	-15.16147265625	4450	15.327636121837474	4450	12.324228549965069	4450	15.613753739478824	4450	62.786106975402262	4450	11.316015682435765
4460	-79.987901319899947	4460	-67.775398010253909	4460	-25.246610838991153	4460	-17.879399475097657	4460	5.1949045334996988	4460	20.728575897216796	4460	34.083318710521979	4460	45.721315979003904	4460	-17.439501792372173	4460	1.89518408203125	4460	0.62263831141130765	4460	6.8700422973632813	4460	-67.946719088743521	4460	-76.28115930175781	4460	-12.897238299015699	4460	-28.42776123046875	4460	-12.096253426422514	4460	-4.6195111999511722	4460	4.0045076653076315	4460	-4.5010621948242191	4460	15.0374072198908	4460	12.906800820478415	4460	15.478473099485488	4460	63.0458489994356	4460	10.829329754455754
4470	-76.6079476702117	4470	-66.112198059082033	4470	-24.60077392012791	4470	-17.047799499511719	4470	3.0752292336330775	4470	16.819758728027345	4470	43.114654726903154	4470	40.864906768798825	4470	-14.408153387686479	4470	-5.9224502563476564	4470	0.0043380815812277262	4470	3.9088171691894531	4470	-67.541564025636518	4470	-77.8209963684082	4470	-9.2484286711830812	4470	-21.083922912597657	4470	-12.016413532809978	4470	-7.8176343383789062	4470	-4.4218010150543945	4470	3.4350211486816407	4470	14.747178317944128	4470	13.48937309099176	4470	15.343192459492151	4470	63.305591023468935	4470	10.342643826475744
4480	-73.926241821404076	4480	-77.754597717285151	4480	-27.894994434903548	4480	-14.552999572753906	4480	2.3874978165998311	4480	14.332329620361328	4480	45.016851560239388	4480	44.773723937988279	4480	-6.4160135546923076	4480	-14.450778625488281	4480	-0.30750331733612413	4480	1.7767350769042969	4480	-66.1249466865882	4480	-71.306301086425776	4480	-6.1284625273506119	4480	-22.031514953613282	4480	-11.060290900104981	4480	-12.081798522949219	4480	-14.821704327685978	4480	6.3962462768554689	4480	14.453597365997389	4480	14.05920136600486	4480	15.200294783498666	4480	63.504383628501095	4480	9.8633335201458774
4490	-70.746641209483826	4490	-74.428197814941413	4490	-33.526610322324487	4490	-17.879399475097657	4490	2.04619562402989	4490	10.423512451171876	4490	44.318686952079673	4490	39.561967712402343	4490	5.0114430199291258	4490	-15.16147265625	4490	-0.26460988082394721	4490	1.7767350769042969	4490	-65.528317160849767	4490	-67.634381927490239	4490	-4.3040620971119008	4490	-17.885799774169922	4490	-9.21287134453106	4490	-11.72645150756836	4490	-25.586042359536254	4490	4.2641641845703129	4490	14.155964158050717	4490	14.613623566458205	4490	15.048188957318663	4490	63.6294951581211	4490	9.3929395208772011
4500	-66.601576245049543	4500	-78.5861976928711	4500	-30.852611301923762	4500	-25.363799255371095	4500	6.2585433861443454	4500	6.7515932922363282	4500	55.596029151622588	4500	35.416252532958985	4500	16.013719284555812	4500	-14.095431610107422	4500	-0.82262494921817364	4500	-0.82914303588867189	4500	-63.857057568126486	4500	-67.515932922363277	4500	-3.111376683520966	4500	-12.792492553710938	4500	-7.2570638951368593	4500	-13.384737579345703	4500	-36.196535608903943	4500	2.724327117919922	4500	13.858330950104044	4500	15.168045766911551	4500	14.89608313113866	4500	63.7546066877411	4500	8.9225455216085248
4510	-64.72727897321883	4510	-74.428197814941413	4510	-32.531396690268004	4510	-21.205799377441405	4510	10.962948369954333	4510	3.9088171691894531	4510	58.633037651839146	4510	42.760090850830075	4510	29.662985237326009	4510	-13.503186584472656	4510	-1.1312763038267981	4510	-0.947592041015625	4510	-62.074751683756986	4510	-67.160585906982419	4510	-3.2894214547263374	4510	-11.72645150756836	4510	-4.6390266383045287	4510	-12.081798522949219	4510	-42.150582956361518	4510	-3.7903681640625	4510	13.557358406637302	4510	15.709167529764626	4510	14.738333354558542	4510	63.823246126159958	4510	8.4611966029800314
4520	-64.598978737970839	4520	-75.259797790527344	4520	-36.652624652262219	4520	-27.858599182128906	4520	15.757058942941917	4520	4.14571517944336	4520	51.948251822208107	4520	45.958213989257814	4520	43.663589721221712	4520	-4.6195111999511722	4520	-1.7468740263874771	4520	-0.59224502563476566	4520	-59.52968463242776	4520	-67.160585906982419	4520	-3.5607142459509831	4520	-7.4622873229980469	4520	-1.2200334469489604	4520	-11.252655487060547	4520	-45.1819691525062	4520	-13.976982604980469	4520	13.252041635017296	4520	16.23298640851797	4520	14.573241216578539	4520	63.818419557046624	4520	8.01161466425802
4530	-64.128911426972024	4530	-72.764997863769537	4530	-30.996876803278006	4530	-32.848199035644534	4530	21.56514921905579	4530	2.0136330871582033	4530	53.232858832799792	4530	44.773723937988279	4530	55.333223268210489	4530	7.8176343383789062	4530	-2.5994546273993535	4530	-0.82914303588867189	4530	-57.422302263041317	4530	-67.279034912109381	4530	-4.7213109521821295	4530	-3.3165721435546875	4530	1.8754291672270895	4530	-8.1729813537597664	4530	-46.010579937199623	4530	-26.295679138183594	4530	12.946724863397289	4530	16.756805287271312	4530	14.408149078598536	4530	63.813592987933291	4530	7.562032725536012
4540	-64.334082944049271	4540	-66.943798034667964	4540	-29.07801113657511	4540	-30.35339910888672	4540	25.977808240757057	4540	6.8700422973632813	4540	45.259463199155192	4540	55.434134399414063	4540	65.795750772841785	4540	15.516819671630859	4540	-3.2054996682994918	4540	-2.1320820922851564	4540	-56.559327761881818	4540	-62.896421722412107	4540	-5.5849510442652663	4540	-1.4213880615234376	4540	5.1797376842407772	4540	-6.6331442871093751	4540	-43.611541988065625	4540	-36.1269465637207	4540	12.638310536877217	4540	17.267250563944373	4540	14.239218307778449	4540	63.757094610998848	4540	7.1217346385582
4550	-65.8769163173348	4550	-66.112198059082033	4550	-31.856852269333888	4550	-31.184999084472658	4550	28.100352799225305	4550	12.910941558837891	4550	29.352268332358587	4550	57.329318481445313	4550	72.338106115863383	4550	28.309312225341795	4550	-3.5989076625686955	4550	-1.1844900512695313	4550	-56.0060900962966	4550	-63.962462768554687	4550	-6.382011855708793	4550	-3.1981231384277344	4550	8.300618741070025	4550	-4.9748582153320315	4550	-40.80693661216219	4550	-41.22025378417969	4550	12.325556640690545	4550	17.758959876351049	4550	14.064909742158445	4550	63.628205778665517	4550	6.6944429139268573
4560	-65.741519611837063	4560	-57.796198303222653	4560	-23.321458634762511	4560	-33.679799011230472	4560	29.259828808254298	4560	17.293554748535158	4560	26.355964899976239	4560	49.393235137939456	4560	73.0556644803795	4560	43.944580902099609	4560	-4.1557634268353816	4560	-2.8427761230468751	4560	-57.320010094757393	4560	-59.57984957885742	4560	-6.2558794386213492	4560	-2.2505310974121095	4560	10.054738436991322	4560	-1.3029390563964844	4560	-36.036893548192737	4560	-43.7076828918457	4560	12.012802744503873	4560	18.250669188757726	4560	13.890601176538443	4560	63.499316946332179	4560	6.2671511892955145
4570	-66.464706351889859	4570	-58.627798278808591	4570	-20.077688419896802	4570	-27.858599182128906	4570	27.54838201018881	4570	22.38686196899414	4570	16.465251837941533	4570	54.012746337890626	4570	72.214137482128478	4570	55.907930419921875	4570	-4.5206433365176757	4570	-1.3029390563964844	4570	-58.95252367835856	4570	-57.803114501953125	4570	-5.392366374997569	4570	-5.68555224609375	4570	10.898774685368302	4570	2.1320820922851564	4570	-30.789846630261074	4570	-44.063029907226564	4570	11.69741294955714	4570	18.729261542364107	4570	13.714044097838388	4570	63.32350155827779	4570	5.8490360795843781
4580	-69.001733989936838	4580	-59.459398254394529	4580	-21.765874464698474	4580	-27.858599182128906	4580	23.460012443605187	4580	23.216005004882813	4580	1.6107298060882087	4580	47.142704040527342	4580	68.761576082901485	4580	64.317809783935544	4580	-4.55665584909557	4580	-3.4350211486816407	4580	-59.853174100250762	4580	-54.960338378906251	4580	-4.8734241878414872	4580	1.1844900512695313	4580	11.851381496561118	4580	5.68555224609375	4580	-25.277743439612728	4580	-43.944580902099609	4580	11.378042681230468	4580	19.188045963237453	4580	13.53409153726505	4580	63.076822331031117	4580	5.4447785853330366
4590	-65.217040132433851	4590	-65.280598083496088	4590	-14.231592474552084	4590	-30.35339910888672	4590	18.145001410709902	4590	27.480169189453125	4590	-2.7648190245597064	4590	28.783108245849608	4590	58.834908340731829	4590	71.424750091552738	4590	-4.4407371143380381	4590	-2.2505310974121095	4590	-59.631118218806833	4590	-57.803114501953125	4590	-3.0846875848545938	4590	-5.9224502563476564	4590	12.512847737603572	4590	7.1069403076171875	4590	-21.387943205580413	4590	-40.272661743164065	4590	11.058672412903794	4590	19.646830384110796	4590	13.354138976691713	4590	62.830143103784444	4590	5.0405210910816951
4600	-64.652998632073562	4600	-67.775398010253909	4600	-11.18183308874162	4600	-22.037399353027343	4600	11.176707162039817	4600	29.25690426635742	4600	-13.855187013483466	4600	24.874291076660157	4600	48.362912480814579	4600	70.358709045410151	4600	-4.145404954032923	4600	-3.3165721435546875	4600	-59.134118561313628	4600	-56.144828430175778	4600	-1.6366675078710422	4600	-6.7515932922363282	4600	12.676995699138018	4600	9.7128184204101569	4600	-18.515973335462103	4600	-34.350211486816406	4600	10.737302709923075	4600	20.092949616363839	4600	13.173270248698355	4600	62.541060291396761	4600	4.6455854858265742
4610	-65.008021028320428	4610	-68.60699798583984	4610	-14.537036174853704	4610	-17.879399475097657	4610	3.4979057875853279	4610	26.295679138183594	4610	-28.9911765319684	4610	16.938207733154297	4610	38.165443939025437	4610	71.543199096679686	4610	-2.7294110140042882	4610	-1.0660410461425782	4610	-58.269062649621929	4610	-58.158461517333983	4610	0.0075511820186244805	4610	-7.2253893127441406	4610	11.787924122652527	4610	11.608002502441407	4610	-17.156071447486489	4610	-30.441394317626955	4610	10.412674668987734	4610	20.518429281977181	4610	12.990908507131683	4610	62.182875340263429	4610	4.2658411070832329
4620	-63.759503209392747	4620	-68.60699798583984	4620	-9.9773156290301657	4620	-22.868999328613281	4620	-2.7581460080332967	4620	22.268412963867188	4620	-30.351304126065777	4620	1.7767350769042969	4620	25.548234935587104	4620	64.554707794189454	4620	-2.2960629892770079	4620	-3.9088171691894531	4620	-58.554555246621717	4620	-61.001237640380857	4620	1.9485590419094754	4620	-3.7903681640625	4620	10.393305803834316	4620	12.081798522949219	4620	-18.429071914259822	4620	-24.992740081787108	4620	10.088046628052393	4620	20.943908947590526	4620	12.808546765565014	4620	61.82469038913009	4620	3.8860967283398913
4630	-63.374721748570657	4630	-65.280598083496088	4630	-10.693853995499865	4630	-14.552999572753906	4630	-6.9695023393662616	4630	17.175105743408203	4630	-32.772390310885278	4630	0.82914303588867189	4630	15.951124824474416	4630	58.395359527587892	4630	-1.8933474460936139	4630	-5.3302052307128909	4630	-60.26376188230239	4630	-61.593482666015625	4630	3.12779292890776	4630	-4.2641641845703129	4630	8.6614444148352376	4630	13.503186584472656	4630	-21.968378221428821	4630	-23.808250030517577	4630	9.76215902727702	4630	21.357273418003562	4630	12.626321373998348	4630	61.428397744795795	4630	3.5162470803967985
4640	-63.795735921423514	4640	-65.280598083496088	4640	-17.652603055919815	4640	-12.889799621582032	4640	-9.9338486992718735	4640	10.068165435791016	4640	-36.243621982123393	4640	-11.3711044921875	4640	9.4449256935347883	4640	49.393235137939456	4640	-1.5524179239858604	4640	-2.4874291076660158	4640	-61.054042916780894	4640	-52.709807281494143	4640	3.7825382673642629	4640	-3.0796741333007813	4640	6.3500652443070749	4640	13.147839569091797	4640	-26.6081064672422	4640	-19.188738830566408	4640	9.4340532016723468	4640	21.749301683536903	4640	12.444336109931678	4640	60.964993218549118	4640	3.1638231528067911
4650	-63.9049895990584	4650	-59.459398254394529	4650	-15.902432801835271	4650	-13.721399597167968	4650	-10.741522730605343	4650	4.7379602050781253	4650	-23.120529471343904	4650	-25.940332122802733	4650	4.0984560703060566	4650	37.19298760986328	4650	-1.4498218362101945	4650	-2.8427761230468751	4650	-61.4612022279795	4650	-57.210869476318358	4650	5.05424600591984	4650	-0.947592041015625	4650	3.8931839265680068	4650	11.489553497314454	4650	-33.080159580345139	4650	-17.76735076904297	4650	9.1059473760676717	4650	22.141329949070247	4650	12.262350845865006	4650	60.501588692302441	4650	2.8113992252167836
4660	-63.502873380776052	4660	-67.775398010253909	4660	-19.722969922008815	4660	-11.226599670410156	4660	-8.5983523984489132	4660	-1.89518408203125	4660	-6.4184284469928352	4660	-28.072414215087889	4660	4.510805891157478	4660	26.887924163818358	4660	-2.0380797806332396	4660	-1.1844900512695313	4660	-60.790994423113958	4660	-57.0924204711914	4660	5.8355673942843822	4660	3.6719191589355469	4660	1.2594733279745896	4660	9.83126742553711	4660	-40.439579279959226	4660	-17.76735076904297	4660	8.7773491972309845	4660	22.521826910543279	4660	12.08128254991836	4660	60.004226239354857	4660	2.4697691189290629
4670	-61.009925874036718	4670	-58.627798278808591	4670	-29.854126393263591	4670	-10.394999694824218	4670	-6.1922483717095407	4670	-7.4622873229980469	4670	9.5066306788672268	4670	-28.901557250976563	4670	10.708358085562978	4670	16.70130972290039	4670	-2.235495501803868	4670	-1.4213880615234376	4670	-59.424644297917638	4670	-59.698298583984375	4670	6.3940914759096632	4670	2.2505310974121095	4670	-1.2031551610198576	4670	8.5283283691406258	4670	-44.357908077845728	4670	-20.728575897216796	4670	8.4478123800689779	4670	22.880340216323287	4670	11.901962392025023	4670	59.442125282874848	4670	2.148716707053056
4680	-56.309845358190714	4680	-62.785798156738281	4680	-29.646451361974329	4680	-18.710999450683595	4680	-5.6491872438620323	4680	-7.8176343383789062	4680	35.290281192123707	4680	-34.705558502197263	4680	16.703604490900013	4680	10.305063446044922	4680	-2.6321174172766071	4680	-3.0796741333007813	4680	-57.301933463715542	4680	-60.290543609619142	4680	7.679331388680497	4680	4.382613189697266	4680	-2.9165109942259804	4680	6.514695281982422	4680	-46.309182510339127	4680	-26.414128143310545	4680	8.1182755629069714	4680	23.238853522103295	4680	11.722642234131685	4680	58.880024326394832	4680	1.827664295177049
4690	-50.707760717601211	4690	-63.617398132324219	4690	-35.127219002829776	4690	-12.889799621582032	4690	-4.4124528277221851	4690	-10.660410461425782	4690	53.089693061701418	4690	-20.610126892089845	4690	27.616759011090497	4690	4.382613189697266	4690	-3.63136754563973	4690	-1.0660410461425782	4690	-54.800878942820731	4690	-63.488666748046874	4690	8.7847748880141889	4690	4.9748582153320315	4690	-4.4593709694678552	4690	4.382613189697266	4690	-48.173693607733327	4690	-34.824007507324218	4690	7.7889662151289709	4690	23.58642972404299	4690	11.544780162638389	4690	58.288076286873974	4690	1.5184279105813763
4700	-46.7942649075286	4700	-62.785798156738281	4700	-45.302817370066094	4700	-19.542599426269533	4700	-2.9671763852137909	4700	-8.5283283691406258	4700	58.63544573561186	4700	-6.9884913024902344	4700	42.612737060266554	4700	7.1069403076171875	4700	-4.6019021540037919	4700	-3.6719191589355469	4700	-53.091517346225018	4700	-60.764339630126955	4700	9.10401139547992	4700	7.1069403076171875	4700	-5.3098727551651947	4700	0.11844900512695313	4700	-49.156145760034164	4700	-40.864906768798825	4700	7.460127251570964	4700	23.911389075449666	4700	11.369933269811719	4700	57.6344074274873	4700	1.2336259033853703
4710	-44.362357250689804	4710	-62.785798156738281	4710	-42.452104183885936	4710	-27.858599182128906	4710	-2.7252749560326355	4710	-6.1593482666015626	4710	66.055930155019951	4710	12.437145538330078	4710	55.303973702060716	4710	11.489553497314454	4710	-5.3461836150947128	4710	-0.35534701538085939	4710	-53.533280897718349	4710	-57.803114501953125	4710	10.231994604409032	4710	6.8700422973632813	4710	-5.2199974126802218	4710	-0.82914303588867189	4710	-49.15427430556187	4710	-45.129070953369144	4710	7.1312882880129571	4710	24.236348426856338	4710	11.195086376985049	4710	56.98073856810062	4710	0.94882389618936436
4720	-42.167105214105852	4720	-51.143398498535156	4720	-41.249276378927547	4720	-28.690199157714844	4720	-2.097602364843461	4720	-4.9748582153320315	4720	61.719868814991379	4720	33.165721435546878	4720	68.224905926887942	4720	16.582860717773439	4720	-6.6287881548945293	4720	-3.6719191589355469	4720	-52.725886925266238	4720	-56.500175445556643	4720	10.259945099227439	4720	9.0021243896484382	4720	-4.9047227530136439	4720	-3.4350211486816407	4720	-49.547194467259835	4720	-45.247519958496092	4720	6.8032886436949758	4720	24.550975635222702	4720	11.022040202358433	4720	56.301373105753164	4720	0.67679258683374321
4730	-40.136196605010667	4730	-49.48019854736328	4730	-45.797746551334214	4730	-32.016599060058596	4730	-1.6462291528128505	4730	-5.68555224609375	4730	47.914728247270091	4730	53.3020523071289	4730	83.75674043186639	4730	28.309312225341795	4730	-7.3279269514582879	4730	-4.6195111999511722	4730	-50.785600590817978	4730	-55.434134399414063	4730	9.6671629550911184	4730	9.0021243896484382	4730	-3.8051538658926987	4730	-4.8564092102050784	4730	-49.4000766216932	4730	-47.971847076416019	4730	6.477176096230302	4730	24.842372404336039	4730	10.853042701331763	4730	55.564232274659815	4730	0.43347448046440462
4740	-40.498973105327842	4740	-41.579998779296872	4740	-38.004807195469553	4740	-43.658998718261721	4740	-2.1941479233464993	4740	-2.2505310974121095	4740	40.677491982546741	4740	57.210869476318358	4740	91.808905090193946	4740	44.536825927734377	4740	-7.508755114810004	4740	-5.3302052307128909	4740	-49.620581655515579	4740	-52.117562255859376	4740	9.0326374494462911	4740	8.765226379394532	4740	-2.2243348630135884	4740	-5.3302052307128909	4740	-48.350536830258918	4740	-49.511684143066404	4740	6.1510635487656282	4740	25.13376917344938	4740	10.684045200305091	4740	54.827091443566466	4740	0.19015637409506603
4750	-39.632172628233079	4750	-43.658998718261721	4750	-33.019467225660492	4750	-39.500998840332031	4750	-2.6880946309547942	4750	-2.724327117919922	4750	33.46270298948312	4750	72.0169951171875	4750	97.138528475471063	4750	54.841889373779296	4750	-8.1075545668341853	4750	-4.0272661743164067	4750	-48.338024333746013	4750	-54.841889373779296	4750	8.0126500861987946	4750	9.3574714050292975	4750	-0.70879699838979349	4750	-6.0408992614746095	4750	-46.889236459887314	4750	-49.630133148193359	4750	5.8262562586769961	4750	25.415472452962408	4750	10.517041693198486	4750	54.068467023992426	4750	-0.039660037105837265
4760	-39.759567689288971	4760	-41.579998779296872	4760	-34.473483772901439	4760	-38.669398864746093	4760	-3.7533305109833397	4760	-1.7767350769042969	4760	22.754498783179287	4760	57.566216491699215	4760	101.46509727680066	4760	63.37021774291992	4760	-8.0089013813856447	4760	-5.5671032409667971	4760	-48.095267716793792	4760	-54.604991363525393	4760	5.6323084393898917	4760	10.660410461425782	4760	1.3066550898168927	4760	-4.2641641845703129	4760	-45.221297730209557	4760	-49.511684143066404	4760	5.50464866201699	4760	25.67341321977575	4760	10.354926240631816	4760	53.257177974325742	4760	-0.23637854279117482
4770	-41.978943437295115	4770	-42.827398742675783	4770	-23.895810283250842	4770	-42.827398742675783	4770	-8.488385098030804	4770	-3.3165721435546875	4770	22.223472254131167	4770	50.340827178955081	4770	95.912423591665345	4770	81.96671154785156	4770	-7.9529912523918256	4770	-6.9884913024902344	4770	-48.172932631072655	4770	-50.340827178955081	4770	4.1489911834673645	4770	10.897308471679688	4770	3.0270475832956478	4770	-2.4874291076660158	4770	-43.387408295561926	4770	-47.616500061035154	4770	5.1830410653569832	4770	25.931353986589087	4770	10.192810788065145	4770	52.445888924659059	4770	-0.43309704847651231
4780	-45.598607282064272	4780	-39.916798828125	4780	-17.152874341083351	4780	-34.51139898681641	4780	-18.5682112587244	4780	-2.6058781127929689	4780	18.667413272701197	4780	41.101804779052735	4780	87.23457983352111	4780	92.153325988769538	4780	-8.3916863424892618	4780	-7.4622873229980469	4780	-48.328446201939784	4780	-50.340827178955081	4780	2.5802998526214216	4780	11.252655487060547	4780	5.1779637991375438	4780	-0.23689801025390625	4780	-41.966537056115207	4780	-49.2747861328125	4780	4.8630422001570315	4780	26.180299734902118	4780	10.032778096868547	4780	51.617350090691772	4780	-0.61595291734136992
4790	-47.909843494341047	4790	-39.085198852539065	4790	-20.360889996524048	4790	-28.690199157714844	4790	-23.874725279913388	4790	-2.1320820922851564	4790	7.9212866764225929	4790	32.691925415039066	4790	79.187435475777875	4790	96.891286193847662	4790	-9.1114950954948171	4790	-8.29143035888672	4790	-48.014631878318511	4790	-47.616500061035154	4790	1.6315971941410385	4790	7.1069403076171875	4790	7.061380864998803	4790	-0.59224502563476566	4790	-41.95330620910692	4790	-46.787357025146484	4790	4.5473571185756914	4790	26.405125507682122	4790	9.8783302917158764	4790	50.742556279565086	4790	-0.761636382289373
4800	-52.230926402789365	4800	-41.164198791503907	4800	-13.538645475660243	4800	-32.016599060058596	4800	-26.68466352582389	4800	-2.9612251281738282	4800	4.2925979538891532	4800	22.505310974121095	4800	62.601891176817738	4800	98.43112326049804	4800	-9.5309991445615871	4800	-6.1593482666015626	4800	-48.668094151183709	4800	-46.905806030273439	4800	3.7474665149853612	4800	6.1593482666015626	4800	8.9279246880411023	4800	1.1844900512695313	4800	-41.999141433996428	4800	-45.010621948242189	4800	4.2316720369943512	4800	26.629951280462123	4800	9.7238824865632072	4800	49.8677624684384	4800	-0.907319847237376
4810	-55.339594997342459	4810	-41.579998779296872	4810	-12.120683861982826	4810	-23.700599304199219	4810	-28.418614393973417	4810	-9.3574714050292975	4810	0.54915295139209874	4810	22.149963958740233	4810	46.50782365944805	4810	94.7592041015625	4810	-9.9730878872290951	4810	-7.1069403076171875	4810	-48.02282680491134	4810	-47.616500061035154	4810	7.1876325171568407	4810	5.68555224609375	4810	10.736182276355244	4810	3.6719191589355469	4810	-43.673584522625184	4810	-43.944580902099609	4810	3.9177429028370767	4810	26.846563470241822	4810	9.5715383692626155	4810	48.979870013151228	4810	-1.0392940264968673
4820	-54.757112663971945	4820	-45.3221986694336	4820	-20.865618984923877	4820	-17.047799499511719	4820	-27.056457268610931	4820	-17.76735076904297	4820	-6.9594120656834981	4820	15.398370666503906	4820	42.695798494332905	4820	85.046385681152344	4820	-10.303054291131382	4820	-10.423512451171876	4820	-44.78290134407635	4820	-49.037888122558591	4820	11.992794390291838	4820	2.4874291076660158	4820	11.625344745398252	4820	4.14571517944336	4820	-48.567012672019651	4820	-42.87853985595703	4820	3.6089840583170703	4820	27.038991221188489	4820	9.425388443970613	4820	48.053409327837876	4820	-1.1309019756755359
4830	-55.883464057202858	4830	-47.816998596191404	4830	-20.066115955035375	4830	-20.374199401855467	4830	-23.980571845879588	4830	-22.031514953613282	4830	-6.4317061290923085	4830	9.5943694152832038	4830	38.310626117902331	4830	79.953078460693362	4830	-10.790672730519351	4830	-10.186614440917969	4830	-42.173314536147515	4830	-43.826131896972655	4830	18.761999087297546	4830	2.1320820922851564	4830	12.618807113835082	4830	8.8836753845214851	4830	-53.563229359734009	4830	-42.641641845703127	4830	3.3002252137970638	4830	27.23141897213516	4830	9.27923851867861	4830	47.126948642524525	4830	-1.2225099248542046
4840	-56.203697999134981	4840	-51.974998474121094	4840	-22.866529728196188	4840	-14.552999572753906	4840	-20.166324443877421	4840	-27.124822174072264	4840	-1.7504954271342434	4840	5.9224502563476564	4840	39.593370518858322	4840	63.725564758300784	4840	-11.319057909671901	4840	-11.015757476806641	4840	-40.502417993817559	4840	-50.459276184082029	4840	26.111074342920659	4840	4.7379602050781253	4840	12.733219394760589	4840	11.844900512695313	4840	-60.398619336571642	4840	-41.575600799560547	4840	2.9932335642651289	4840	27.416504826441532	4840	9.135174756426693	4840	46.1913085506108	4840	-1.3011892089063497
4850	-53.414080846486932	4850	-56.964598327636722	4850	-34.887363476937367	4850	-11.226599670410156	4850	-17.75033848340577	4850	-28.190863220214844	4850	1.9149870613172464	4850	1.6582860717773438	4850	49.85824832537002	4850	47.024255035400394	4850	-11.847138076004367	4850	-9.9497164306640631	4850	-40.477977495766467	4850	-48.682541107177734	4850	31.758205877215588	4850	7.4622873229980469	4850	12.577705321962149	4850	10.778859466552735	4850	-63.423161089722967	4850	-43.944580902099609	4850	2.6919815223864556	4850	27.577745204481538	4850	8.9978865664413554	4850	45.22585500136411	4850	-1.3378779566523504
4860	-51.662795612383277	4860	-55.301398376464846	4860	-35.834512566835443	4860	-20.374199401855467	4860	-16.478245140255083	4860	-29.25690426635742	4860	10.940179469240121	4860	-2.4874291076660158	4860	52.207620691878653	4860	42.04939682006836	4860	-12.300923429004271	4860	-11.608002502441407	4860	-41.939976716848612	4860	-44.418376922607422	4860	38.410860313180649	4860	12.200247528076172	4860	11.878186795677301	4860	9.47592041015625	4860	-65.309677179963131	4860	-48.564092102050779	4860	2.3907294805077823	4860	27.73898558252154	4860	8.86059837645602	4860	44.260401452117421	4860	-1.3745667043983512
4870	-47.776860056547008	4870	-56.132998352050784	4870	-37.680090742380656	4870	-20.374199401855467	4870	-14.236592709662013	4870	-24.874291076660157	4870	20.228918032324259	4870	-5.9224502563476564	4870	54.232425770251091	4870	38.851273681640627	4870	-12.784623831605693	4870	-11.134206481933594	4870	-43.317628822895358	4870	-42.760090850830075	4870	42.836498332296834	4870	19.070289825439453	4870	10.958103336463054	4870	12.910941558837891	4870	-67.498471619807731	4870	-54.012746337890626	4870	2.0911550407171835	4870	27.893834681121263	4870	8.7253590490707733	4870	43.28927084759048	4870	-1.3997690702398447
4880	-40.625159700701786	4880	-53.63819842529297	4880	-46.706152482525468	4880	-22.037399353027343	4880	-13.640091615095393	4880	-19.899432861328126	4880	25.520131081520816	4880	-0.59224502563476566	4880	60.013116373888863	4880	38.377477661132815	4880	-13.271244034822871	4880	-10.778859466552735	4880	-44.072676560752839	4880	-41.930947814941405	4880	44.01249177748457	4880	27.717067199707031	4880	9.267457336197964	4880	12.792492553710938	4880	-69.867338941853262	4880	-61.001237640380857	4880	1.797623075113844	4880	28.0256633380346	4880	8.5974994212354368	4880	42.297692330990465	4880	-1.3835991901498443
4890	-35.471810017259031	4890	-50.311798522949218	4890	-42.798862921424515	4890	-33.679799011230472	4890	-17.299404707516395	4890	-18.59649380493164	4890	29.237667892377889	4890	2.1320820922851564	4890	57.7974514756889	4890	49.2747861328125	4890	-13.73465673085926	4890	-11.963349517822266	4890	-45.806650104467373	4890	-39.9173147277832	4890	45.486355816813024	4890	30.3229453125	4890	7.5727412872646127	4890	6.514695281982422	4890	-72.108353906226725	4890	-63.725564758300784	4890	1.5040911095105045	4890	28.157491994947939	4890	8.469639793400102	4890	41.306113814390443	4890	-1.367429310059844
4900	-29.943695490450931	4900	-46.985398620605466	4900	-38.025678449430664	4900	-34.51139898681641	4900	-22.688964738241957	4900	-16.345962707519533	4900	31.982775629041814	4900	11.252655487060547	4900	59.7591635452765	4900	50.696174194335939	4900	-13.828858526787933	4900	-12.318696533203125	4900	-46.27292256944272	4900	-41.101804779052735	4900	44.92492664793965	4900	36.36384457397461	4900	6.1840345955472387	4900	11.608002502441407	4900	-74.376806443966132	4900	-65.857646850585937	4900	1.2120789564652386	4900	28.283928177961013	4900	8.3437835050128619	4900	40.311770953130292	4900	-1.3418047022693853
4910	-22.898798437951548	4910	-50.311798522949218	4910	-40.389954630644382	4910	-36.174598937988279	4910	-27.530759068642041	4910	-13.503186584472656	4910	29.249164173136819	4910	20.49167788696289	4910	66.506701986441	4910	54.486542358398438	4910	-14.192714658041279	4910	-11.844900512695313	4910	-45.968744913334469	4910	-43.115437866210939	4910	41.375457577487865	4910	44.063029907226564	4910	5.0108788371795754	4910	11.134206481933594	4910	-76.927097184783719	4910	-68.4635249633789	4910	0.92617675693589918	4910	28.388685526507683	4910	8.225981045921527	4910	39.306314867883607	4910	-1.278170179079384
4920	-18.019905891348131	4920	-39.916798828125	4920	-31.042399369774216	4920	-45.3221986694336	4920	-32.146852893326248	4920	-13.029390563964844	4920	28.47597996820042	4920	24.992740081787108	4920	66.956289771669731	4920	59.342951568603517	4920	-14.348553597053364	4920	-14.569227630615234	4920	-46.442870624614308	4920	-44.299927917480467	4920	38.464407108789146	4920	42.167845825195315	4920	4.1769029478402686	4920	9.3574714050292975	4920	-78.911790253679072	4920	-69.292667999267579	4920	0.64027455740655992	4920	28.493442875054349	4920	8.10817858683019	4920	38.300858782636915	4920	-1.2145356558893825
4930	-14.886624862790747	4930	-32.432399047851561	4930	-22.564015398884507	4930	-40.332598815917969	4930	-35.738992052678896	4930	-17.76735076904297	4930	28.897610578120663	4930	30.915190338134767	4930	67.762075454615712	4930	57.803114501953125	4930	-14.573171620157943	4930	-14.332329620361328	4930	-47.587681280309148	4930	-45.839764984130859	4930	35.295080591829958	4930	44.892172943115234	4930	4.2833593727706543	4930	6.2777972717285158	4930	-81.0007841160672	4930	-72.2538931274414	4930	0.35569949091729186	4930	28.593809499200781	4930	7.9923289972989586	4930	37.294848526590194	4930	-1.1438792764190042
4940	-12.022563002430317	4940	-31.600799072265627	4940	-21.354967440899237	4940	-37.006198913574217	4940	-36.224447438192655	4940	-22.38686196899414	4940	29.023753524695763	4940	29.849149291992187	4940	71.702892772812689	4940	60.527441619873045	4940	-14.238297815077896	4940	-14.687676635742188	4940	-48.864591288572392	4940	-46.432010009765627	4940	30.811085267623071	4940	45.602866973876957	4940	4.8671337262155845	4940	5.2117562255859378	4940	-83.432441234563811	4940	-74.385975219726561	4940	0.077126014953285915	4940	28.674320291894116	4940	7.8853107178889568	4940	36.286332187036841	4940	-1.0414685024383354
4950	-14.742267725895228	4950	-23.28479931640625	4950	-11.039185159531364	4950	-39.500998840332031	4950	-36.369835347821343	4950	-26.058781127929688	4950	30.100636555056752	4950	26.651026153564452	4950	68.017291288140314	4950	66.686789886474614	4950	-14.780222484241463	4950	-13.976982604980469	4950	-51.009001192918717	4950	-47.498051055908206	4950	29.204536961640876	4950	42.523192840576172	4950	5.9769916346882113	4950	4.8564092102050784	4950	-85.075913127474351	4950	-78.294792388916022	4950	-0.20144746101071998	4950	28.754831084587451	4950	7.778292438478954	4950	35.277815847483481	4950	-0.93905772845766666
4960	-18.518306639147156	4960	-19.126799438476564	4960	-2.3222850895652591	4960	-27.026999206542968	4960	-32.4313253885058	4960	-32.0996803894043	4960	31.566659167199305	4960	30.3229453125	4960	62.283795943556491	4960	65.146952819824222	4960	-15.561107568425019	4960	-14.569227630615234	4960	-52.209320722194327	4960	-47.142704040527342	4960	28.363482758019281	4960	38.02213064575195	4960	7.8243135633755045	4960	4.9748582153320315	4960	-86.66520356524957	4960	-79.716180450439452	4960	-0.47889608565465835	4960	28.831903799880582	4960	7.6731691959730659	4960	34.270249347950184	4960	-0.83218206119072979
4970	-21.657008318978082	4970	-15.800399536132813	4970	-1.5193696692749903	4970	-21.205799377441405	4970	-28.107722997792397	4970	-35.653150543212888	4970	30.373853084580844	4970	29.138455261230469	4970	56.678408525736295	4970	66.568340881347652	4970	-17.012697164078219	4970	-14.450778625488281	4970	-52.2820841840096	4970	-47.142704040527342	4970	26.810202769560661	4970	35.771599548339843	4970	9.3402705856513535	4970	4.2641641845703129	4970	-90.386785294391657	4970	-81.019119506835935	4970	-0.75056769611199747	4970	28.891319228773916	4970	7.5777784886777306	4970	33.267561039136829	4970	-0.70237558396139377
4980	-29.21443417938875	4980	-15.800399536132813	4980	5.6161890377048707	4980	-21.205799377441405	4980	-25.244331786555971	4980	-36.837640594482423	4980	30.24196190831475	4980	30.678292327880861	4980	44.919069320323075	4980	68.581973968505864	4980	-17.634367150096395	4980	-13.26628857421875	4980	-51.917334671336995	4980	-49.511684143066404	4980	28.170762414148371	4980	29.375353271484375	4980	10.826647039257402	4980	6.0408992614746095	4980	-93.774006580778334	4980	-83.506548614501952	4980	-1.0222393065693365	4980	28.950734657667251	4980	7.4823877813823954	4980	32.264872730323475	4980	-0.57256910673205774
4990	-36.722737583508	4990	-15.800399536132813	4990	10.026261858466086	4990	-10.810799682617187	4990	-22.926131444648927	4990	-36.600742584228513	4990	29.404566267153243	4990	28.190863220214844	4990	32.001309993618165	4990	66.568340881347652	4990	-18.21133741249799	4990	-14.450778625488281	4990	-51.805992184581157	4990	-51.051521209716796	4990	29.98813699727663	4990	27.480169189453125	4990	12.423091480186628	4990	2.724327117919922	4990	-96.295819466372677	4990	-85.638630706787112	4990	-1.2929796304346124	4990	29.007556227040407	4990	7.3888212159751836	4990	31.264052920390249	4990	-0.44067309566257956
5000	-41.551474570205364	5000	-22.453199340820312	5000	6.0339602122981084	5000	-3.32639990234375	5000	-20.354237973669971	5000	-32.0996803894043	5000	28.61938131227781	5000	32.928823425292968	5000	19.257768127366049	5000	61.71193167114258	5000	-18.899247818896718	5000	-15.16147265625	5000	-51.060375977625341	5000	-53.3020523071289	5000	30.447981314943611	5000	26.651026153564452	5000	13.153920687214118	5000	6.9884913024902344	5000	-99.376490461819344	5000	-86.349324737548827	5000	-1.5582227764999512	5000	29.049066820080409	5000	7.3060221547678488	5000	30.274262444123561	5000	-0.29644303067657646
5010	-46.485721227891347	5010	-22.453199340820312	5010	8.2451572380795746	5010	0	5010	-21.466134376387984	5010	-28.072414215087889	5010	27.252701251229681	5010	30.796741333007812	5010	4.1596685342289419	5010	54.368093353271483	5010	-19.399610257114936	5010	-17.175105743408203	5010	-52.385241548274195	5010	-51.643766235351563	5010	33.772765765060036	5010	27.717067199707031	5010	13.768754872269113	5010	9.3574714050292975	5010	-101.88305825393938	5010	-90.376590911865236	5010	-1.82346592256529	5010	29.09057741312041	5010	7.223223093560514	5010	29.284471967856874	5010	-0.15221296569057341
5020	-49.91342744019402	5020	-29.937599121093751	5020	9.15032591711153	5020	4.9895998535156254	5020	-24.756493863381781	5020	-26.414128143310545	5020	25.280378056554582	5020	29.138455261230469	5020	-9.88043941659756	5020	46.905806030273439	5020	-20.06365090433448	5020	-18.004248779296876	5020	-53.910570568143221	5020	-51.643766235351563	5020	37.545797895022211	5020	29.493802276611326	5020	14.054523218045709	5020	11.608002502441407	5020	-104.47692182974629	5020	-93.219367034912111	5020	-2.0879536881725698	5020	29.130212276920268	5020	7.1421546202193138	5020	28.297086930710371	5020	-0.0078227408865578184
5030	-49.080207496872632	5030	-39.085198852539065	5030	4.0914716390958006	5030	9.97919970703125	5030	-28.669589676813878	5030	-23.571352020263671	5030	22.860345051575877	5030	26.177230133056639	5030	-22.106281781441133	5030	31.862782379150392	5030	-20.685325393551359	5030	-18.241146789550783	5030	-54.668945365942051	5030	-50.814623199462893	5030	38.615544522058691	5030	29.138455261230469	5030	13.334535073741094	5030	14.806125640869141	5030	-107.4841654062034	5030	-96.180592163085933	5030	-2.3472377217359086	5030	29.156925450400266	5030	7.0730079743993128	5030	27.326272696390355	5030	0.13767080710811194
5040	-47.980192397053351	5040	-39.085198852539065	5040	4.7787339372223236	5040	5.8211998291015625	5040	-33.972723486070841	5040	-20.254779876708984	5040	16.94852465088978	5040	27.480169189453125	5040	-32.045183142976306	5040	21.083922912597657	5040	-20.875375505345382	5040	-19.070289825439453	5040	-57.038581579500317	5040	-52.117562255859376	5040	42.503830840628467	5040	30.086047302246094	5040	12.575164268522627	5040	13.147839569091797	5040	-110.17447279056327	5040	-99.852511322021485	5040	-2.6065217552992475	5040	29.183638623880267	5040	7.0038613285793119	5040	26.355458462070334	5040	0.28316435510278171
5050	-46.37616842129701	5050	-44.490598693847659	5050	5.4736898640496889	5050	8.3159997558593748	5050	-37.275009613281931	5050	-22.505310974121095	5050	8.6755309971584857	5050	25.111189086914063	5050	-39.448417892425596	5050	3.3165721435546875	5050	-20.371912328867836	5050	-18.359595794677734	5050	-58.214757379442048	5050	-51.880664245605466	5050	45.700630150852767	5050	33.521068450927736	5050	11.635537131026723	5050	14.095431610107422	5050	-112.8271062494088	5050	-101.98459341430664	5050	-2.8652036137665311	5050	29.208980591200138	5050	6.9363208457274581	5050	25.38741270407057	5050	0.42750316875334549
5060	-40.50414646865616	5060	-53.63819842529297	5060	0.83990650871863082	5060	9.1475997314453128	5060	-36.433876298906007	5060	-23.926699035644532	5060	2.588564311808593	5060	24.282046051025389	5060	-43.8809087943155	5060	-5.68555224609375	5060	-19.146598477206389	5060	-21.202371917724609	5060	-57.391046209071533	5060	-54.131195343017581	5060	45.631322916441583	5060	38.495926666259763	5060	10.224065710812837	5060	11.963349517822266	5060	-115.91933239181768	5060	-104.59047152709961	5060	-3.1189454061685367	5060	29.223073589466807	5060	6.8819568479647906	5060	24.44207870551055	5060	0.56236888398934837
5070	-37.232696618271717	5070	-46.985398620605466	5070	1.988921939193542	5070	5.8211998291015625	5070	-37.423500004159678	5070	-27.124822174072264	5070	-6.4129817308210626	5070	22.742208984375	5070	-42.690290918166852	5070	-20.373228881835939	5070	-18.117019124182026	5070	-23.334454010009765	5070	-58.1639519480192	5070	-54.368093353271483	5070	48.21484780339496	5070	38.732824676513673	5070	9.0657503708973053	5070	13.384737579345703	5070	-118.44900512695313	5070	-108.49928869628906	5070	-3.3726871985705422	5070	29.237166587733473	5070	6.8275928502021221	5070	23.49674470695053	5070	0.69723459922535125
5080	-33.796668452308346	5080	-48.648598571777342	5080	3.4462408287755153	5080	4.9895998535156254	5080	-38.279805207387433	5080	-33.284170440673826	5080	-15.28529380368078	5080	15.990615692138672	5080	-37.25421514667881	5080	-28.783108245849608	5080	-17.387968179158761	5080	-20.254779876708984	5080	-60.2138504581799	5080	-57.329318481445313	5080	49.972957405218025	5080	45.010621948242189	5080	7.8514443209764195	5080	13.976982604980469	5080	-118.44900512695313	5080	-108.85463571166993	5080	-3.6259578346424957	5080	29.250287660100035	5080	6.7746724446396138	5080	22.554485440790852	5080	0.83029667519115413
5090	-28.71057983670994	5090	-47.816998596191404	5090	0.98901927323437278	5090	4.9895998535156254	5090	-36.7949859684156	5090	-36.1269465637207	5090	-19.060694308909525	5090	8.0545323486328133	5090	-31.395082160012734	5090	-39.206620697021485	5090	-16.781817129388212	5090	-20.49167788696289	5090	-61.300530324822745	5090	-57.566216491699215	5090	47.7823099743581	5090	47.142704040527342	5090	6.4676374155208549	5090	11.844900512695313	5090	-118.44900512695313	5090	-112.52655487060547	5090	-3.8744959671331674	5090	29.253646276760033	5090	6.7362521207302795	5090	21.643110153404166	5090	0.94524219671182319
5100	-28.190982239468628	5100	-39.085198852539065	5100	2.6846485483588545	5100	0	5100	-37.423883518030792	5100	-37.19298760986328	5100	-26.406503628072507	5100	2.8427761230468751	5100	-20.293158336742174	5100	-40.746457763671877	5100	-16.511891783194272	5100	-20.017881866455078	5100	-63.981190507146223	5100	-57.92156350708008	5100	48.064051910606338	5100	45.958213989257814	5100	5.9786298536968019	5100	10.897308471679688	5100	-118.44900512695313	5100	-116.55382104492188	5100	-4.1230340996238395	5100	29.257004893420032	5100	6.6978317968209451	5100	20.731734866017479	5100	1.0601877182324924
5110	-29.79319352358813	5110	-39.916798828125	5110	6.0482024443367877	5110	2.4947999267578127	5110	-38.28725916474982	5110	-36.837640594482423	5110	-31.075616784760676	5110	-5.0933072204589847	5110	-7.5488811436502292	5110	-41.575600799560547	5110	-16.08560989583717	5110	-19.425636840820314	5110	-66.602691820629389	5110	-58.395359527587892	5110	47.382575784001375	5110	45.958213989257814	5110	5.6267072869565382	5110	9.3574714050292975	5110	-118.44900512695313	5110	-117.61986209106445	5110	-4.3712131060744612	5110	29.259711483119936	5110	6.6606489702957834	5110	19.823661195271253	5110	1.1732781101449026
5120	-30.275940322755915	5120	-34.927198974609375	5120	5.0916241051317535	5120	4.1579998779296874	5120	-36.495421055173871	5120	-38.614375671386718	5120	-27.419431157834854	5120	-14.569227630615234	5120	2.6028204676450333	5120	-36.245395568847655	5120	-15.434232240406622	5120	-17.293554748535158	5120	-66.160244246294525	5120	-60.290543609619142	5120	42.658969553778128	5120	49.867031158447269	5120	5.056828894410792	5120	5.9224502563476564	5120	-118.44900512695313	5120	-118.33055612182618	5120	-4.6147933040684661	5120	29.254068505359939	5120	6.6393129852711166	5120	18.957866559831235	5120	1.2626125367995711
5130	-35.0247610968929	5130	-31.600799072265627	5130	8.09828332626914	5130	1.6631999511718749	5130	-36.922140755667208	5130	-36.1269465637207	5130	-28.064006902349735	5130	-19.188738830566408	5130	15.689732215024051	5130	-30.204496307373049	5130	-15.558418732158046	5130	-16.819758728027345	5130	-67.304605475486483	5130	-61.238135650634767	5130	40.45481061377	5130	47.498051055908206	5130	5.5196123203441161	5130	6.9884913024902344	5130	-118.44900512695313	5130	-119.39659716796875	5130	-4.858373502062471	5130	29.248425527599942	5130	6.61797700024645	5130	18.092071924391217	5130	1.3519469634542394
5140	-40.124562343242879	5140	-28.274399169921875	5140	11.4286883070303	5140	3.32639990234375	5140	-37.190999517251022	5140	-37.19298760986328	5140	-26.382397164194419	5140	-26.5325771484375	5140	24.536676677799036	5140	-20.965473907470702	5140	-15.60301843892784	5140	-17.412003753662109	5140	-67.147106211517325	5140	-62.777972717285159	5140	38.01989341799036	5140	49.511684143066404	5140	6.1150639287972908	5140	8.1729813537597664	5140	-118.44900512695313	5140	-119.04125015258789	5140	-5.1016920273244279	5140	29.242257845159845	5140	6.5976276460899674	5140	17.229568040851813	5140	1.4398060086426319
5150	-44.322962831976461	5150	-32.432399047851561	5150	11.091801678053539	5150	5.8211998291015625	5150	-34.738429780752917	5150	-36.837640594482423	5150	-12.341005323652468	5150	-29.375353271484375	5150	23.342571087153811	5150	-9.0021243896484382	5150	-15.706085857152061	5150	-15.279921661376953	5150	-65.596006446153339	5150	-65.502299835205079	5150	31.923597245078234	5150	47.616500061035154	5150	6.7725208362641709	5150	7.2253893127441406	5150	-118.44900512695313	5150	-119.75194418334961	5150	-5.3404555087331	5150	29.22695641458651	5150	6.5944529774133009	5150	16.424347616311795	5150	1.5019824875713
5160	-51.497827969942925	5160	-32.432399047851561	5160	14.384593234458585	5160	5.8211998291015625	5160	-34.4531508328577	5160	-36.956089599609378	5160	-5.3985388144526061	5160	-28.783108245849608	5160	21.642462272870063	5160	3.3165721435546875	5160	-16.337271936588564	5160	-15.398370666503906	5160	-66.327944147441059	5160	-65.265401824951169	5160	29.084039410292487	5160	41.338702789306637	5160	7.963481258269951	5160	5.8040012512207033	5160	-118.44900512695313	5160	-118.33055612182618	5160	-5.5792189901417713	5160	29.21165498401318	5160	6.5912783087366345	5160	15.619127191771778	5160	1.5641589664999682
5170	-58.792517645675112	5170	-35.758798950195313	5170	18.083592006481997	5170	9.1475997314453128	5170	-33.010488214085584	5170	-36.837640594482423	5170	0.01390871716047748	5170	-26.295679138183594	5170	17.429263083392051	5170	15.872166687011719	5170	-16.940324682897181	5170	-15.990615692138672	5170	-67.130489982741921	5170	-68.108177947998044	5170	27.565753961267617	5170	41.22025378417969	5170	9.7377788597953341	5170	5.448654235839844	5170	-118.44900512695313	5170	-117.26451507568359	5170	-5.8178085166703939	5170	29.195995437559745	5170	6.5887978069761637	5170	14.816725566032558	5170	1.6254514542443868
5180	-63.290591784382016	5180	-39.916798828125	5180	17.46671573259011	5180	10.810799682617187	5180	-28.207168351741529	5180	-36.482293579101565	5180	10.560329021486727	5180	-28.190863220214844	5180	6.0882614264764	5180	22.623759979248046	5180	-18.4102554227338	5180	-15.635268676757812	5180	-67.4821062592992	5180	-67.042136901855471	5180	21.533335747852291	5180	37.19298760986328	5180	11.038144936371843	5180	7.6991853332519531	5180	-118.44900512695313	5180	-118.68590313720704	5180	-6.0517689105590655	5180	29.170806029633077	5180	6.60478985814683	5180	14.089335308359209	5180	1.6632199543703874
5190	-68.807792560220022	5190	-44.490598693847659	5190	20.623446613179652	5190	10.810799682617187	5190	-25.111099649756774	5190	-35.297803527832031	5190	1.5789301180200619	5190	-16.819758728027345	5190	-2.4337123210035445	5190	20.610126892089845	5190	-19.833545278721623	5190	-15.753717681884766	5190	-69.449138716942471	5190	-64.791605804443364	5190	22.565832194214266	5190	32.573476409912111	5190	12.467444861093284	5190	7.3438383178710938	5190	-118.44900512695313	5190	-118.33055612182618	5190	-6.2857293044477371	5190	29.145616621706413	5190	6.6207819093174969	5190	13.361945050685861	5190	1.7009884544963883
5200	-73.8345181929842	5200	-51.974998474121094	5200	24.614054592666967	5200	15.800399536132813	5200	-22.5566529949959	5200	-35.653150543212888	5200	-11.660570979861618	5200	-7.2253893127441406	5200	-11.062467653061068	5200	20.49167788696289	5200	-20.322971927254105	5200	-16.819758728027345	5200	-71.938684060226535	5200	-65.146952819824222	5200	25.368506166843535	5200	28.664659240722656	5200	13.701805866074679	5200	7.4622873229980469	5200	-118.44900512695313	5200	-117.97520910644531	5200	-6.5196002262103576	5200	29.120239703039637	5200	6.63713812514837	5200	12.636279405413493	5200	1.7384383420402079
5210	-74.475074420657052	5210	-57.796198303222653	5210	24.274050753826213	5210	18.295199462890626	5210	-17.047318474925923	5210	-33.402619445800781	5210	-13.988140876037287	5210	-0.23689801025390625	5210	-21.001718200852942	5210	16.582860717773439	5210	-20.402573779061157	5210	-16.227513702392578	5210	-70.7485484311641	5210	-67.042136901855471	5210	26.203684484149964	5210	27.598618194580077	5210	13.225179536169698	5210	9.0021243896484382	5210	-118.44900512695313	5210	-118.33055612182618	5210	-6.7486197704743622	5210	29.084695535359636	5210	6.6732401580990377	5210	12.004126076940144	5210	1.7586123473602082
5220	-75.445360692198477	5220	-62.785798156738281	5220	30.294054733651432	5220	19.126799438476564	5220	-16.395032280197839	5220	-27.717067199707031	5220	-33.690359231218466	5220	5.5671032409667971	5220	-26.373907737310077	5220	5.448654235839844	5220	-20.345466435715647	5220	-17.056656738281252	5220	-70.463958619881566	5220	-68.937320983886721	5220	26.241586531202024	5220	21.794616943359376	5220	13.401621092163936	5220	11.3711044921875	5220	-118.44900512695313	5220	-118.33055612182618	5220	-6.9776393147383677	5220	29.049151367679634	5220	6.7093421910497062	5220	11.371972748466797	5220	1.7787863526802086
5230	-75.900816455237361	5230	-71.101797912597661	5230	37.858550238843343	5230	22.453199340820312	5230	-17.779576442578545	5230	-25.348087097167969	5230	-56.503626693360019	5230	-1.4213880615234376	5230	-28.914066023778972	5230	-3.3165721435546875	5230	-20.528060796914112	5230	-17.648901763916015	5230	-69.689692469290236	5230	-70.477158050537113	5230	25.445225185355987	5230	22.623759979248046	5230	13.431578273147586	5230	13.147839569091797	5230	-118.44900512695313	5230	-117.97520910644531	5230	-7.2066588590023173	5230	29.013607199999523	5230	6.7454442240005914	5230	10.739819419994591	5230	1.7989603580001352
5240	-72.824908907514839	5240	-76.92299774169922	5240	41.117270924597058	5240	26.61119921875	5240	-16.064737454642994	5240	-22.268412963867188	5240	-61.6575421417554	5240	-10.660410461425782	5240	-28.36556850069816	5240	-10.186614440917969	5240	-20.934009978297148	5240	-18.9518408203125	5240	-69.191091991919762	5240	-72.846138153076168	5240	20.620425037071371	5240	25.348087097167969	5240	12.499248825349945	5240	15.16147265625	5240	-118.44900512695313	5240	-119.39659716796875	5240	-7.4304164469116554	5240	28.967561723832855	5240	6.8025740701679265	5240	10.217862655448581	5240	1.812018958781469
5250	-71.499085109197708	5250	-71.933397888183592	5250	50.405817717434083	5250	24.116399291992188	5250	-17.768122674153766	5250	-16.938207733154297	5250	-81.79254796838984	5250	-16.70130972290039	5250	-21.854396485071526	5250	-17.648901763916015	5250	-20.385896904224428	5250	-19.307187835693359	5250	-71.110649584500337	5250	-71.543199096679686	5250	19.010590631918809	5250	26.651026153564452	5250	12.462042231089399	5250	12.081798522949219	5250	-118.44900512695313	5250	-117.97520910644531	5250	-7.6541740348209935	5250	28.921516247666187	5250	6.8597039163352607	5250	9.695905890902571	5250	1.8250775595628026
5260	-71.031312158338167	5260	-71.933397888183592	5260	61.444788239088851	5260	30.769199096679689	5260	-17.504432000806869	5260	-16.70130972290039	5260	-101.16025468788182	5260	-34.824007507324218	5260	-11.506728933730548	5260	-27.480169189453125	5260	-20.41040456878811	5260	-20.136330871582032	5260	-71.796948248509977	5260	-70.358709045410151	5260	17.799751762480824	5260	25.703434112548827	5260	12.304984784556154	5260	14.569227630615234	5260	-118.44900512695313	5260	-117.26451507568359	5260	-7.8779316227303315	5260	28.875470771499518	5260	6.9168337625025957	5260	9.1739491263565611	5260	1.8381361603441362
5270	-67.94457568971896	5270	-74.428197814941413	5270	67.463915315589247	5270	38.669398864746093	5270	-13.869135018219703	5270	-18.359595794677734	5270	-96.384548187294044	5270	-56.8555224609375	5270	1.2438267371983649	5270	-28.190863220214844	5270	-20.44243871916775	5270	-20.254779876708984	5270	-69.976242006596834	5270	-69.766464019775384	5270	12.659008572960545	5270	24.992740081787108	5270	11.029948396375886	5270	13.26628857421875	5270	-118.44900512695313	5270	-119.04125015258789	5270	-8.0959823505969428	5270	28.819353534906078	5270	6.9955593065848261	5270	8.7702784823824746	5270	1.8575806969175377
5280	-68.746709109627631	5280	-72.764997863769537	5280	75.932710526489572	5280	45.3221986694336	5280	-14.504894662086104	5280	-16.70130972290039	5280	-104.44374148402815	5280	-61.593482666015625	5280	12.923882642187063	5280	-28.309312225341795	5280	-19.936178535945253	5280	-20.373228881835939	5280	-69.9398570500197	5280	-70.714056060791009	5280	10.570911147485191	5280	20.728575897216796	5280	11.849151463154293	5280	11.489553497314454	5280	-118.44900512695313	5280	-119.39659716796875	5280	-8.3139278289956131	5280	28.763050548632744	5280	7.0746831319808283	5280	8.3687893447291319	5280	1.8771430068968715
5290	-69.596204790111443	5290	-71.933397888183592	5290	84.896957500125083	5290	48.648598571777342	5290	-13.75947172559467	5290	-18.714942810058595	5290	-109.37642602280893	5290	-80.900670501708987	5290	23.624838663202219	5290	-20.965473907470702	5290	-19.88584717908477	5290	-21.083922912597657	5290	-70.140384721879315	5290	-70.2402600402832	5290	8.5420969137358043	5290	18.241146789550783	5290	13.003092222651418	5290	10.305063446044922	5290	-118.44900512695313	5290	-118.33055612182618	5290	-8.5318733073942852	5290	28.706747562359414	5290	7.15380695737683	5290	7.967300207075791	5290	1.8967053168762051
5300	-65.774632693214429	5300	-71.933397888183592	5300	85.877663710869072	5300	64.448998107910157	5300	-9.5946421320357782	5300	-17.648901763916015	5300	-58.605419930784244	5300	-99.734062316894537	5300	36.319771256601889	5300	-10.897308471679688	5300	-19.000531838784926	5300	-21.794616943359376	5300	-67.619469662653557	5300	-71.306301086425776	5300	2.9014870309791583	5300	17.412003753662109	5300	12.865067005337174	5300	12.318696533203125	5300	-118.44900512695313	5300	-117.61986209106445	5300	-8.743433132690221	5300	28.641111280245976	5300	7.2551740051830738	5300	7.87297838809713	5300	1.9378852538704412
5310	-61.5501962274978	5310	-66.943798034667964	5310	89.065674259503936	5310	70.270197937011716	5310	-9.45644268503514	5310	-14.213880615234375	5310	-44.77781729153191	5310	-94.996102111816413	5310	42.895556364437567	5310	1.5398370666503907	5310	-18.537061556041881	5310	-22.268412963867188	5310	-67.304902799601749	5310	-68.581973968505864	5310	0.35261568688314604	5310	12.081798522949219	5310	13.069228985079811	5310	10.068165435791016	5310	-118.44900512695313	5310	-120.10729119873047	5310	-8.9547529960742249	5310	28.57512426885264	5310	7.357376915209076	5310	7.7901993911111287	5310	1.9798775442804422
5320	-59.664674825541468	5320	-64.448998107910157	5320	90.043292645108181	5320	77.754597717285151	5320	-14.624996091658442	5320	-14.924574645996094	5320	-32.761522231252087	5320	-103.28753247070313	5320	46.0931030654947	5320	12.318696533203125	5320	-18.108440764023666	5320	-21.439269927978515	5320	-66.978630444956536	5320	-70.714056060791009	5320	-2.3733299807941464	5320	10.423512451171876	5320	13.238090995994547	5320	11.489553497314454	5320	-118.44900512695313	5320	-118.68590313720704	5320	-9.16607285945823	5320	28.509137257459304	5320	7.4595798252350773	5320	7.7074203941251263	5320	2.0218698346904431
5330	-55.112741825095007	5330	-69.438597961425785	5330	90.285154135360671	5330	82.744197570800779	5330	-14.445685715439627	5330	-13.62163558959961	5330	-19.68356555831636	5330	-109.44688073730468	5330	72.903587899671138	5330	21.55771893310547	5330	-17.640709128819267	5330	-19.544085845947265	5330	-64.2733709342839	5330	-71.187852081298828	5330	-8.5817861595439826	5330	9.0021243896484382	5330	12.08309853817152	5330	12.081798522949219	5330	-118.44900512695313	5330	-117.97520910644531	5330	-9.37006458436215	5330	28.446864176666011	5330	7.5848309073413374	5330	7.6184593994057224	5330	2.2317589761556538
5340	-53.581442879771274	5340	-67.775398010253909	5340	86.558814445394148	5340	84.407397521972655	5340	-14.756160794875672	5340	-9.3574714050292975	5340	-11.46101346909343	5340	-61.948829681396482	5340	74.459324991852867	5340	31.38898635864258	5340	-16.789823462713844	5340	-19.070289825439453	5340	-63.631569429298956	5340	-68.581973968505864	5340	-11.576332302154354	5340	3.4350211486816407	5340	11.813825917677825	5340	13.62163558959961	5340	-118.44900512695313	5340	-117.14606607055664	5340	-9.5736353310981546	5340	28.384804449332677	5340	7.71140603337534	5340	7.5291432686463873	5340	2.4512932558709917
5350	-52.548482415094554	5350	-62.785798156738281	5350	81.294940274715245	5350	88.981197387695318	5350	-17.484144881338537	5350	-11.252655487060547	5350	-15.981711084280136	5350	-46.550459014892581	5350	70.814296300445349	5350	42.286294830322262	5350	-16.184407689786635	5350	-18.359595794677734	5350	-63.684012750147424	5350	-67.397483917236329	5350	-14.006035200822725	5350	0	5350	11.725796813811371	5350	13.26628857421875	5350	-118.44900512695313	5350	-118.21210711669922	5350	-9.7772060778341583	5350	28.322744721999342	5350	7.8379811594093418	5350	7.4398271378870522	5350	2.6708275355863296
5360	-50.270721905712634	5360	-59.459398254394529	5360	67.91866759443559	5360	89.812797363281248	5360	-18.19020367358938	5360	-14.569227630615234	5360	-28.912757640976487	5360	-35.8900485534668	5360	51.58814213609844	5360	43.826131896972655	5360	-14.857407208836992	5360	-17.76735076904297	5360	-60.367653350197251	5360	-66.331442871093756	5360	-17.468355041667653	5360	-1.3029390563964844	5360	10.638268446732937	5360	11.72645150756836	5360	-118.44900512695313	5360	-118.21210711669922	5360	-9.9722297195320646	5360	28.247347158265853	5360	7.9886156120589549	5360	7.3457281342789953	5360	2.806058743149368
5370	-51.371481348370779	5370	-56.964598327636722	5370	60.337744231385955	5370	91.475997314453124	5370	-20.401457082949879	5370	-12.318696533203125	5370	-49.46498875767761	5370	-22.505310974121095	5370	41.144010953490621	5370	70.2402600402832	5370	-14.190014775573872	5370	-18.478044799804689	5370	-59.024332525289786	5370	-65.383850830078131	5370	-20.012941848780898	5370	-8.29143035888672	5370	10.385504697324457	5370	13.26628857421875	5370	-118.44900512695313	5370	-119.2781481628418	5370	-10.166585908342071	5370	28.170908028132516	5370	8.1411288841402918	5370	7.251255630838993	5370	2.9347066305453704
5380	-55.998865777023141	5380	-53.63819842529297	5380	53.259847782165416	5380	87.7337974243164	5380	-21.271392534180187	5380	-15.516819671630859	5380	-68.709349540763455	5380	-12.555594543457032	5380	26.348107094267874	5380	73.083036163330078	5380	-13.2132628842162	5380	-16.70130972290039	5380	-57.826632795643981	5380	-64.554707794189454	5380	-21.196132154218667	5380	-8.8836753845214851	5380	10.291001613451911	5380	12.555594543457032	5380	-118.44900512695313	5380	-119.39659716796875	5380	-10.360942097152076	5380	28.094468897999182	5380	8.29364215622163	5380	7.1567831273989908	5380	3.0633545179413733
5390	-56.129585562793778	5390	-53.63819842529297	5390	44.08835502252348	5390	77.754597717285151	5390	-17.144810464250639	5390	-16.582860717773439	5390	-69.671496838324629	5390	-15.16147265625	5390	19.93524197528987	5390	70.2402600402832	5390	-11.837893034217473	5390	-15.16147265625	5390	-54.073740829414611	5390	-61.593482666015625	5390	-24.849216220619734	5390	-13.26628857421875	5390	9.2386767754945254	5390	12.081798522949219	5390	-118.44900512695313	5390	-118.21210711669922	5390	-10.545243390775294	5390	28.01054142058576	5390	8.47145453334593	5390	7.1516372372613732	5390	3.2370721787139063
5400	-62.280171126029842	5400	-47.816998596191404	5400	38.981568546309852	5400	70.270197937011716	5400	-17.649854042497672	5400	-19.544085845947265	5400	-78.06133426501637	5400	-28.901557250976563	5400	11.390355605684416	5400	51.643766235351563	5400	-10.791424440288147	5400	-14.924574645996094	5400	-52.599610939800769	5400	-58.632257537841795	5400	-24.468499672172502	5400	-15.990615692138672	5400	8.85545436143758	5400	9.3574714050292975	5400	-118.44900512695313	5400	-118.92280114746095	5400	-10.728543643948632	5400	27.925868421872426	5400	8.6517856266799349	5400	7.1553844834027061	5400	3.41527687444591
5410	-69.121479128998232	5410	-55.301398376464846	5410	36.166622587261585	5410	61.954198181152343	5410	-18.521468782960504	5410	-18.004248779296876	5410	-83.399335770761	5410	-51.880664245605466	5410	9.09507452032452	5410	40.98335577392578	5410	-9.8190821304456577	5410	-14.569227630615234	5410	-50.955107522162535	5410	-57.210869476318358	5410	-22.778389221243128	5410	-19.307187835693359	5410	8.6471242169161044	5410	12.674043548583985	5410	-118.44900512695313	5410	-120.46263821411132	5410	-10.911843897121969	5410	27.841195423159096	5410	8.83211672001394	5410	7.15913172954404	5410	3.5934815701779135
5420	-71.060216742650766	5420	-58.627798278808591	5420	31.287260769100484	5420	53.63819842529297	5420	-13.772247463486202	5420	-21.913065948486327	5420	-71.540987504420315	5420	-67.871279937744134	5420	21.327603066595849	5420	27.006373168945313	5420	-8.602811328815978	5420	-13.503186584472656	5420	-47.305489772569	5420	-58.75070654296875	5420	-22.758039973168621	5420	-19.66253485107422	5420	7.2678252185656689	5420	11.608002502441407	5420	-118.44900512695313	5420	-118.21210711669922	5420	-11.083298519308496	5420	27.749509052225676	5420	9.0392075030082655	5420	7.2387922666716227	5420	3.8154880057951126
5430	-79.365163234049675	5430	-57.796198303222653	5430	29.175061419715078	5430	46.985398620605466	5430	-12.512545103994057	5430	-16.109064697265627	5430	-65.802590009340477	5430	-67.042136901855471	5430	35.620339912352605	5430	23.334454010009765	5430	-7.8847828454569857	5430	-12.318696533203125	5430	-45.964376817642858	5430	-55.078787384033205	5430	-19.557314280885191	5430	-26.058781127929688	5430	6.7963973074175144	5430	10.305063446044922	5430	-118.44900512695313	5430	-118.56745413208007	5430	-11.253309204535166	5430	27.656967778132337	5430	9.2495601894822688	5430	7.3277063426542908	5430	4.0428337054157844
5440	-88.6631016963688	5440	-64.448998107910157	5440	30.124687136364514	5440	40.332598815917969	5440	-13.020893160228226	5440	-18.714942810058595	5440	-58.904330811115727	5440	-77.93944537353515	5440	54.508771761908811	5440	13.147839569091797	5440	-7.0134247256387106	5440	-9.47592041015625	5440	-46.2224454771498	5440	-52.117562255859376	5440	-16.368745020781226	5440	-25.940332122802733	5440	6.5288071671691839	5440	8.29143035888672	5440	-118.44900512695313	5440	-119.98884219360352	5440	-11.423319889761835	5440	27.564426504039	5440	9.4599128759562738	5440	7.41662041863696	5440	4.2701794050364557
5450	-90.254897160242322	5450	-71.101797912597661	5450	28.035346907555855	5450	34.927198974609375	5450	-8.5675928942650952	5450	-18.714942810058595	5450	-39.22871167899082	5450	-81.374466522216792	5450	78.45254047066112	5450	10.660410461425782	5450	-5.886216867959817	5450	-9.47592041015625	5450	-42.368096567774153	5450	-51.051521209716796	5450	-17.411054338132253	5450	-22.268412963867188	5450	5.06142792387255	5450	9.3574714050292975	5450	-118.44900512695313	5450	-119.39659716796875	5450	-11.579426707948333	5450	27.465191205265583	5450	9.6986600720332969	5450	7.56664648192972	5450	4.5319983316788877
5460	-98.786152329698155	5460	-74.428197814941413	5460	30.262065483839642	5460	32.432399047851561	5460	-7.8346144813181686	5460	-13.029390563964844	5460	-30.693301831279133	5460	-70.950954071044919	5460	94.004096430573014	5460	22.505310974121095	5460	-5.2198845110984493	5460	-9.5943694152832038	5460	-41.230496207181069	5460	-47.616500061035154	5460	-20.556927269782133	5460	-22.623759979248046	5460	4.5335468298275572	5460	8.4098793640136726	5460	-118.44900512695313	5460	-118.21210711669922	5460	-11.733515222855004	5460	27.364984193232246	5460	9.9415290517619681	5460	7.7255436401537239	5460	4.798821436436894
5470	-107.367593127616	5470	-81.912597595214848	5470	33.337919433864819	5470	29.105999145507813	5470	-7.120650065315778	5470	-11.489553497314454	5470	-27.61301491679912	5470	-67.397483917236329	5470	104.04200941859034	5470	35.53470153808594	5470	-4.7466655068679664	5470	-7.580736328125	5470	-39.597118395932974	5470	-46.550459014892581	5470	-25.459629315787694	5470	-19.307187835693359	5470	4.2368234970458474	5470	6.8700422973632813	5470	-118.44900512695313	5470	-118.56745413208007	5470	-11.887603737761674	5470	27.264777181198909	5470	10.184398031490641	5470	7.884440798377728	5470	5.0656445411949
5480	-108.07063204352535	5480	-89.396997375488283	5480	34.707661206772812	5480	30.769199096679689	5480	-1.9489010582047666	5480	-13.976982604980469	5480	-17.027536314891478	5480	-58.75070654296875	5480	111.82705684759611	5480	53.3020523071289	5480	-3.7342391612674497	5480	-8.765226379394532	5480	-37.0649902553691	5480	-47.379602050781251	5480	-34.327784398441146	5480	-17.056656738281252	5480	2.8027355969797796	5480	6.8700422973632813	5480	-118.44900512695313	5480	-118.21210711669922	5480	-12.025498939501471	5480	27.158003292998824	5480	10.45739518500303	5480	8.0896350530856544	5480	5.3502999036197991
5490	-114.80567579512506	5490	-89.396997375488283	5490	38.241552507871376	5490	27.442799194335937	5490	-0.91784296822463851	5490	-8.6467773742675789	5490	-12.673191855981145	5490	-38.969722686767575	5490	112.47896960302944	5490	77.110302337646488	5490	-3.2041305281153676	5490	-5.68555224609375	5490	-37.077990042689287	5490	-42.760090850830075	5490	-42.424493186439534	5490	-16.70130972290039	5490	1.5474400217591011	5490	4.14571517944336	5490	-118.44900512695313	5490	-118.56745413208007	5490	-12.160650803481474	5490	27.050116898718823	5490	10.735496405603033	5490	8.3026725806089932	5490	5.6379762602844723
5500	-122.84386560642842	5500	-98.960397094726559	5500	43.477342731371934	5500	29.105999145507813	5500	-0.97802837765278916	5500	-8.29143035888672	5500	-10.770142198371701	5500	-31.507435363769531	5500	108.21575566489413	5500	90.7319379272461	5500	-3.4540536232305818	5500	-6.1593482666015626	5500	-38.142816425842319	5500	-40.746457763671877	5500	-49.87175933987146	5500	-21.202371917724609	5500	1.3073363058920862	5500	5.3302052307128909	5500	-118.44900512695313	5500	-118.21210711669922	5500	-12.295802667461476	5500	26.942230504438818	5500	11.013597626203039	5500	8.5157101081323319	5500	5.9256526169491446
5510	-120.92818585134765	5510	-107.27639685058594	5510	44.783126872663829	5510	32.432399047851561	5510	4.4356495254620416	5510	-6.0408992614746095	5510	-6.060172220282702	5510	-27.717067199707031	5510	108.48823410990593	5510	103.40598147583008	5510	-2.6110638192294644	5510	-4.7379602050781253	5510	-37.283197357946655	5510	-38.851273681640627	5510	-55.585457725184781	5510	-24.992740081787108	5510	1.2279846111605508	5510	4.2641641845703129	5510	-118.44900512695313	5510	-118.56745413208007	5510	-12.412301790321235	5510	26.827652777892066	5510	11.323556279336795	5510	8.7612880974800955	5510	6.20976438359777
5520	-124.78471834653664	5520	-107.27639685058594	5520	48.489407165931922	5520	37.006198913574217	5520	6.04694699721332	5520	-4.14571517944336	5520	-5.9942268919552752	5520	-19.307187835693359	5520	108.36745446821161	5520	110.27602377319336	5520	-3.3691282448899607	5520	-4.2641641845703129	5520	-38.69226138834653	5520	-38.377477661132815	5520	-56.972203116070943	5520	-33.876415466308593	5520	2.5456987273815557	5520	2.0136330871582033	5520	-118.44900512695313	5520	-120.46263821411132	5520	-12.525169009261239	5520	26.711772171745398	5520	11.639717942170137	5520	9.0132020902114345	5520	6.493182083440443
5530	-130.85908218188695	5530	-113.92919665527344	5530	51.649356160518508	5530	34.927198974609375	5530	5.5342427538799317	5530	-0.71069403076171878	5530	-8.6568398944715561	5530	-14.450778625488281	5530	108.31594239363648	5530	112.17120785522461	5530	-2.9508442919989442	5530	-3.9088171691894531	5530	-40.212169181807766	5530	-40.272661743164065	5530	-55.787191763903266	5530	-42.760090850830075	5530	4.4212020442299504	5530	2.3689801025390627	5530	-118.44900512695313	5530	-117.5014130859375	5530	-12.638036228201241	5530	26.59589156559873	5530	11.955879605003476	5530	9.2651160829427717	5530	6.7765997832831149
5540	-125.54137814094142	5540	-123.90839636230469	5540	49.645304158039366	5540	43.658998718261721	5540	10.881039804409486	5540	-2.1320820922851564	5540	-9.7149856092369511	5540	-11.608002502441407	5540	103.91901064284906	5540	107.43324765014648	5540	-2.1345204378643245	5540	-3.0796741333007813	5540	-40.596716331604348	5540	-38.851273681640627	5540	-55.030312646858718	5540	-48.208745086669921	5540	5.674611493340862	5540	2.2505310974121095	5540	-118.44900512695313	5540	-118.21210711669922	5540	-12.729691942100958	5540	26.472906831431967	5540	12.3055242000306	5540	9.53743397278505	5540	7.033992120194104
5550	-127.96188200073894	5550	-122.24519641113281	5550	48.241427955037381	5550	43.658998718261721	5550	12.766733138308521	5550	3.7903681640625	5550	-14.121497673349593	5550	-8.0545323486328133	5550	103.55621454952504	5550	109.44688073730468	5550	-2.1657455348947074	5550	-2.4874291076660158	5550	-41.983862295988935	5550	-37.903681640625	5550	-52.952042690183454	5550	-55.315685394287108	5550	7.3822418091374331	5550	1.5398370666503907	5550	-118.44900512695313	5550	-119.39659716796875	5550	-12.81665715120096	5550	26.348351159865295	5550	12.662572883257274	5550	9.8142637809070568	5550	7.2856294628454439
5560	-133.04226556278132	5560	-124.73999633789063	5560	45.931337988777713	5560	46.985398620605466	5560	13.127572874270294	5560	6.2777972717285158	5560	-19.075972939481005	5560	-7.4622873229980469	5560	103.636394438266	5560	109.09153372192382	5560	-2.3264004146463968	5560	-3.6719191589355469	5560	-43.370302105921155	5560	-37.42988562011719	5560	-49.740574993630915	5560	-57.329318481445313	5560	9.2532276476522668	5560	2.2505310974121095	5560	-118.44900512695313	5560	-118.56745413208007	5560	-12.903622360300961	5560	26.223795488298627	5560	13.019621566483949	5560	10.091093589029061	5560	7.5372668054967829
5570	-126.17789078377018	5570	-133.05599609375	5570	37.2564108394819	5570	52.806598449707032	5570	18.654237197395606	5570	5.68555224609375	5570	-20.989372611650765	5570	-8.765226379394532	5570	97.181451781881577	5570	108.02549267578125	5570	-2.1018748713173352	5570	-3.9088171691894531	5570	-42.938717578119089	5570	-42.87853985595703	5570	-45.787491158131616	5570	-56.618624450683591	5570	10.047047507885552	5570	4.0272661743164067	5570	-118.44900512695313	5570	-118.56745413208007	5570	-12.966803431680635	5570	26.091443193078515	5570	13.411572445791105	5570	10.377949232336539	5570	7.74343839898216
5580	-127.63703386574034	5580	-126.40319628906251	5580	29.173624627888607	5580	51.143398498535156	5580	21.464916395575816	5580	9.47592041015625	5580	-20.740518367077918	5580	-9.0021243896484382	5580	96.370392529129646	5580	103.52443048095704	5580	-2.1504576828146327	5580	-4.5010621948242191	5580	-43.452456267083129	5580	-39.561967712402343	5580	-41.600009109673223	5580	-54.841889373779296	5580	11.109386507862631	5580	6.0408992614746095	5580	-118.44900512695313	5580	-118.56745413208007	5580	-13.024068348200636	5580	25.957151536698511	5580	13.812205027137781	5580	10.667298739169878	5580	7.9383006729521641
5590	-133.47454832947949	5590	-128.06639624023438	5590	20.624991616212043	5590	49.48019854736328	5590	21.623215343938046	5590	13.62163558959961	5590	-19.110894301839316	5590	-14.569227630615234	5590	98.49587461567279	5590	103.05063446044922	5590	-2.2348675931237416	5590	-3.0796741333007813	5590	-45.099889682564864	5590	-41.6940498046875	5590	-36.603966653127713	5590	-53.420501312255858	5590	11.909932656923381	5590	6.514695281982422	5590	-118.44900512695313	5590	-118.56745413208007	5590	-13.081333264720636	5590	25.822859880318507	5590	14.212837608484456	5590	10.956648246003217	5590	8.13316294692217
5600	-124.75990592001067	5600	-132.22439611816407	5600	7.1195009196088677	5600	43.658998718261721	5600	27.282589556362783	5600	12.674043548583985	5600	-14.546410653131721	5600	-18.359595794677734	5600	92.8800899068477	5600	103.87977749633789	5600	-1.5040995309523275	5600	-2.724327117919922	5600	-44.09570935973791	5600	-46.313561004638672	5600	-31.970932227840027	5600	-49.867031158447269	5600	11.890630748230322	5600	9.1205733947753913	5600	-118.44900512695313	5600	-117.85676010131836	5600	-13.11232006942693	5600	25.679871781431714	5600	14.64950857875831	5600	11.247250781483242	5600	8.269440713019339
5610	-122.54292946477843	5610	-125.57159631347656	5610	-5.0749400963115008	5610	37.421998901367189	5610	28.004726458386639	5610	18.359595794677734	5610	-7.6044796639340344	5610	-19.070289825439453	5610	94.342513729769877	5610	99.023368286132808	5610	-0.91852135236482724	5610	-1.4213880615234376	5610	-44.738236910584327	5610	-42.404743835449217	5610	-28.456120566763072	5610	-45.958213989257814	5610	12.153764939394698	5610	10.305063446044922	5610	-118.44900512695313	5610	-118.92280114746095	5610	-13.136011151573598	5610	25.534469246065047	5610	15.096185065751651	5610	11.538201201523249	5610	8.38945337153334
5620	-123.60902816137846	5620	-127.23479626464844	5620	-15.015935543744838	5620	27.442799194335937	5620	26.34952851968233	5620	20.49167788696289	5620	0.47457337972304359	5620	-19.780983856201171	5620	100.48160618576424	5620	100.20785833740234	5620	-0.35339069486184371	5620	-2.6058781127929689	5620	-46.119429828922108	5620	-45.010621948242189	5620	-25.623377116184788	5620	-40.98335577392578	5620	12.511172938461392	5620	10.423512451171876	5620	-118.44900512695313	5620	-118.56745413208007	5620	-13.159702233720266	5620	25.389066710698376	5620	15.542861552744995	5620	11.829151621563256	5620	8.5094660300473421
5630	-110.51135862377069	5630	-133.88759606933593	5630	-29.147868298973343	5630	19.9583994140625	5630	28.876768050302388	5630	20.728575897216796	5630	8.368932766890044	5630	-17.76735076904297	5630	97.812029070846833	5630	98.66802127075195	5630	0.94180950310363443	5630	-2.8427761230468751	5630	-44.931086249687958	5630	-45.958213989257814	5630	-24.95591042184472	5630	-37.785232635498048	5630	11.77836424415716	5630	12.792492553710938	5630	-101.49943708621569	5630	-119.87039318847657	5630	-13.154779642666513	5630	25.234018898798233	5630	16.026403022805546	5630	12.113977700669839	5630	8.5656180026270743
5640	-105.92889233345828	5640	-123.90839636230469	5640	-38.967917480945658	5640	6.6527998046875	5640	28.086897218741456	5640	27.717067199707031	5640	15.940089260349883	5640	-15.398370666503906	5640	99.527928753905627	5640	92.864020019531253	5640	1.6254410582971524	5640	-1.4213880615234376	5640	-45.964016574384111	5640	-48.682541107177734	5640	-27.797303576171423	5640	-31.862782379150392	5640	10.930656842884332	5640	13.384737579345703	5640	-89.797492375351	5640	-117.26451507568359	5640	-13.141047052233178	5640	25.076001357018228	5640	16.521295027125557	5640	12.396918127436511	5640	8.6021076061177428
5650	-105.31092576395906	5650	-122.24519641113281	5650	-44.705825505112017	5650	-4.9895998535156254	5650	24.926701590855984	5650	29.493802276611326	5650	21.459388867112324	5650	-7.1069403076171875	5650	100.7460020737187	5650	94.048510070800788	5650	2.1730041484971707	5650	-1.89518408203125	5650	-46.953459641141016	5650	-47.616500061035154	5650	-34.314823588388016	5650	-29.138455261230469	5650	9.5563987587872745	5650	12.674043548583985	5650	-79.41060622025546	5650	-118.56745413208007	5650	-13.127314461799845	5650	24.917983815238223	5650	17.016187031445568	5650	12.679858554203184	5650	8.63859720960841
5660	-89.489189205129733	5660	-123.90839636230469	5660	-53.343010094269161	5660	-13.721399597167968	5660	37.764904372088921	5660	28.5462102355957	5660	23.014105920549323	5660	0.11844900512695313	5660	91.597154269996111	5660	100.91855236816406	5660	3.2247559419047	5660	-2.0136330871582033	5660	-45.879388945656558	5660	-45.721315979003904	5660	-42.217032463960841	5660	-26.058781127929688	5660	7.9292395428842966	5660	12.910941558837891	5660	-51.623020227901293	5660	-116.31692303466797	5660	-13.082867184519381	5660	24.749532877898062	5660	17.548464394126142	5660	12.950576143583005	5660	8.6133453138894769
5670	-82.325517203137423	5670	-110.60279675292969	5670	-56.567971833800556	5670	-26.19539923095703	5670	53.83202485549554	5670	29.020006256103514	5670	23.551103694118009	5670	8.5283283691406258	5670	87.73710658744659	5670	97.365082214355468	5670	3.9476838136499204	5670	0.71069403076171878	5670	-44.502210475477263	5670	-43.4707848815918	5670	-49.361293009485024	5670	-27.006373168945313	5670	6.3927271309499645	5670	9.3574714050292975	5670	-27.692824895832672	5670	-100.68165435791016	5670	-13.02798850415938	5670	24.577538523198061	5670	18.093438670966151	5670	13.21714258064301	5670	8.5671246071194762
5680	-80.233518959819008	5680	-106.444796875	5680	-54.766192371571506	5680	-36.174598937988279	5680	60.978720213724749	5680	28.783108245849608	5680	22.688236006747079	5680	14.687676635742188	5680	86.812692452046278	5680	99.14181729125977	5680	4.35479887167423	5680	1.4213880615234376	5680	-44.323963839935217	5680	-45.365968963623047	5680	-52.5750559909135	5680	-28.190863220214844	5680	6.0745395461920992	5680	10.541961456298829	5680	-10.48411554110308	5680	-89.1921008605957	5680	-12.973109823799378	5680	24.405544168498057	5680	18.638412947806163	5680	13.483709017703017	5680	8.5209039003494738
5690	-62.085076509148557	5690	-105.61319689941406	5690	-56.89373502049564	5690	-42.827398742675783	5690	69.949465590045833	5690	23.926699035644532	5690	17.57716896163668	5690	22.149963958740233	5690	77.247994936246087	5690	101.27389938354492	5690	5.2741619937966	5690	0.4737960205078125	5690	-42.102789025870592	5690	-49.2747861328125	5690	-51.031275708302438	5690	-33.165721435546878	5690	6.44826294930283	5690	9.83126742553711	5690	20.298260885634036	5690	-77.8209963684082	5690	-12.885724544972206	5690	24.22269961675789	5690	19.221032654446748	5690	13.733228254536083	5690	8.42068142245197
5700	-52.975767658236222	5700	-90.6443973388672	5700	-53.4988327700958	5700	-49.48019854736328	5700	79.272213505621011	5700	37.666783630371093	5700	12.747359297483849	5700	22.268412963867188	5700	72.244554536144179	5700	91.442631958007809	5700	5.9494432598451752	5700	3.1981231384277344	5700	-40.305124599708115	5700	-45.602866973876957	5700	-45.718777985275892	5700	-40.98335577392578	5700	7.6424147153007382	5700	7.2253893127441406	5700	41.117703029731317	5700	-51.762215240478518	5700	-12.78621663964554	5700	24.035808720817887	5700	19.81769140258675	5700	13.976390110069417	5700	8.3003201625053045
5710	-50.900454291417567	5710	-82.744197570800779	5710	-46.223753595867407	5710	-51.974998474121094	5710	86.434183111278173	5710	54.960338378906251	5710	7.6636098010069986	5710	24.045148040771483	5710	69.7536239800682	5710	87.889161804199219	5710	6.0518105372631936	5710	4.2641641845703129	5710	-39.418573825954716	5710	-44.181478912353512	5710	-39.817927518972368	5710	-48.564092102050779	5710	8.9718764003854545	5710	7.8176343383789062	5710	51.799631422369444	5710	-27.36172018432617	5710	-12.686708734318874	5710	23.848917824877887	5710	20.414350150726751	5710	14.219551965602749	5710	8.1799589025586386
5720	-32.9929268562834	5720	-80.249397644042972	5720	-44.743530085002604	5720	-51.143398498535156	5720	95.358281083545023	5720	60.172094604492187	5720	-1.0162052733114289	5720	21.320820922851563	5720	60.399469599292345	5720	86.112426727294917	5720	6.0978495170338753	5720	4.2641641845703129	5720	-36.076881250336982	5720	-45.602866973876957	5720	-35.607297001287321	5720	-53.183603302001956	5720	9.7660187835395362	5720	5.448654235839844	5720	70.749266744512141	5720	-13.147839569091797	5720	-12.553275109765	5720	23.65129087401105	5720	21.048703283747351	5720	14.442156659042423	5720	8.0167896867879573
5730	-24.531137585009191	5730	-66.112198059082033	5730	-38.574974194578232	5730	-51.143398498535156	5730	97.86611421369031	5730	69.648015014648436	5730	-7.9644530712657531	5730	18.359595794677734	5730	54.788476172216242	5730	77.228751342773435	5730	4.999439999009887	5730	6.9884913024902344	5730	-33.365697186022558	5730	-44.418376922607422	5730	-35.045530913258268	5730	-53.420501312255858	5730	9.679803896554553	5730	4.5010621948242191	5730	76.697050520331345	5730	17.293554748535158	5730	-12.406002098331666	5730	23.449284342664381	5730	21.698433163007351	5730	14.656375428002423	5730	7.8361577354979568
5740	-24.905546985764374	5740	-52.806598449707032	5740	-30.572895223822076	5740	-53.63819842529297	5740	97.230689477460572	5740	80.782221496582025	5740	-11.869251799208524	5740	13.740084594726563	5740	51.231640717844883	5740	74.0306282043457	5740	4.1788183326281114	5740	7.580736328125	5740	-31.089458793146807	5740	-40.15421273803711	5740	-37.747424215165715	5740	-46.195111999511717	5740	8.9877657480214168	5740	6.514695281982422	5740	73.830625279607531	5740	39.206620697021485	5740	-12.258729086898333	5740	23.247277811317716	5740	22.348163042267348	5740	14.870594196962424	5740	7.6555257842079572
5750	-9.6850965968521763	5750	-52.806598449707032	5750	-27.403588104754562	5750	-46.985398620605466	5750	103.2609207120168	5750	85.283283691406254	5750	-18.136993702753731	5750	7.6991853332519531	5750	42.618879953040185	5750	70.121811035156256	5750	3.8234961498709197	5750	5.5671032409667971	5750	-28.359232964306361	5750	-40.509559753417967	5750	-41.619234194699153	5750	-38.25902865600586	5750	7.542181002595072	5750	12.555594543457032	5750	80.268521933344019	5750	48.800990112304689	5750	-12.076553773544429	5750	23.035230754744216	5750	23.035455196567963	5750	15.062022807682052	5750	7.4446893890134636
5760	-5.4039682215367719	5760	-32.848199035644534	5760	-22.613006177896295	5760	-43.658998718261721	5760	105.31038047187366	5760	94.640755096435541	5760	-19.906237213387609	5760	0.23689801025390625	5760	37.061871315263524	5760	61.356584655761722	5760	3.0202779047017536	5760	6.2777972717285158	5760	-26.147713627952612	5760	-34.705558502197263	5760	-44.3809517494699	5760	-36.245395568847655	5760	6.3193180152998352	5760	8.8836753845214851	5760	76.674826245557426	5760	68.4635249633789	5760	-11.878855052651096	5760	22.818717999450882	5760	23.739453827847964	5760	15.243315098022052	5760	7.2204190405714632
5770	-10.854135950828002	5770	-26.19539923095703	5770	-15.126419149148482	5770	-37.006198913574217	5770	104.53265220461654	5770	99.615613311767575	5770	-10.8116414065875	5770	-5.2117562255859378	5770	34.710950953566488	5770	55.552583404541018	5770	1.9893792983562797	5770	3.6719191589355469	5770	-24.322990176009487	5770	-30.796741333007812	5770	-43.808426087437446	5770	-33.521068450927736	5770	5.7030744082758744	5770	8.5283283691406258	5770	61.95591656631364	5770	73.912179199218755	5770	-11.681156331757762	5770	22.602205244157549	5770	24.443452459127965	5770	15.424607388362052	5770	6.9961486921294638
5780	-0.96154322142015047	5780	-26.19539923095703	5780	-12.467887805647937	5780	-29.521799133300782	5780	111.47932287698311	5780	98.43112326049804	5780	3.375840978529113	5780	-11.134206481933594	5780	31.413684190106689	5780	52.354460266113279	5780	1.6522120121079631	5780	2.8427761230468751	5780	-21.68708221930493	5780	-35.297803527832031	5780	-40.566572700882531	5780	-35.53470153808594	5780	6.0411096855233737	5780	10.778859466552735	5780	54.873763439024245	5780	70.2402600402832	5780	-11.448093876330503	5780	22.37684022776407	5780	25.184655062575256	5780	15.582013841468317	5780	6.7539310335871621
5790	1.4824969442289273	5790	-13.721399597167968	5790	-9.6266121134283367	5790	-27.858599182128906	5790	114.8264941318287	5790	106.72255361938477	5790	18.529084555061711	5790	-15.872166687011719	5790	29.365959241251758	5790	43.589233886718752	5790	1.4418686459574381	5790	4.2641641845703129	5790	-19.829923032915204	5790	-25.348087097167969	5790	-35.5384372768399	5790	-42.167845825195315	5790	6.6876700248388588	5790	7.3438383178710938	5790	42.278912695966518	5790	76.873404327392578	5790	-11.197930152263838	5790	22.147194416450738	5790	25.943848840621921	5790	15.727869531494983	5790	6.5030343773251618
5800	-7.8190337778560206	5800	-9.5633997192382818	5800	-5.2365210801546347	5800	-20.374199401855467	5800	114.27376254990591	5800	105.30116555786132	5800	30.388720677023471	5800	-18.478044799804689	5800	28.616999330297453	5800	37.19298760986328	5800	1.6321105297209648	5800	3.7903681640625	5800	-19.301749646395422	5800	-26.5325771484375	5800	-32.214270174876077	5800	-43.944580902099609	5800	7.6717566948816085	5800	5.3302052307128909	5800	23.010451041772264	5800	75.688914276123043	5800	-10.947766428197172	5800	21.917548605137405	5800	26.70304261866859	5800	15.873725221521649	5800	6.2521377210631615
5810	-0.60825697337480733	5810	-14.552999572753906	5810	-5.68972531138817	5810	-14.552999572753906	5810	117.83784506451958	5810	104.23512451171875	5810	34.743676820213992	5810	-10.778859466552735	5810	27.075178911639238	5810	36.837640594482423	5810	2.1464940830903423	5810	1.89518408203125	5810	-17.367215689029369	5810	-25.111189086914063	5810	-31.402720519375187	5810	-44.773723937988279	5810	7.8358134720517825	5810	4.8564092102050784	5810	7.5710664982699178	5810	59.81674758911133	5810	-10.662372396167232	5810	21.680545169423944	5810	27.498691233702552	5810	15.995521248734567	5810	5.9939314734583684
5820	-0.99603943310187759	5820	-4.1579998779296874	5820	-5.3258600017655944	5820	-13.721399597167968	5820	118.44900512695313	5820	112.40810586547852	5820	37.866830166024926	5820	2.9612251281738282	5820	25.985086416203657	5820	33.165721435546878	5820	2.467567480503714	5820	0.23689801025390625	5820	-16.844454938199789	5820	-23.689801025390626	5820	-33.943845235698817	5820	-40.391110748291013	5820	7.6037277934089431	5820	6.2777972717285158	5820	-6.0106666761933027	5820	55.907930419921875	5820	-10.358498662721898	5820	21.439682366310613	5820	28.313461864455881	5820	16.1046970233679	5820	5.7318910537077024
5830	-12.445450241621025	5830	-0.83159997558593746	5830	-4.2549403791569951	5830	-10.810799682617187	5830	116.52651142393658	5830	115.25088198852539	5830	37.88795726583399	5830	15.990615692138672	5830	26.547849449761582	5830	29.730700286865236	5830	3.0864063099220473	5830	0.71069403076171878	5830	-17.58836590721338	5830	-18.359595794677734	5830	-38.772450795418564	5830	-35.297803527832031	5830	7.3841817604936466	5830	8.1729813537597664	5830	-21.102083802957051	5830	41.930947814941405	5830	-10.054624929276564	5830	21.198819563197279	5830	29.128232495209215	5830	16.213872798001233	5830	5.4698506339570354
5840	-5.5855871619418451	5840	-12.058199645996094	5840	-7.5686763813196123	5840	-4.9895998535156254	5840	117.12986493536889	5840	114.06639193725586	5840	30.209126092396271	5840	29.375353271484375	5840	27.923835222221683	5840	28.190863220214844	5840	4.2614279218179973	5840	3.4350211486816407	5840	-17.324313354823079	5840	-21.320820922851563	5840	-42.722622016843872	5840	-32.810374420166013	5840	7.7853634847621223	5840	7.8176343383789062	5840	-33.304825214852116	5840	22.623759979248046	5840	-9.7163282490959535	5840	20.952149717390512	5840	29.977984397189832	5840	16.299512282087484	5840	5.20879478154772
5850	-5.6733316356825121	5850	-3.32639990234375	5850	-10.416274007863891	5850	-5.8211998291015625	5850	113.50278894459706	5850	116.67227005004882	5850	21.999004727901692	5850	34.468660491943361	5850	30.046632110946774	5850	30.915190338134767	5850	5.2529580214621951	5850	2.3689801025390627	5850	-17.57472577128846	5850	-17.885799774169922	5850	-43.960092127953466	5850	-30.559843322753906	5850	8.5324987005426323	5850	10.305063446044922	5850	-38.024672723146764	5850	8.5283283691406258	5850	-9.3584854161959541	5850	20.702182497183845	5850	30.847599481569834	5850	16.371787310974149	5850	4.9482979894583865
5860	-14.179302460267557	5860	-3.32639990234375	5860	-13.839375188348004	5860	-5.8211998291015625	5860	105.61607277505416	5860	114.18484094238281	5860	18.115264234206769	5860	38.732824676513673	5860	32.928214126303075	5860	27.006373168945313	5860	5.801050769747	5860	1.6582860717773438	5860	-18.406218126885218	5860	-17.056656738281252	5860	-42.634375080800538	5860	-31.862782379150392	5860	9.8176026163242014	5860	9.1205733947753913	5860	-39.151922977895389	5860	-4.382613189697266	5860	-9.0006425832959547	5860	20.452215276977178	5860	31.717214565949835	5860	16.444062339860814	5860	4.6878011973690539
5870	-7.78513346376668	5870	-14.552999572753906	5870	-19.048546470097421	5870	-4.9895998535156254	5870	104.94703415427189	5870	115.84312701416016	5870	11.063756729950676	5870	37.548334625244138	5870	36.087467500554972	5870	26.887924163818358	5870	6.8740398173093631	5870	2.0136330871582033	5870	-17.933484951696588	5870	-15.872166687011719	5870	-39.894064965442617	5870	-38.851273681640627	5870	11.450686451999985	5870	8.4098793640136726	5870	-36.103243897186886	5870	-18.833391815185546	5870	-8.6099249601393542	5870	20.197807785037096	5870	32.619122752197093	5870	16.493835839440404	5870	4.4340098568531765
5880	-4.2082245766721265	5880	-7.9001997680664067	5880	-25.015531400595457	5880	-7.4843997802734377	5880	102.59273529940799	5880	111.34206481933593	5880	5.73447226955121	5880	29.375353271484375	5880	38.115306617417751	5880	27.717067199707031	5880	8.11660872404488	5880	4.5010621948242191	5880	-17.74275213326592	5880	-17.885799774169922	5880	-38.2291407088271	5880	-42.996988861083985	5880	12.515608828858191	5880	8.5283283691406258	5880	-27.965913889793409	5880	-31.033639343261719	5880	-8.199034170235354	5880	19.940675580897096	5880	33.540847160043754	5880	16.529801582400406	5880	4.1843332252571761
5890	-11.219410217432539	5890	-9.5633997192382818	5890	-29.756395841135443	5890	-10.810799682617187	5890	94.729790420627538	5890	115.96157601928711	5890	4.6122692716085449	5890	23.334454010009765	5890	38.897443628355042	5890	31.033639343261719	5890	8.3613694121479121	5890	5.8040012512207033	5890	-16.734054666395089	5890	-18.478044799804689	5890	-39.061015895564658	5890	-44.536825927734377	5890	12.605699822355092	5890	10.778859466552735	5890	-10.78937577765096	5890	-34.350211486816406	5890	-7.7881433803313529	5890	19.683543376757093	5890	34.462571567890421	5890	16.565767325360408	5890	3.9346565936611766
5900	-0.53706200421676442	5900	-16.216199523925781	5900	-35.781132574723635	5900	-12.473999633789063	5900	92.6819576797967	5900	103.40598147583008	5900	3.495300038896934	5900	17.530452758789064	5900	39.159482817943129	5900	33.165721435546878	5900	9.1695530183461038	5900	6.1593482666015626	5900	-15.604936778651126	5900	-18.9518408203125	5900	-42.847542381052207	5900	-42.87853985595703	5900	12.17551697565618	5900	10.186614440917969	5900	0.41851196277218072	5900	-36.245395568847655	5900	-7.346708385757446	5900	19.422985441910363	5900	35.412095504724277	5900	16.580665053906678	5900	3.6949826988960313
5910	4.7651020307783085	5910	-9.5633997192382818	5910	-41.661796081039277	5910	-18.710999450683595	5910	91.4594026959336	5910	105.89341058349609	5910	3.3188440442859584	5910	11.72645150756836	5910	37.685871313947345	5910	34.350211486816406	5910	9.538788581627422	5910	7.9360833435058593	5910	-15.118099979182123	5910	-16.819758728027345	5910	-48.312655635157448	5910	-40.628008758544922	5910	11.109775828186201	5910	10.897308471679688	5910	15.900201635896249	5910	-29.612251281738281	5910	-6.885046794112113	5910	19.160158962983697	5910	36.38002849419761	5910	16.581611388293343	5910	3.4619326900586982
5920	0.34750077346209096	5920	-7.9001997680664067	5920	-46.0411062768053	5920	-23.700599304199219	5920	86.836477663971507	5920	102.69528744506836	5920	5.7373243034473367	5920	6.6331442871093751	5920	32.843509530057723	5920	35.8900485534668	5920	8.6755318117302771	5920	8.1729813537597664	5920	-15.147419918760836	5920	-17.885799774169922	5920	-52.635435635528637	5920	-39.206620697021485	5920	9.42092609090139	5920	12.318696533203125	5920	37.728114804848623	5920	-25.584985107421875	5920	-6.4233852024667808	5920	18.897332484057031	5920	37.347961483670943	5920	16.582557722680008	5920	3.2288826812213647
5930	9.6560724989036721	5930	-12.058199645996094	5930	-51.280408150229505	5930	-30.35339910888672	5930	87.600623264359569	5930	95.11455111694336	5930	5.8460310212170432	5930	5.9224502563476564	5930	28.442218729403308	5930	39.9173147277832	5930	8.257594054382924	5930	7.9360833435058593	5930	-14.726300710731728	5930	-15.516819671630859	5930	-54.123071732693084	5930	-37.666783630371093	5930	8.4772859520758814	5930	12.081798522949219	5930	44.728908635615355	5930	-8.4098793640136726	5930	-5.9342713182009152	5930	18.631659249130308	5930	38.336920667944682	5930	16.564185159932968	5930	3.0071342879042504
5940	16.516697035500684	5940	-2.4947999267578127	5940	-55.249168266547969	5940	-33.679799011230472	5940	88.701344297026452	5940	95.35144912719727	5940	4.8207775870781679	5940	3.6719191589355469	5940	22.061366154728837	5940	39.08817169189453	5940	7.4155739158522316	5940	7.9360833435058593	5940	-14.449707905542724	5940	-17.175105743408203	5940	-52.516633976047473	5940	-42.04939682006836	5940	7.5700469757929767	5940	12.081798522949219	5940	52.949889408203823	5940	2.6058781127929689	5940	-5.4255621767895823	5940	18.363954019403643	5940	39.340888205058015	5940	16.5320229016463	5940	2.7934529098029173
5950	11.436150771892669	5950	2.4947999267578127	5950	-56.827683265265833	5950	-41.995798767089845	5950	87.366074503580222	5950	92.745571014404291	5950	4.7216172427732053	5950	2.4874291076660158	5950	14.300015378416489	5950	37.42988562011719	5950	6.411296646234188	5950	8.29143035888672	5950	-14.096461677675222	5950	-14.332329620361328	5950	-49.29568042768063	5950	-48.090296081542967	5950	6.3794527088778	5950	9.2390223999023444	5950	67.934363265175548	5950	17.885799774169922	5950	-4.9168530353782485	5950	18.096248789676974	5950	40.344855742171347	5950	16.499860643359632	5950	2.5797715317015841
5960	15.848843341728319	5960	-2.4947999267578127	5960	-59.250137542632153	5960	-45.3221986694336	5960	89.8847301112923	5960	85.993977722167969	5960	1.9222497413659303	5960	4.6195111999511722	5960	8.8123895490997377	5960	33.757966461181638	5960	5.3374570435104118	5960	7.9360833435058593	5960	-13.316112195709032	5960	-15.872166687011719	5960	-47.433229427121695	5960	-51.406868225097654	5960	5.4977867002953573	5960	9.2390223999023444	5960	62.38837436376955	5960	37.19298760986328	5960	-4.3844586999531083	5960	17.825867907923588	5960	41.360616088711581	5960	16.450386124939286	5960	2.3772491767064738
5970	23.042915155597978	5970	8.3159997558593748	5970	-59.839171616029482	5970	-51.143398498535156	5970	93.862938306803585	5970	85.52018170166015	5970	-0.401262902128396	5970	6.3962462768554689	5970	4.3347179771504045	5970	28.309312225341795	5970	4.3050240363681169	5970	8.4098793640136726	5970	-11.90461065942133	5970	-13.858533599853516	5970	-47.563521617049915	5970	-55.078787384033205	5970	3.852131683939497	5970	8.6467773742675789	5970	54.838303916733409	5970	44.892172943115234	5970	-3.8338579520484419	5970	17.553430297210255	5970	42.385441370611581	5970	16.387603961719286	5970	2.1833045761271404
5980	15.248338641816439	5980	16.63199951171875	5980	-58.850559013381115	5980	-56.132998352050784	5980	99.418037694803161	5980	91.797978973388666	5980	-0.66639277367123562	5980	5.5671032409667971	5980	0.52558042984949793	5980	22.149963958740233	5980	3.2482919747740269	5980	8.765226379394532	5980	-11.252695870156551	5980	-14.687676635742188	5980	-49.956830175059	5980	-53.183603302001956	5980	1.8125791177699213	5980	6.6331442871093751	5980	56.695298421171216	5980	53.538950317382813	5980	-3.2832572041437755	5980	17.280992686496926	5980	43.410266652511581	5980	16.324821798499286	5980	1.9893599755478073
5990	17.975614342687354	5990	5.8211998291015625	5990	-58.947338656081584	5990	-53.63819842529297	5990	105.73195063232774	5990	90.258141906738288	5990	-4.5926610162167965	5990	4.7379602050781253	5990	0.15123576211725975	5990	16.464411712646484	5990	2.56834511260168	5990	6.8700422973632813	5990	-10.15109132498749	5990	-17.056656738281252	5990	-53.063048481953686	5990	-49.511684143066404	5990	-0.37791255075738661	5990	5.448654235839844	5990	39.167081504939283	5990	65.976095855712884	5990	-2.7132723000787085	5990	17.00573832719687	5990	44.435474865078255	5990	16.246917704612308	5990	1.8055477300193499
6000	20.637953043044529	6000	14.968799560546875	6000	-57.865963728880004	6000	-59.459398254394529	6000	111.17797991937479	6000	84.335691650390629	6000	-8.361438286763418	6000	2.0136330871582033	6000	1.4153682006574897	6000	8.4098793640136726	6000	1.7542274687867021	6000	5.3302052307128909	6000	-9.6675381548200043	6000	-13.503186584472656	6000	-57.02096526125532	6000	-47.853398071289064	6000	-2.0242664567205182	6000	4.7379602050781253	6000	20.600647113944	6000	62.304176696777347	6000	-2.1272527080140415	6000	16.728153936896867	6000	45.460999840144922	6000	16.156504660725641	6000	1.6301170281906834
6010	13.544851635106896	6010	22.453199340820312	6010	-55.736074851701147	6010	-57.796198303222653	6010	115.74260888499353	6010	92.9824690246582	6010	-9.65351612878223	6010	-0.59224502563476566	6010	3.5289639855127479	6010	4.7379602050781253	6010	1.0802718908837861	6010	1.7767350769042969	6010	-9.3076776177193388	6010	-10.778859466552735	6010	-59.648615320773629	6010	-48.682541107177734	6010	-2.8000261922230862	6010	2.6058781127929689	6010	15.893673559773268	6010	53.065154296875	6010	-1.5412331159493751	6010	16.450569546596867	6010	46.486524815211588	6010	16.066091616838975	6010	1.4546863263620169
6020	13.302452130447286	6020	14.137199584960937	6020	-54.808948094472036	6020	-59.459398254394529	6020	116.20215715708483	6020	99.970960327148433	6020	-12.175974813340462	6020	-0.71069403076171878	6020	9.0403732754795367	6020	1.5398370666503907	6020	1.0980240440928846	6020	3.0796741333007813	6020	-9.0819834750264583	6020	-12.081798522949219	6020	-60.365803897896456	6020	-50.577725189208984	6020	-3.3441170235013828	6020	2.724327117919922	6020	-3.7258261024702293	6020	56.8555224609375	6020	-0.94047233531106023	6020	16.169861959410134	6020	47.499646384157991	6020	15.962844300945367	6020	1.2879361553688691
6030	14.017111340635992	6030	16.63199951171875	6030	-53.508675309398669	6030	-58.627798278808591	6030	115.43268867474112	6030	107.07790063476563	6030	-14.254358838940073	6030	-5.5671032409667971	6030	15.200036352775447	6030	1.7767350769042969	6030	0.964193771866082	6030	4.14571517944336	6030	-8.7215599301200974	6030	-8.1729813537597664	6030	-59.279257603189365	6030	-53.065154296875	6030	-3.0183624513192342	6030	-0.947592041015625	6030	-21.820208229185816	6030	36.956089599609378	6030	-0.32659582035306034	6030	15.886375558263465	6030	48.501732222944661	6030	15.848177898932036	6030	1.1289093464115356
6040	6.3241816323899043	6040	19.126799438476564	6040	-52.124885394897944	6040	-59.459398254394529	6040	118.09159295047465	6040	111.10516680908204	6040	-15.445566343492311	6040	-6.6331442871093751	6040	20.334232316485977	6040	2.0136330871582033	6040	1.1617728966417928	6040	1.3029390563964844	6040	-8.626589296199807	6040	-10.305063446044922	6040	-57.71822533875411	6040	-57.566216491699215	6040	-1.93817912422233	6040	-2.9612251281738282	6040	-20.63214147221381	6040	21.794616943359376	6040	0.28728069460493932	6040	15.602889157116797	6040	49.50381806173133	6040	15.733511496918704	6040	0.96988253745420239
6050	5.4222119939017919	6050	13.305599609375	6050	-52.6184091219242	6050	-54.469798400878908	6050	117.8184957352795	6050	116.67227005004882	6050	-16.466944195682132	6050	-8.1729813537597664	6050	26.580331594454005	6050	5.0933072204589847	6050	1.9144669434566097	6050	0.23689801025390625	6050	-8.0070676473872471	6050	-8.4098793640136726	6050	-57.352198131342774	6050	-60.645890625	6050	-0.94516012122753068	6050	-3.6719191589355469	6050	-28.512066307088027	6050	20.254779876708984	6050	0.9111320989351599	6050	15.315956890370053	6050	50.480516251690766	6050	15.608309850545139	6050	0.81797951037169325
6060	4.20612805256213	6060	13.305599609375	6060	-54.154144702033335	6060	-56.132998352050784	6060	115.56735460364394	6060	116.90916806030273	6060	-17.109843780887566	6060	-11.134206481933594	6060	31.580259157395787	6060	10.305063446044922	6060	2.8428728674303727	6060	1.6582860717773438	6060	-8.4510400862126147	6060	-10.186614440917969	6060	-58.989615228622554	6060	-60.4089926147461	6060	-0.033462022251065093	6060	-4.382613189697266	6060	-34.341793081169818	6060	-2.0136330871582033	6060	1.5445264092391597	6060	15.025727988423386	6060	51.432926257930767	6060	15.473029210551806	6060	0.67289175492502662
6070	-2.2309584922325847	6070	10.810799682617187	6070	-54.51529274725938	6070	-54.469798400878908	6070	117.84658151415854	6070	115.60622900390625	6070	-15.79759943789732	6070	-13.26628857421875	6070	33.379954941319582	6070	16.819758728027345	6070	3.5885508292241752	6070	1.4213880615234376	6070	-8.7740496548086639	6070	-9.9497164306640631	6070	-61.81531679429785	6070	-59.106053558349608	6070	0.37620757282137873	6070	-2.1320820922851564	6070	-21.429578850959604	6070	-20.373228881835939	6070	2.1779207195431596	6070	14.735499086476718	6070	52.385336264170768	6070	15.337748570558471	6070	0.52780399947836
6080	-4.7308698527809963	6080	4.9895998535156254	6080	-57.026416081511456	6080	-51.974998474121094	6080	114.76639364939274	6080	118.80435214233398	6080	-15.352032569318261	6080	-15.753717681884766	6080	33.74026087566412	6080	19.188738830566408	6080	4.56722671929338	6080	0.59224502563476566	6080	-8.5758748067766835	6080	-9.47592041015625	6080	-65.565466735441234	6080	-57.566216491699215	6080	1.0111227277192825	6080	-2.8427761230468751	6080	-19.331459221777013	6080	-18.241146789550783	6080	2.816634096303948	6080	14.441620174529968	6080	53.300500625609914	6080	15.194173824698281	6080	0.38836849497182296
6090	-8.0831455784072652	6090	0	6090	-59.753411435684249	6090	-51.143398498535156	6090	109.30618333408447	6090	118.80435214233398	6090	-14.077897659120069	6090	-15.990615692138672	6090	32.383981940209807	6090	25.821883117675782	6090	5.6878440812303666	6090	1.89518408203125	6090	-8.7086218830140911	6090	-8.8836753845214851	6090	-68.908147158723125	6090	-57.68466549682617	6090	1.6789805086772702	6090	-1.3029390563964844	6090	-19.47981375017314	6090	-25.940332122802733	6090	3.4608185128486149	6090	14.1439869665833	6090	54.177355180969911	6090	15.042067998518281	6090	0.25474673428915634
6100	-12.490185816948237	6100	3.32639990234375	6100	-61.16851596277435	6100	-56.964598327636722	6100	112.22273872699816	6100	118.44900512695313	6100	-10.716554361291415	6100	-15.753717681884766	6100	27.60496190512789	6100	31.152088348388673	6100	6.7514285192611112	6100	2.1320820922851564	6100	-8.2232467372804674	6100	-6.1593482666015626	6100	-69.7095991913067	6100	-60.053645599365232	6100	2.285035886095379	6100	1.7767350769042969	6100	-5.6851036738305538	6100	-34.705558502197263	6100	4.1050029293932813	6100	13.846353758636635	6100	55.054209736329909	6100	14.889962172338281	6100	0.12112497360648966
6110	-18.221515592287048	6110	0.83159997558593746	6110	-64.046424111326616	6110	-55.301398376464846	6110	110.8154791076386	6110	117.61986209106445	6110	-8.6208750646292742	6110	-12.674043548583985	6110	21.765846717902594	6110	29.612251281738281	6110	7.6998509802755066	6110	3.4350211486816407	6110	-7.1213150953720863	6110	-9.3574714050292975	6110	-68.733693917569852	6110	-62.659523712158204	6110	3.4888111924840715	6110	0.947592041015625	6110	-0.42847853305694539	6110	-19.425636840820314	6110	4.7501868979779722	6110	13.545072017436548	6110	55.884247618622126	6110	14.731689807758134	6110	-0.0081360536520731844
6120	-21.658842405107428	6120	-4.1579998779296874	6120	-67.279832353696278	6120	-58.627798278808591	6120	109.07347237966121	6120	117.61986209106445	6120	-6.1252539573515463	6120	-13.976982604980469	6120	15.99020068512613	6120	33.165721435546878	6120	8.3287267666306519	6120	5.9224502563476564	6120	-6.31616523978731	6120	-7.6991853332519531	6120	-66.588796679744959	6120	-65.857646850585937	6120	4.2393607372478215	6120	1.4213880615234376	6120	1.502156739916388	6120	-17.293554748535158	6120	5.3964763033526388	6120	13.239755245816548	6120	56.662509434515457	6120	14.566597669778135	6120	-0.13257440538673987
6130	-26.177090349688321	6130	-12.889799621582032	6130	-68.319934534222256	6130	-60.290998229980467	6130	115.3892667332434	6130	111.81586083984375	6130	-3.358458324094399	6130	-14.569227630615234	6130	9.3161657932899882	6130	32.0996803894043	6130	8.9339550058067729	6130	5.8040012512207033	6130	-5.01024408887549	6130	-10.541961456298829	6130	-64.9339340914816	6130	-70.477158050537113	6130	4.3218185181084934	6130	0.59224502563476566	6130	12.009599501345324	6130	-18.122697784423828	6130	6.0427657087273055	6130	12.934438474196549	6130	57.440771250408794	6130	14.401505531798135	6130	-0.25701275712140653
6140	-30.427242544264686	6140	-12.889799621582032	6140	-69.87452116774989	6140	-61.538398193359377	6140	114.75925922965928	6140	113.23724890136718	6140	-1.5302520935397714	6140	-11.3711044921875	6140	3.4607338780267511	6140	27.953965209960938	6140	9.1427700370935838	6140	6.1593482666015626	6140	-3.6020913360798	6140	-7.6991853332519531	6140	-64.96731805852906	6140	-70.950954071044919	6140	4.29051918463049	6140	2.0136330871582033	6140	16.270145302795957	6140	-4.6195111999511722	6140	6.6862685244512363	6140	12.625724867009797	6140	58.165681793534141	6140	14.23220387857803	6140	-0.37816589493999186
6150	-34.377639408809486	6150	-15.384599548339844	6150	-71.7631867156031	6150	-61.538398193359377	6150	112.6868656180919	6150	112.28965686035156	6150	-0.13703399906795166	6150	-8.0545323486328133	6150	-0.47161177990078684	6150	22.860657989501952	6150	9.5409385157405779	6150	6.3962462768554689	6150	-2.5199914230180109	6150	-6.514695281982422	6150	-65.8767551422679	6150	-70.121811035156256	6150	3.9167770404737112	6150	3.0796741333007813	6150	15.478309229214277	6150	-0.71069403076171878	6150	7.3264568943352355	6150	12.312970970823132	6150	58.8271348756608	6150	14.05789531295803	6150	-0.49541150959865854
6160	-36.081450899622162	6160	-21.205799377441405	6160	-71.696434077901131	6160	-64.864798095703122	6160	118.44900512695313	6160	110.51292178344727	6160	0.56206254567474279	6160	-7.1069403076171875	6160	-1.784158001645535	6160	16.70130972290039	6160	9.01789201848004	6160	7.4622873229980469	6160	-0.97923847021636057	6160	-5.2117562255859378	6160	-66.641450763469109	6160	-65.502299835205079	6160	2.8601865840492025	6160	4.7379602050781253	6160	19.096212223233206	6160	0.82914303588867189	6160	7.9666452642192356	6160	12.000217074636465	6160	59.488587957787473	6160	13.883586747338029	6160	-0.6126571242573251
6170	-37.992541249685679	6170	-29.521799133300782	6170	-72.173873383080817	6170	-67.359598022460943	6170	118.44900512695313	6170	116.31692303466797	6170	0.72554846370295056	6170	-5.68555224609375	6170	-3.1282856132546346	6170	8.29143035888672	6170	9.0292389809482643	6170	8.0545323486328133	6170	0.48195824457184244	6170	-5.5671032409667971	6170	-66.361889976823434	6170	-64.6731567993164	6170	1.760126284831145	6170	5.0933072204589847	6170	19.138502870059533	6170	13.62163558959961	6170	8.600937230997749	6170	11.684561027289725	6170	60.093393380939347	6170	13.706802546104633	6170	-0.72748433019192937
6180	-41.431862105552028	6180	-31.184999084472658	6180	-71.845324729254543	6180	-69.85439794921875	6180	115.95715870897621	6180	116.08002502441406	6180	-0.65245251964053974	6180	-1.7767350769042969	6180	-2.1254811601509367	6180	5.68555224609375	6180	8.2853948656255128	6180	10.186614440917969	6180	1.3250033414714828	6180	-1.3029390563964844	6180	-64.824639743872041	6180	-65.02850381469726	6180	0.94458094892885924	6180	4.8564092102050784	6180	15.611510979377032	6180	14.687676635742188	6180	9.2276828837104148	6180	11.36519075896306	6180	60.625700194672675	6180	13.5268499855313	6180	-0.8392164167045959
6190	-39.347375530092357	6190	-32.848199035644534	6190	-68.781393583616733	6190	-72.349197875976557	6190	118.44900512695313	6190	114.77708596801757	6190	-1.7961465882504153	6190	-0.35534701538085939	6190	1.9038280024528733	6190	-0.82914303588867189	6190	7.6817687771224286	6190	9.47592041015625	6190	3.1681484266010189	6190	-2.8427761230468751	6190	-62.197143846624073	6190	-66.686789886474614	6190	0.18254386775925724	6190	4.0272661743164067	6190	14.740001878405558	6190	14.213880615234375	6190	9.85442853642308	6190	11.045820490636393	6190	61.15800700840601	6190	13.346897424957966	6190	-0.95094850321726243
6200	-41.315772365034093	6200	-39.500998840332031	6200	-66.056830137374092	6200	-70.685997924804681	6200	118.44900512695313	6200	120.46263821411132	6200	-5.6549526662546867	6200	-0.35534701538085939	6200	6.8253123512584271	6200	-0.4737960205078125	6200	7.571414902020841	6200	8.8836753845214851	6200	4.0294078852802437	6200	0.4737960205078125	6200	-59.717816240508569	6200	-66.805238891601562	6200	-0.35552705780432348	6200	4.2641641845703129	6200	10.364514576460273	6200	19.425636840820314	6200	10.472917208440192	6200	10.724239207269001	6200	61.633296902764478	6200	13.165931748031271	6200	-1.0609409903518823
6210	-42.557861266774765	6210	-35.342998962402341	6210	-63.05604813927431	6210	-69.022797973632819	6210	118.44900512695313	6210	120.10729119873047	6210	-12.329667797183996	6210	-0.11844900512695313	6210	12.821506815918529	6210	-2.724327117919922	6210	6.7446353390198865	6210	8.29143035888672	6210	4.8598128791137132	6210	-1.0660410461425782	6210	-57.500551152884782	6210	-66.805238891601562	6210	-1.3176004430883026	6210	2.2505310974121095	6210	5.36467561217453	6210	19.899432861328126	6210	11.080027840073527	6210	10.399611166333667	6210	62.030018027844484	6210	12.983570006464605	6210	-1.168536326190549
6220	-39.984069283954483	6220	-39.500998840332031	6220	-57.860496422043553	6220	-74.012397827148433	6220	118.44900512695313	6220	112.64500387573243	6220	-20.929469592802871	6220	-1.3029390563964844	6220	18.663461706288039	6220	-1.0660410461425782	6220	6.2688735542925045	6220	7.1069403076171875	6220	6.5469144890043971	6220	3.3165721435546875	6220	-55.820450927041016	6220	-67.160585906982419	6220	-1.6446368330032968	6220	0.947592041015625	6220	2.1495242864408928	6220	13.62163558959961	6220	11.687138471706859	6220	10.074983125398333	6220	62.426739152924483	6220	12.801208264897939	6220	-1.2761316620292158
6230	-40.7537088158457	6230	-38.669398864746093	6230	-53.25473651513532	6230	-70.685997924804681	6230	118.44900512695313	6230	118.80435214233398	6230	-28.221549245564187	6230	-1.89518408203125	6230	23.918722607329705	6230	2.724327117919922	6230	6.0990317168392494	6230	8.1729813537597664	6230	7.71405146631516	6230	2.6058781127929689	6230	-55.764439068400193	6230	-61.830380676269534	6230	-2.5470100220039882	6230	-0.11844900512695313	6230	-0.90984971118605	6230	14.806125640869141	6230	12.284374511339916	6230	9.7489555735296261	6230	62.768337903336274	6230	12.618998023331278	6230	-1.3825110228011817
6240	-43.823517153400068	6240	-44.490598693847659	6240	-47.469128628188692	6240	-66.527998046875	6240	118.44900512695313	6240	120.46263821411132	6240	-33.601521069755407	6240	-5.2117562255859378	6240	27.883622496296397	6240	7.6991853332519531	6240	5.9549859219168866	6240	7.580736328125	6240	7.5415914765347836	6240	1.5398370666503907	6240	-56.154877399879517	6240	-58.395359527587892	6240	-3.8270187665658639	6240	-0.23689801025390625	6240	-2.6134573511954091	6240	11.963349517822266	6240	12.866946781853249	6240	9.42084974792496	6240	63.0280799273696	6240	12.437012759264611	6240	-1.4870846605991817
6250	-40.534883624369435	6250	-43.658998718261721	6250	-42.086856882094011	6250	-64.864798095703122	6250	118.44900512695313	6250	119.87039318847657	6250	-37.799262065374222	6250	-11.608002502441407	6250	29.726301526050605	6250	10.423512451171876	6250	5.6820534678140788	6250	6.2777972717285158	6250	9.01279698294735	6250	4.382613189697266	6250	-55.532088408201176	6250	-56.144828430175778	6250	-4.9646726895782578	6250	-1.5398370666503907	6250	-3.8650330536528816	6250	6.2777972717285158	6250	13.449519052366581	6250	9.0927439223202935	6250	63.287821951402933	6250	12.255027495197945	6250	-1.5916582983971817
6260	-39.889836326627005	6260	-36.174598937988279	6260	-37.354347019528348	6260	-55.301398376464846	6260	118.44900512695313	6260	117.85676010131836	6260	-39.419624060169625	6260	-21.320820922851563	6260	29.90010871377067	6260	20.49167788696289	6260	5.980711321220582	6260	6.9884913024902344	6260	9.25016262650977	6260	7.8176343383789062	6260	-53.780169416247787	6260	-55.315685394287108	6260	-5.613010449458109	6260	-1.4213880615234376	6260	-3.5707506118786032	6260	1.89518408203125	6260	14.021273086699596	6260	8.7640881583102761	6260	63.495824690861411	6260	12.074066446984642	6260	-1.6954144778418243
6270	-45.324060857169108	6270	-34.51139898681641	6270	-34.389299744108285	6270	-53.63819842529297	6270	118.44900512695313	6270	120.93643423461914	6270	-37.740030251812058	6270	-27.480169189453125	6270	27.588099804645466	6270	21.439269927978515	6270	6.2990518305596765	6270	6.8700422973632813	6270	9.367265900231768	6270	5.8040012512207033	6270	-51.123393202453926	6270	-55.315685394287108	6270	-5.7446927254015279	6270	-2.2505310974121095	6270	-1.3762095565461516	6270	-1.7767350769042969	6270	14.57569528715293	6270	8.4345513411482766	6270	63.620936220481411	6270	11.894746289091307	6270	-1.7978610119664908
6280	-40.693705904565604	6280	-39.500998840332031	6280	-30.5129480418223	6280	-47.816998596191404	6280	118.44900512695313	6280	118.92280114746095	6280	-35.522861981107106	6280	-32.3365783996582	6280	22.665285193580647	6280	26.5325771484375	6280	6.8095951450807846	6280	5.0933072204589847	6280	9.4736553665738636	6280	7.9360833435058593	6280	-48.636006377587364	6280	-55.671032409667966	6280	-5.9697887597046417	6280	-3.4350211486816407	6280	0.50218277950889911	6280	-3.3165721435546875	6280	15.130117487606263	6280	8.1050145239862772	6280	63.746047750101418	6280	11.715426131197974	6280	-1.9003075460911574
6290	-40.68404688587848	6290	-39.500998840332031	6290	-29.358826901211792	6290	-42.827398742675783	6290	118.44900512695313	6290	118.44900512695313	6290	-32.47161157258482	6290	-36.1269465637207	6290	15.717687393729875	6290	28.664659240722656	6290	7.0258680058384826	6290	5.8040012512207033	6290	8.6505897738594832	6290	9.5943694152832038	6290	-47.343727745143653	6290	-58.395359527587892	6290	-5.8257114596212745	6290	-4.8564092102050784	6290	4.6881556299258165	6290	-4.382613189697266	6290	15.673332837859251	6290	7.7757332588482848	6290	63.823576313986614	6290	11.537744070371359	6290	-2.0022428200118081
6300	-45.781711211740145	6300	-43.658998718261721	6300	-28.958815736766319	6300	-37.006198913574217	6300	118.44900512695313	6300	119.98884219360352	6300	-27.842831266268213	6300	-38.140579650878905	6300	7.4589545212571426	6300	28.783108245849608	6300	7.5991594060504752	6300	5.9224502563476564	6300	7.7355853461269115	6300	8.0545323486328133	6300	-46.829618266614276	6300	-52.591358276367188	6300	-4.9808699929101152	6300	-6.1593482666015626	6300	10.991881533738452	6300	-2.3689801025390627	6300	16.197151716612584	6300	7.446894295290285	6300	63.81874974487328	6300	11.36289717754469	6300	-2.1032932205024748
6310	-40.537827769533017	6310	-43.658998718261721	6310	-29.6845351985706	6310	-33.679799011230472	6310	118.44900512695313	6310	119.75194418334961	6310	-25.17347447994414	6310	-38.02213064575195	6310	0.20636169001527627	6310	27.006373168945313	6310	8.2350219644443	6310	9.1205733947753913	6310	7.267586412198745	6310	8.765226379394532	6310	-48.095561790084929	6310	-49.867031158447269	6310	-4.8080599689220449	6310	-6.514695281982422	6310	14.151470437869717	6310	-2.3689801025390627	6310	16.720970595365916	6310	7.1180553317322852	6310	63.813923175759946	6310	11.188050284718024	6310	-2.2043436209931415
6320	-40.9981555314004	6320	-41.995798767089845	6320	-29.048109863204626	6320	-30.35339910888672	6320	118.44900512695313	6320	118.92280114746095	6320	-24.019858558752816	6320	-36.482293579101565	6320	-5.6085295104443258	6320	22.742208984375	6320	8.5501677841109114	6320	7.1069403076171875	6320	5.9407678080659085	6320	10.778859466552735	6320	-49.074423839467876	6320	-49.393235137939456	6320	-4.2918589429486254	6320	-7.6991853332519531	6320	18.37113259612547	6320	0.4737960205078125	6320	17.233612502332221	6320	6.7901654023476494	6320	63.76591195566521	6320	11.015239498091423	6320	-2.3051276943271328
6330	-48.163361652055677	6330	-37.006198913574217	6330	-29.228861109705008	6330	-29.521799133300782	6330	116.58218665425721	6330	119.75194418334961	6330	-24.996528952438055	6330	-33.047272430419923	6330	-9.8323516264968571	6330	15.398370666503906	6330	9.1171735833534129	6330	7.2253893127441406	6330	4.3368929487695462	6330	8.6467773742675789	6330	-49.111275878787296	6330	-46.313561004638672	6330	-3.1613100611274803	6330	-6.2777972717285158	6330	23.03433775115478	6330	3.7903681640625	6330	17.725321814738887	6330	6.4640528548829828	6330	63.637023123331879	6330	10.846241997064757	6330	-2.4054129815411325
6340	-43.677968017483821	6340	-44.490598693847659	6340	-30.072146084597584	6340	-27.026999206542968	6340	113.92070465044711	6340	119.75194418334961	6340	-29.171679865828679	6340	-29.25690426635742	6340	-11.65669576363411	6340	8.0545323486328133	6340	8.8602795180500848	6340	6.9884913024902344	6340	4.1557714609818532	6340	8.4098793640136726	6340	-49.445843198676549	6340	-45.365968963623047	6340	-2.532974064030622	6340	-5.2117562255859378	6340	24.965623794242443	6340	11.134206481933594	6340	18.217031127145553	6340	6.1379403074183161	6340	63.508134290998548	6340	10.677244496038091	6340	-2.5056982687551326
6350	-45.565866474147256	6350	-33.679799011230472	6350	-29.630439671372898	6350	-29.521799133300782	6350	105.02631810663331	6350	118.80435214233398	6350	-36.178235240292409	6350	-25.821883117675782	6350	-10.668727877338545	6350	0.35534701538085939	6350	8.9758888154922545	6350	8.0545323486328133	6350	3.7689029245542076	6350	5.5671032409667971	6350	-49.2666395261341	6350	-46.076662994384769	6350	-1.9716091680939485	6350	-4.7379602050781253	6350	26.536592154114555	6350	15.398370666503906	6350	18.697875887818515	6350	5.8133143030763668	6350	63.340376998370544	6350	10.510517932531501	6350	-2.6059324149744638
6360	-55.372296715867556	6360	-38.669398864746093	6360	-26.61314213199238	6360	-29.521799133300782	6360	89.043662715087208	6360	119.2781481628418	6360	-43.839162867179695	6360	-25.821883117675782	6360	-7.8716399651654729	6360	-4.7379602050781253	6360	8.8220993214262222	6360	7.6991853332519531	6360	3.0131199934903461	6360	6.7515932922363282	6360	-49.008016009693421	6360	-48.800990112304689	6360	-1.3390626645210801	6360	-2.0136330871582033	6360	29.191917070994545	6360	16.345962707519533	6360	19.156660308691848	6360	5.4917067064163669	6360	63.093697771123878	6360	10.348402479964834	6360	-2.7060627200277971
6370	-52.814709640973057	6370	-47.816998596191404	6370	-24.164721269827574	6370	-28.690199157714844	6370	84.110078170153884	6370	117.61986209106445	6370	-51.350445132798129	6370	-23.571352020263671	6370	-6.02379963766068	6370	-9.83126742553711	6370	9.0376977808141135	6370	9.2390223999023444	6370	5.955025951853381	6370	6.2777972717285158	6370	-48.840368610392566	6370	-49.393235137939456	6370	-1.0766595547632996	6370	-2.6058781127929689	6370	26.449959150253392	6370	20.373228881835939	6370	19.615444729565183	6370	5.1700991097563671	6370	62.847018543877212	6370	10.186287027398169	6370	-2.8061930250811304
6380	-55.776128414647012	6380	-40.332598815917969	6380	-21.076580965716722	6380	-29.521799133300782	6380	73.612425310351313	6380	114.89553497314454	6380	-56.470187849375435	6380	-28.783108245849608	6380	-2.4299066228997743	6380	-9.9497164306640631	6380	9.2410711095647358	6380	7.6991853332519531	6380	10.815382211758639	6380	4.8564092102050784	6380	-49.533968485172558	6380	-49.2747861328125	6380	-0.91668442273043382	6380	-2.8427761230468751	6380	24.442909646756789	6380	23.689801025390626	6380	20.063842355538142	6380	4.850338575143101	6380	62.565563889662613	6380	10.026562893441588	6380	-2.9064840220444697
6390	-65.854066301845535	6390	-40.332598815917969	6390	-17.111167636914178	6390	-27.858599182128906	6390	56.710949004777682	6390	103.99822650146484	6390	-59.18318113416629	6390	-35.771599548339843	6390	0.83678508142297925	6390	-9.7128184204101569	6390	9.9020925699715434	6390	8.8836753845214851	6390	17.174225459794844	6390	4.14571517944336	6390	-50.11303721920477	6390	-50.814623199462893	6390	-0.85939508982344037	6390	-0.947592041015625	6390	22.920504784171367	6390	27.36172018432617	6390	20.489322021151473	6390	4.5346534935617671	6390	62.207378938529288	6390	9.8721150882889219	6390	-3.0071295779318032
6400	-63.490955925515173	6400	-55.301398376464846	6400	-14.567843765700332	6400	-27.858599182128906	6400	54.806736589253255	6400	89.428998870849611	6400	-60.904949737219781	6400	-43.944580902099609	6400	3.190503427961966	6400	-6.3962462768554689	6400	10.543494347559346	6400	7.8176343383789062	6400	25.855384959210532	6400	3.4350211486816407	6400	-51.323474012633355	6400	-49.748582153320314	6400	-0.998667803732527	6400	-0.71069403076171878	6400	17.822827030733315	6400	28.072414215087889	6400	20.914801686764807	6400	4.218968411980434	6400	61.849193987395957	6400	9.7176672831362545	6400	-3.1077751338191368
6410	-63.692520150988514	6410	-51.143398498535156	6410	-10.94871455417271	6410	-23.700599304199219	6410	50.719269219519269	6410	85.875528717041021	6410	-61.511254862299694	6410	-51.169970214843751	6410	4.4514198479235123	6410	-4.14571517944336	6410	11.374604116327767	6410	9.1205733947753913	6410	33.630725781829909	6410	7.580736328125	6410	-52.128991260450114	6410	-47.498051055908206	6410	-1.9527667406761751	6410	-1.89518408203125	6410	13.953461880849272	6410	26.414128143310545	6410	21.330454582937762	6410	3.9053179996365119	6410	61.4600994628881	6410	9.5656570845423481	6410	-3.2087984138011514
[truncated: 3,979 more rows]
[truncated: 40 more columns]
